# Supplementary material for: RNA-Seq of Guar (Cyamopsis tetragonoloba, L. Taub.) Leaves: De novo Transcriptome Assembly, Functional Annotation and Development of Genomic Resources
Source: Front Plant Sci. 2017 Feb 2;8:91. doi: 10.3389/fpls.2017.00091 (PMC5288370; doi:10.3389/fpls.2017.00091)
Supplement: Supplementary file 8 [file DataSheet1.CSV]

QueryId	uniref90_BLAT_dbId	uniref90_BLAT_Id_percent	uniref90_BLAT_evalue	uniref90_BLAT_score	nr_BLAT_dbId	nr_BLAT_Id_percent	nr_BLAT_evalue	nr_BLAT_score	blast_out_BLAST_dbId	blast_out_BLAST_Id_percent	blast_out_BLAST_evalue	blast_out_BLAST_score
comp10000_c0_seq1	NA	NA	NA	NA	NA	NA	NA	NA	NA	NA	NA	NA
comp10001_c0_seq1	UniRef90_B9RV14	58.75	2.2e-19	93.0	gi|255553081|ref|XP_002517583.1|	58.75	2.2e-19	93.0	XP_006585640gi|571472545|ref|XP_006585640.1| PREDICTED: WD repeat-containing protein 43-like isoform X3 [Glycine max]	76.82926829268293	2.03774e-119	942.0
comp10002_c0_seq1	UniRef90_F2DPF2	61.84	4.3e-20	96.0	gi|326508504|dbj|BAJ95774.1|	61.84	4.3e-20	96.0	XP_006573850gi|571436727|ref|XP_006573850.1| PREDICTED: histone acetyltransferase MCC1-like [Glycine max]	85.98130841121495	4.42717e-61	503.0
comp10004_c0_seq1	UniRef90_C6SZS1	96.00	2.9e-06	50.0	gi|473928402|gb|EMS49885.1|	76.60	1.4e-12	71.0	XP_008241042gi|645271704|ref|XP_008241042.1| PREDICTED: 60S ribosomal protein L21-1-like [Prunus mume]	87.5	6.61827e-09	109.0
comp1000500_c0_seq1	UniRef90_E6WSI0	63.16	4.0e-12	69.0	gi|534502143|gb|AGU11126.1|	75.00	1.1e-18	91.0	WP_020486577gi|521975306|ref|WP_020486577.1| hypothetical protein [Sphingomonas melonis]	97.10144927536231	4.02859e-37	345.0
comp10006_c0_seq1	UniRef90_I1N0L3	90.91	3.7e-02	36.0	gi|502128845|ref|XP_004500100.1|	69.35	8.4e-19	92.0	XP_003553062gi|356569756|ref|XP_003553062.1| PREDICTED: pentatricopeptide repeat-containing protein At5g15280-like [Glycine max]	58.91472868217055	1.4284e-33	340.0
comp100078_c0_seq1	UniRef90_I1MIS2	67.74	7.4e-20	95.0	gi|571499064|ref|XP_006594392.1|	65.15	9.7e-20	95.0	XP_004502096gi|502134374|ref|XP_004502096.1| PREDICTED: uncharacterized protein LOC101494287 isoform X1 [Cicer arietinum]	48.122866894197955	6.75174e-66	561.0
comp10007_c0_seq1	UniRef90_E5T8B1	72.73	5.1e-06	49.0	gi|576691690|gb|EUB55374.1|	86.49	4.5e-09	59.0	XP_003367739gi|339261772|ref|XP_003367739.1| conserved hypothetical protein [Trichinella spiralis] >gi|316956057|gb|EFV46722.1| conserved hypothetical protein [Trichinella spiralis]	65.0	5.00831e-08	128.0
comp100089_c0_seq1	UniRef90_I1JX84	87.93	1.9e-20	97.0	gi|571451116|ref|XP_006578637.1|	87.93	1.9e-20	97.0	XP_004501917gi|502133865|ref|XP_004501917.1| PREDICTED: uncharacterized protein LOC101494695 isoform X1 [Cicer arietinum]	57.765667574931875	7.9731e-92	778.0
comp10008_c0_seq1	NA	NA	NA	NA	NA	NA	NA	NA	NA	NA	NA	NA
comp10009_c0_seq1	UniRef90_A9T485	83.33	9.2e-14	75.0	gi|587874543|gb|EXB63681.1|	90.00	2.8e-19	93.0	XP_007143055gi|593633004|ref|XP_007143055.1| hypothetical protein PHAVU_007G039900g [Phaseolus vulgaris] >gi|561016245|gb|ESW15049.1| hypothetical protein PHAVU_007G039900g [Phaseolus vulgaris]	97.1830985915493	7.88425e-38	349.0
comp100105_c0_seq1	UniRef90_G7K9R5	74.00	1.8e-14	77.0	gi|502093580|ref|XP_004489987.1|	74.00	1.1e-14	78.0	AFK34309gi|388492486|gb|AFK34309.1| unknown [Lotus japonicus]	78.26086956521739	1.42915e-15	183.0
comp10010_c0_seq1	UniRef90_B8A879	70.97	6.5e-21	99.0	gi|115436568|ref|NP_001043042.1|	70.97	6.5e-21	99.0	XP_003638297gi|358348528|ref|XP_003638297.1| hypothetical protein MTR_126s0006 [Medicago truncatula] >gi|355504232|gb|AES85435.1| hypothetical protein MTR_126s0006 [Medicago truncatula]	78.50467289719626	1.70257e-37	358.0
comp10011_c0_seq1	NA	NA	NA	NA	NA	NA	NA	NA	NA	NA	NA	NA
comp10013_c0_seq1	UniRef90_B9GWY1	73.08	2.9e-04	43.0	gi|629100757|gb|KCW66226.1|	77.78	8.7e-06	48.0	KCW82914gi|629118239|gb|KCW82914.1| hypothetical protein EUGRSUZ_C04280 [Eucalyptus grandis]	53.125	1.58602e-16	189.0
comp10014_c0_seq1	NA	NA	NA	NA	NA	NA	NA	NA	NA	NA	NA	NA
comp100152_c0_seq1	NA	NA	NA	NA	NA	NA	NA	NA	NA	NA	NA	NA
comp100153_c0_seq1	UniRef90_B9T428	82.76	3.8e-21	99.0	gi|590563078|ref|XP_007009266.1|	72.31	3.8e-21	99.0	AAF21775gi|6650223|gb|AAF21775.1|AF068135_1 receptor-like protein kinase [Glycine max]	80.1418439716312	2.69146e-72	583.0
comp100154_c0_seq1	UniRef90_A5AGI2	67.31	1.6e-13	74.0	gi|470129232|ref|XP_004300529.1|	67.21	1.4e-18	91.0	XP_003543162gi|356549563|ref|XP_003543162.1| PREDICTED: carbon catabolite repressor protein 4 homolog 5-like isoform X1 [Glycine max]	73.79310344827587	5.4383e-63	537.0
comp10015_c0_seq1	NA	NA	NA	NA	NA	NA	NA	NA	NA	NA	NA	NA
comp100161_c0_seq1	UniRef90_D7ZMN5	100.00	6.4e-19	92.0	gi|446948989|ref|WP_001026245.1|	100.00	4.9e-19	92.0	WP_001026245gi|446948989|ref|WP_001026245.1| MULTISPECIES: hypothetical protein [Enterobacteriaceae] >gi|383179956|ref|YP_005457961.1| hypothetical protein SSON53_17285 [Shigella sonnei 53G] >gi|407480674|ref|YP_006777823.1| hypothetical protein O3K_05535 [Escherichia coli O104:H4 str. 2011C-3493] >gi|410481240|ref|YP_006768786.1| hypothetical protein O3M_05580 [Escherichia coli O104:H4 str. 2009…	97.67441860465115	6.09988e-21	219.0
comp100166_c0_seq1	UniRef90_I1J2C5	69.70	6.5e-21	99.0	gi|357162270|ref|XP_003579358.1|	69.70	6.5e-21	99.0	XP_004486873gi|502081470|ref|XP_004486873.1| PREDICTED: protein NLP8-like isoform X2 [Cicer arietinum]	85.71428571428571	4.04612e-46	439.0
comp10018_c0_seq1	UniRef90_G7JKN3	62.50	7.4e-20	95.0	gi|357468515|ref|XP_003604542.1|	62.50	7.4e-20	95.0	XP_003604536gi|357468503|ref|XP_003604536.1| Tir-nbs-lrr resistance protein [Medicago truncatula] >gi|355505591|gb|AES86733.1| Tir-nbs-lrr resistance protein [Medicago truncatula]	52.75590551181102	8.12421e-33	333.0
comp10018_c0_seq2	UniRef90_G7JKM7	69.12	5.0e-21	99.0	gi|357468503|ref|XP_003604536.1|	69.12	5.0e-21	99.0	XP_003604536gi|357468503|ref|XP_003604536.1| Tir-nbs-lrr resistance protein [Medicago truncatula] >gi|355505591|gb|AES86733.1| Tir-nbs-lrr resistance protein [Medicago truncatula]	60.0	1.2269e-34	344.0
comp100196_c0_seq1	NA	NA	NA	NA	NA	NA	NA	NA	NA	NA	NA	NA
comp10019_c0_seq1	NA	NA	NA	NA	NA	NA	NA	NA	NA	NA	NA	NA
comp100211_c0_seq1	NA	NA	NA	NA	NA	NA	NA	NA	NA	NA	NA	NA
comp10021_c0_seq1	NA	NA	NA	NA	NA	NA	NA	NA	NA	NA	NA	NA
comp10022_c0_seq1	UniRef90_I1N4G2	81.25	4.1e-14	76.0	gi|567873697|ref|XP_006429438.1|	55.95	1.5e-20	97.0	XP_006579638gi|571453946|ref|XP_006579638.1| PREDICTED: pentatricopeptide repeat-containing protein At2g26790, mitochondrial-like [Glycine max]	71.0455764075067	0.0	1427.0
comp100238_c0_seq1	UniRef90_G7JVH5	72.73	1.2e-11	68.0	gi|357479703|ref|XP_003610137.1|	72.73	1.2e-11	68.0	NA	NA	NA	NA
comp10023_c0_seq1	UniRef90_G7L7N2	60.00	3.7e-19	93.0	gi|473956168|gb|EMS50920.1|	60.26	3.3e-20	96.0	XP_003625895gi|357511213|ref|XP_003625895.1| Potassium transporter [Medicago truncatula] >gi|355500910|gb|AES82113.1| Potassium transporter [Medicago truncatula]	95.14563106796116	1.60086e-58	513.0
comp10025_c0_seq1	UniRef90_A2Q4N6	66.07	2.4e-14	77.0	gi|502156488|ref|XP_004510499.1|	69.64	3.6e-15	79.0	XP_004515382gi|502173665|ref|XP_004515382.1| PREDICTED: uncharacterized protein LOC101499978 [Cicer arietinum]	62.62626262626263	1.67439e-32	328.0
comp100264_c0_seq1	UniRef90_B9HKE0	71.74	7.0e-14	75.0	gi|224099885|ref|XP_002311659.1|	71.74	7.0e-14	75.0	XP_002311659gi|224099885|ref|XP_002311659.1| hypothetical protein POPTR_0008s16120g [Populus trichocarpa] >gi|222851479|gb|EEE89026.1| hypothetical protein POPTR_0008s16120g [Populus trichocarpa]	71.73913043478261	3.40737e-16	201.0
comp10026_c0_seq1	UniRef90_B9I5X9	72.13	1.5e-20	97.0	gi|449446756|ref|XP_004141137.1|	71.67	6.5e-21	99.0	XP_007155832gi|593785583|ref|XP_007155832.1| hypothetical protein PHAVU_003G235300g [Phaseolus vulgaris] >gi|561029186|gb|ESW27826.1| hypothetical protein PHAVU_003G235300g [Phaseolus vulgaris]	90.1639344262295	8.77982e-48	295.0
comp10028_c0_seq1	NA	NA	NA	NA	NA	NA	NA	NA	NA	NA	NA	NA
comp10029_c0_seq1	UniRef90_B9SCM9	77.78	1.1e-20	98.0	gi|255565515|ref|XP_002523748.1|	77.78	1.1e-20	98.0	XP_003538149gi|356539325|ref|XP_003538149.1| PREDICTED: vacuolar protein sorting-associated protein 41 homolog [Glycine max]	92.0	3.55212e-38	365.0
comp10030_c0_seq1	NA	NA	NA	NA	NA	NA	NA	NA	NA	NA	NA	NA
comp10031_c0_seq1	NA	NA	NA	NA	NA	NA	NA	NA	NA	NA	NA	NA
comp10037_c0_seq1	UniRef90_I1KHY4	77.61	8.5e-55	211.0	gi|645243016|ref|XP_008227791.1|	65.28	2.5e-20	97.0	XP_003529901gi|356522534|ref|XP_003529901.1| PREDICTED: proline-, glutamic acid- and leucine-rich protein 1-like [Glycine max]	74.70588235294117	1.08804e-80	682.0
comp10038_c0_seq1	UniRef90_B9GGW7	70.15	3.8e-21	99.0	gi|67077820|dbj|BAD99511.1|	64.38	6.5e-21	99.0	BAD99508gi|67077814|dbj|BAD99508.1| gibberellin 2-oxidase [Vigna angularis]	84.12162162162163	0.0	1345.0
comp10039_c0_seq1	UniRef90_B8B3J0	69.12	1.7e-19	94.0	gi|297831764|ref|XP_002883764.1|	63.89	2.5e-20	97.0	XP_004486609gi|502080578|ref|XP_004486609.1| PREDICTED: LOW QUALITY PROTEIN: ABC transporter C family member 13-like [Cicer arietinum]	89.94082840236686	1.0479e-94	795.0
comp100404_c0_seq1	UniRef90_B9IE27	51.90	2.8e-17	86.0	gi|566205661|ref|XP_002322051.2|	51.90	2.8e-17	86.0	XP_004509407gi|502153624|ref|XP_004509407.1| PREDICTED: pentatricopeptide repeat-containing protein At3g46790, chloroplastic-like [Cicer arietinum]	72.51908396946564	1.17403e-62	536.0
comp10042_c0_seq1	UniRef90_B1M773	62.50	6.0e+06	9.0	gi|21961605|gb|AAH34697.1|	66.67	7.9e+06	9.0	NA	NA	NA	NA
comp10044_c0_seq1	UniRef90_B9RZU8	71.15	3.1e-14	76.0	gi|357438845|ref|XP_003589699.1|	68.42	5.4e-14	76.0	XP_004498194gi|502123624|ref|XP_004498194.1| PREDICTED: pentatricopeptide repeat-containing protein At3g48810-like [Cicer arietinum]	70.52631578947368	3.1071e-36	350.0
comp100458_c0_seq1	NA	NA	NA	NA	NA	NA	NA	NA	NA	NA	NA	NA
comp10045_c0_seq1	NA	NA	NA	NA	NA	NA	NA	NA	NA	NA	NA	NA
comp10046_c0_seq1	UniRef90_G7IUD9	76.56	3.8e-21	99.0	gi|357454345|ref|XP_003597453.1|	76.56	3.8e-21	99.0	XP_007131996gi|593160403|ref|XP_007131996.1| hypothetical protein PHAVU_011G057900g [Phaseolus vulgaris] >gi|561004996|gb|ESW03990.1| hypothetical protein PHAVU_011G057900g [Phaseolus vulgaris]	92.3076923076923	4.67644e-32	311.0
comp10047_c0_seq1	NA	NA	NA	NA	NA	NA	NA	NA	NA	NA	NA	NA
comp100480_c0_seq1	UniRef90_B9SCV3	74.60	3.8e-21	99.0	gi|595829992|ref|XP_007205978.1|	76.19	5.0e-21	99.0	XP_007015792gi|590586758|ref|XP_007015792.1| Uncharacterized protein TCM_041386 [Theobroma cacao] >gi|508786155|gb|EOY33411.1| Uncharacterized protein TCM_041386 [Theobroma cacao]	74.6268656716418	1.49037e-27	276.0
comp10048_c0_seq1	NA	NA	NA	NA	NA	NA	NA	NA	NA	NA	NA	NA
comp10049_c0_seq1	UniRef90_B9GNB9	67.39	4.5e-09	59.0	gi|590576983|ref|XP_007013108.1|	71.93	3.2e-16	83.0	XP_003630763gi|357520949|ref|XP_003630763.1| NADPH:adrenodoxin oxidoreductase [Medicago truncatula] >gi|355524785|gb|AET05239.1| NADPH:adrenodoxin oxidoreductase [Medicago truncatula]	76.34408602150538	4.04811e-41	379.0
comp10050_c0_seq1	UniRef90_I1JEL8	73.68	5.5e-16	82.0	gi|571434390|ref|XP_006573183.1|	73.85	3.2e-18	90.0	XP_003614589gi|357488603|ref|XP_003614589.1| SRG1-like protein [Medicago truncatula] >gi|355515924|gb|AES97547.1| SRG1-like protein [Medicago truncatula]	74.68354430379746	1.17091e-20	233.0
comp10051_c0_seq1	UniRef90_C5YHL9	73.02	8.5e-21	98.0	gi|242079803|ref|XP_002444670.1|	73.02	8.5e-21	98.0	XP_003596189gi|357451825|ref|XP_003596189.1| Mitotic spindle assembly checkpoint protein MAD2B [Medicago truncatula] >gi|355485237|gb|AES66440.1| Mitotic spindle assembly checkpoint protein MAD2B [Medicago truncatula]	86.07594936708861	1.76509e-93	719.0
comp10054_c0_seq1	NA	NA	NA	NA	NA	NA	NA	NA	XP_006593877gi|571497351|ref|XP_006593877.1| PREDICTED: axoneme-associated protein mst101(2)-like [Glycine max]	41.66666666666667	1.26548e-08	147.0
comp10055_c0_seq1	UniRef90_Q9STI2	58.62	3.8e-21	99.0	gi|24417334|gb|AAN60277.1|	58.62	3.8e-21	99.0	XP_003592404gi|357444253|ref|XP_003592404.1| Primary amine oxidase [Medicago truncatula] >gi|355481452|gb|AES62655.1| Primary amine oxidase [Medicago truncatula]	90.2439024390244	3.16428e-69	587.0
comp10056_c0_seq1	UniRef90_I1LPF4	67.61	3.8e-21	99.0	gi|356544365|ref|XP_003540623.1|	67.61	3.8e-21	99.0	XP_004505804gi|502144944|ref|XP_004505804.1| PREDICTED: lysine histidine transporter-like 8-like [Cicer arietinum]	65.78947368421053	1.07227e-24	261.0
comp100582_c0_seq1	UniRef90_I1ID07	58.82	5.0e-21	99.0	gi|187384865|gb|ACD03603.1|	72.22	5.0e-21	99.0	XP_004509553gi|502154024|ref|XP_004509553.1| PREDICTED: isoflavone reductase homolog [Cicer arietinum]	93.54838709677419	0.0	1541.0
comp100595_c0_seq1	UniRef90_I1LQ13	81.82	2.2e-06	50.0	gi|502149293|ref|XP_004507470.1|	85.29	3.9e-08	56.0	XP_004507470gi|502149293|ref|XP_004507470.1| PREDICTED: uncharacterized protein LOC101513529 [Cicer arietinum]	62.121212121212125	1.2817e-13	175.0
comp10059_c0_seq1	NA	NA	NA	NA	NA	NA	NA	NA	NA	NA	NA	NA
comp10060_c0_seq1	NA	NA	NA	NA	NA	NA	NA	NA	NA	NA	NA	NA
comp10061_c0_seq1	UniRef90_G7I889	63.64	1.4e-16	84.0	gi|297795527|ref|XP_002865648.1|	63.77	1.9e-20	97.0	AFK46402gi|388516681|gb|AFK46402.1| unknown [Lotus japonicus]	90.86294416243655	1.94368e-132	989.0
comp10062_c0_seq1	UniRef90_I0YUX8	76.79	3.3e-20	96.0	gi|545363101|ref|XP_005646741.1|	76.79	3.3e-20	96.0	XP_007146870gi|593692656|ref|XP_007146870.1| hypothetical protein PHAVU_006G077300g [Phaseolus vulgaris] >gi|561020093|gb|ESW18864.1| hypothetical protein PHAVU_006G077300g [Phaseolus vulgaris]	95.96774193548387	1.93203e-84	651.0
comp10063_c0_seq1	NA	NA	NA	NA	NA	NA	NA	NA	NA	NA	NA	NA
comp10067_c0_seq1	UniRef90_F1SBD7	69.86	5.0e-21	99.0	gi|147223388|emb|CAN13123.1|	69.86	5.0e-21	99.0	XP_006593371gi|571495778|ref|XP_006593371.1| PREDICTED: uncharacterized protein LOC100500321 isoform X1 [Glycine max] >gi|571495780|ref|XP_006593372.1| PREDICTED: uncharacterized protein LOC100500321 isoform X2 [Glycine max]	98.95833333333334	4.72739e-60	498.0
comp10068_c0_seq1	UniRef90_I1L4V1	63.64	1.3e-06	51.0	gi|356531387|ref|XP_003534259.1|	63.64	1.3e-06	51.0	NA	NA	NA	NA
comp100690_c0_seq1	UniRef90_I2HEM4	90.91	3.1e+03	20.0	gi|372201065|gb|EHP15037.1|	90.91	3.1e+03	20.0	NA	NA	NA	NA
comp10070_c0_seq1	UniRef90_I1IV40	78.57	2.5e-18	90.0	gi|586694980|ref|XP_006843697.1|	81.97	6.5e-21	99.0	XP_003533671gi|356530199|ref|XP_003533671.1| PREDICTED: regulatory-associated protein of TOR 1-like [Glycine max]	92.13483146067416	1.03096e-38	372.0
comp10071_c0_seq1	UniRef90_B9RRN0	100.00	8.9e-10	62.0	gi|357462885|ref|XP_003601724.1|	100.00	8.9e-10	62.0	XP_003601724gi|357462885|ref|XP_003601724.1| Protein transport protein Sec23 [Medicago truncatula] >gi|355490772|gb|AES71975.1| Protein transport protein Sec23 [Medicago truncatula]	100.0	1.73562e-10	168.0
comp100721_c0_seq1	UniRef90_I1J6R5	88.37	2.1e-13	74.0	gi|527199003|gb|EPS66943.1|	83.05	9.7e-20	95.0	XP_003518689gi|356499729|ref|XP_003518689.1| PREDICTED: uncharacterized protein At1g26090, chloroplastic-like [Glycine max]	90.54054054054053	8.97265e-37	348.0
comp100725_c0_seq1	UniRef90_D8SNZ9	56.92	7.2e-16	82.0	gi|302809155|ref|XP_002986271.1|	56.92	7.2e-16	82.0	XP_007154900gi|593783719|ref|XP_007154900.1| hypothetical protein PHAVU_003G157400g [Phaseolus vulgaris] >gi|593783723|ref|XP_007154902.1| hypothetical protein PHAVU_003G157400g [Phaseolus vulgaris] >gi|561028254|gb|ESW26894.1| hypothetical protein PHAVU_003G157400g [Phaseolus vulgaris] >gi|561028256|gb|ESW26896.1| hypothetical protein PHAVU_003G157400g [Phaseolus vulgaris]	81.60919540229885	4.12016e-39	369.0
comp10072_c0_seq1	NA	NA	NA	NA	NA	NA	NA	NA	NA	NA	NA	NA
comp100737_c0_seq1	UniRef90_H9JTD6	60.00	3.8e-21	99.0	gi|512918295|ref|XP_004929098.1|	60.00	3.8e-21	99.0	XP_004502583gi|502136167|ref|XP_004502583.1| PREDICTED: vacuolar protein sorting-associated protein 45 homolog [Cicer arietinum]	95.02487562189054	1.08879e-136	1043.0
comp10073_c0_seq1	UniRef90_B9RC42	70.21	3.0e-10	63.0	gi|255537319|ref|XP_002509726.1|	70.21	3.0e-10	63.0	CBI34723gi|297742574|emb|CBI34723.3| unnamed protein product [Vitis vinifera]	62.5	6.89784e-19	224.0
comp10074_c0_seq1	NA	NA	NA	NA	NA	NA	NA	NA	NA	NA	NA	NA
comp100756_c0_seq1	UniRef90_B9Q0L0	78.26	1.3e+00	31.0	gi|502107026|ref|XP_004493133.1|	61.40	1.0e-10	65.0	NA	NA	NA	NA
comp100760_c0_seq1	UniRef90_I3SVR5	64.29	7.6e-07	52.0	gi|388512591|gb|AFK44357.1|	64.29	7.6e-07	52.0	XP_007135492gi|593266628|ref|XP_007135492.1| hypothetical protein PHAVU_010G133800g, partial [Phaseolus vulgaris] >gi|561008537|gb|ESW07486.1| hypothetical protein PHAVU_010G133800g, partial [Phaseolus vulgaris]	47.05882352941176	3.09042e-11	160.0
comp100767_c0_seq1	UniRef90_Q2HVV6	93.33	1.5e-07	54.0	gi|502080809|ref|XP_004486684.1|	93.33	2.0e-07	54.0	XP_004486684gi|502080809|ref|XP_004486684.1| PREDICTED: uncharacterized protein LOC101491068 [Cicer arietinum]	56.09756097560976	3.68648e-16	189.0
comp10076_c0_seq1	UniRef90_C6TDV1	71.88	6.4e-19	92.0	gi|255639416|gb|ACU20003.1|	71.88	6.4e-19	92.0	XP_006597483gi|571517085|ref|XP_006597483.1| PREDICTED: uncharacterized protein LOC100791720 [Glycine max]	67.46987951807229	2.36703e-101	728.0
comp100774_c0_seq1	NA	NA	NA	NA	NA	NA	NA	NA	NA	NA	NA	NA
comp10077_c0_seq1	UniRef90_D8T8V4	80.36	5.0e-21	99.0	gi|302820756|ref|XP_002992044.1|	80.36	5.0e-21	99.0	XP_004503631gi|502139060|ref|XP_004503631.1| PREDICTED: KAT8 regulatory NSL complex subunit 3-like [Cicer arietinum]	85.0	1.63941e-71	574.0
comp10078_c0_seq1	NA	NA	NA	NA	NA	NA	NA	NA	NA	NA	NA	NA
comp100794_c0_seq1	UniRef90_G7JES7	78.95	3.4e-09	60.0	gi|502145906|ref|XP_004506232.1|	84.62	2.0e-11	67.0	NA	NA	NA	NA
comp100797_c0_seq1	NA	NA	NA	NA	NA	NA	NA	NA	NA	NA	NA	NA
comp10079_c0_seq1	UniRef90_I1IM27	80.00	1.1e-18	91.0	gi|527206920|gb|EPS72344.1|	79.63	5.0e-21	99.0	XP_007150748gi|593700619|ref|XP_007150748.1| hypothetical protein PHAVU_005G177500g [Phaseolus vulgaris] >gi|561024012|gb|ESW22742.1| hypothetical protein PHAVU_005G177500g [Phaseolus vulgaris]	82.96703296703298	5.70835e-104	820.0
comp10080_c0_seq1	NA	NA	NA	NA	NA	NA	NA	NA	NA	NA	NA	NA
comp10081_c0_seq1	UniRef90_I1LA57	71.64	6.5e-21	99.0	gi|356534718|ref|XP_003535899.1|	71.64	6.5e-21	99.0	NP_001240857gi|359807261|ref|NP_001240857.1| soyasaponin III rhamnosyltransferase [Glycine max] >gi|403377879|sp|D4Q9Z5.1|SGT3_SOYBN RecName: Full=Soyasaponin III rhamnosyltransferase; AltName: Full=Soyasaponin glycosyltransferase 3; AltName: Full=UDP-rhamnose:soyasaponin III-rhamnosyltransferase [Glycine max] >gi|292684225|dbj|BAI99585.1| UDP-rhamnose:soyasaponin III-rhamnosyltransferase [Glycin…	76.11940298507463	2.22459e-27	278.0
comp10082_c0_seq1	UniRef90_A9TXY1	76.67	3.8e-21	99.0	gi|168063004|ref|XP_001783465.1|	76.67	3.8e-21	99.0	AEV93473gi|360047677|gb|AEV93473.1| 4-coumarate 3-hydroxylase [Caragana korshinskii]	88.57142857142857	1.12012e-108	850.0
comp100839_c0_seq1	NA	NA	NA	NA	NA	NA	NA	NA	NA	NA	NA	NA
comp10083_c0_seq1	NA	NA	NA	NA	NA	NA	NA	NA	NA	NA	NA	NA
comp10084_c0_seq1	UniRef90_A7X6P9	75.00	3.8e-21	99.0	gi|147767319|emb|CAN68997.1|	72.06	6.5e-21	99.0	XP_003609222gi|357477873|ref|XP_003609222.1| Beta-ketoacyl-coa synthase family protein [Medicago truncatula] >gi|355510277|gb|AES91419.1| Beta-ketoacyl-coa synthase family protein [Medicago truncatula]	97.31543624161074	4.53678e-99	781.0
comp100851_c0_seq1	UniRef90_Q9FFU6	68.33	5.6e-20	95.0	gi|297792947|ref|XP_002864358.1|	70.00	2.5e-20	97.0	XP_004485991gi|502078578|ref|XP_004485991.1| PREDICTED: uncharacterized protein LOC101505254 [Cicer arietinum]	72.27722772277228	6.5145e-93	777.0
comp10085_c0_seq1	NA	NA	NA	NA	NA	NA	NA	NA	NA	NA	NA	NA
comp100867_c0_seq1	NA	NA	NA	NA	NA	NA	NA	NA	NA	NA	NA	NA
comp10086_c0_seq1	UniRef90_B3F893	80.00	8.5e-04	42.0	gi|481245371|gb|AGK07287.1|	80.00	8.5e-04	42.0	NA	NA	NA	NA
comp100870_c0_seq1	UniRef90_A5BIX1	73.91	2.5e-20	97.0	gi|147769599|emb|CAN61399.1|	73.91	2.5e-20	97.0	XP_007147083gi|593693082|ref|XP_007147083.1| hypothetical protein PHAVU_006G095000g [Phaseolus vulgaris] >gi|593693086|ref|XP_007147085.1| hypothetical protein PHAVU_006G095000g [Phaseolus vulgaris] >gi|561020306|gb|ESW19077.1| hypothetical protein PHAVU_006G095000g [Phaseolus vulgaris] >gi|561020308|gb|ESW19079.1| hypothetical protein PHAVU_006G095000g [Phaseolus vulgaris]	83.0	1.48732e-48	448.0
comp100874_c0_seq1	UniRef90_B9RNS9	78.33	1.1e-20	98.0	gi|475560970|gb|EMT13681.1|	73.44	5.0e-21	99.0	XP_003526330gi|356515282|ref|XP_003526330.1| PREDICTED: uncharacterized vacuolar membrane protein YML018C-like isoform X1 [Glycine max]	90.19607843137256	2.52034e-130	995.0
comp10087_c0_seq1	NA	NA	NA	NA	NA	NA	NA	NA	NA	NA	NA	NA
comp10088_c0_seq1	UniRef90_Q7X7M4	62.12	6.5e-21	99.0	gi|115459584|ref|NP_001053392.1|	62.12	6.5e-21	99.0	XP_007136230gi|593268105|ref|XP_007136230.1| hypothetical protein PHAVU_009G029300g [Phaseolus vulgaris] >gi|561009317|gb|ESW08224.1| hypothetical protein PHAVU_009G029300g [Phaseolus vulgaris]	85.21400778210116	1.51079e-160	1225.0
comp100891_c0_seq1	UniRef90_A9T2W2	56.41	3.8e-21	99.0	gi|168040991|ref|XP_001772976.1|	56.41	3.8e-21	99.0	XP_003534750gi|356532378|ref|XP_003534750.1| PREDICTED: glucan endo-1,3-beta-glucosidase 5-like [Glycine max]	89.89169675090253	0.0	1353.0
comp100896_c0_seq1	UniRef90_I1LMT1	90.57	2.8e-19	93.0	gi|629084093|gb|KCW50450.1|	85.00	8.5e-21	98.0	XP_003552298gi|571542493|ref|XP_003552298.2| PREDICTED: transcription factor bHLH51-like [Glycine max]	86.7816091954023	1.4023e-98	761.0
comp100898_c0_seq1	NA	NA	NA	NA	NA	NA	NA	NA	NA	NA	NA	NA
comp100901_c0_seq1	NA	NA	NA	NA	NA	NA	NA	NA	NA	NA	NA	NA
comp100903_c0_seq1	UniRef90_Q6DRE8	66.67	6.0e+06	9.0	gi|593784681|ref|XP_007155381.1|	85.00	3.7e-19	93.0	XP_004508819gi|502152214|ref|XP_004508819.1| PREDICTED: serine/threonine-protein kinase fray2-like isoform X2 [Cicer arietinum]	62.35294117647059	1.36746e-17	215.0
comp100904_c0_seq1	UniRef90_A9TID2	67.65	8.5e-21	98.0	gi|473933253|gb|EMS50037.1|	67.14	3.8e-21	99.0	AGV54292gi|543176538|gb|AGV54292.1| ADP-glucose pyrophosphorylase large subunit [Phaseolus vulgaris]	95.02487562189054	9.65719e-134	1025.0
comp100923_c0_seq1	UniRef90_Q8VY90	75.00	5.0e-21	99.0	gi|21592411|gb|AAM64362.1|	75.00	5.0e-21	99.0	XP_004515359gi|502173564|ref|XP_004515359.1| PREDICTED: ethylene-responsive transcription factor 13-like [Cicer arietinum]	55.00000000000001	7.7787e-39	357.0
comp10092_c0_seq1	UniRef90_I1LCN9	74.00	2.1e-13	74.0	gi|571483810|ref|XP_006589357.1|	74.00	2.1e-13	74.0	XP_006589357gi|571483810|ref|XP_006589357.1| PREDICTED: F-box/kelch-repeat protein At3g17530-like [Glycine max]	44.52554744525548	3.94139e-21	240.0
comp10093_c0_seq1	NA	NA	NA	NA	NA	NA	NA	NA	NA	NA	NA	NA
comp100940_c0_seq1	UniRef90_B8C490	60.00	8.4e-19	92.0	gi|224003015|ref|XP_002291179.1|	60.00	8.4e-19	92.0	AFK45035gi|388513947|gb|AFK45035.1| unknown [Medicago truncatula]	79.2	2.75218e-57	480.0
comp10094_c0_seq1	NA	NA	NA	NA	NA	NA	NA	NA	NA	NA	NA	NA
comp10095_c0_seq1	NA	NA	NA	NA	NA	NA	NA	NA	NA	NA	NA	NA
comp100973_c0_seq1	NA	NA	NA	NA	NA	NA	NA	NA	NA	NA	NA	NA
comp100991_c0_seq1	NA	NA	NA	NA	NA	NA	NA	NA	NA	NA	NA	NA
comp100992_c0_seq1	UniRef90_A8QUA6	68.18	3.8e-21	99.0	gi|55276712|gb|AAV49984.1|	68.18	3.8e-21	99.0	XP_003528176gi|356519027|ref|XP_003528176.1| PREDICTED: uncharacterized protein LOC100799596 [Glycine max]	81.46718146718148	6.74682e-136	1043.0
comp100997_c0_seq1	UniRef90_A5BJT7	63.16	3.8e-21	99.0	gi|147780242|emb|CAN65735.1|	63.16	3.8e-21	99.0	XP_006596118gi|571509398|ref|XP_006596118.1| PREDICTED: pleiotropic drug resistance protein 1-like isoform X5 [Glycine max]	91.66666666666666	7.94161e-136	1083.0
comp10099_c0_seq1	UniRef90_C5WY77	72.73	5.0e-21	99.0	gi|242037899|ref|XP_002466344.1|	72.73	5.0e-21	99.0	XP_003530446gi|356523642|ref|XP_003530446.1| PREDICTED: transcription factor TCP13-like [Glycine max]	90.9090909090909	7.10323e-53	456.0
comp10100_c0_seq1	UniRef90_I1N4Y1	81.48	6.4e-19	92.0	gi|527199225|gb|EPS67083.1|	73.77	5.0e-21	99.0	XP_003551802gi|356567186|ref|XP_003551802.1| PREDICTED: uncharacterized protein LOC100788594 [Glycine max]	77.01492537313432	3.38103e-179	1321.0
comp10101_c0_seq1	UniRef90_G7IHY5	76.27	3.8e-21	99.0	gi|242087165|ref|XP_002439415.1|	70.97	5.0e-21	99.0	XP_007137259gi|593327664|ref|XP_007137259.1| hypothetical protein PHAVU_009G112400g [Phaseolus vulgaris] >gi|561010346|gb|ESW09253.1| hypothetical protein PHAVU_009G112400g [Phaseolus vulgaris]	94.9367088607595	1.1166e-46	403.0
comp101026_c0_seq1	UniRef90_B7FKY5	81.48	7.4e-20	95.0	gi|18410245|ref|NP_567019.1|	63.29	3.8e-21	99.0	XP_007145484gi|593689766|ref|XP_007145484.1| hypothetical protein PHAVU_007G242900g [Phaseolus vulgaris] >gi|561018674|gb|ESW17478.1| hypothetical protein PHAVU_007G242900g [Phaseolus vulgaris]	79.2	2.98954e-142	1063.0
comp10102_c0_seq1	NA	NA	NA	NA	NA	NA	NA	NA	NA	NA	NA	NA
comp10104_c0_seq1	UniRef90_B9IKR9	70.45	2.3e-08	57.0	gi|449437378|ref|XP_004136469.1|	58.82	2.2e-19	93.0	XP_007161257gi|593796438|ref|XP_007161257.1| hypothetical protein PHAVU_001G055200g [Phaseolus vulgaris] >gi|561034721|gb|ESW33251.1| hypothetical protein PHAVU_001G055200g [Phaseolus vulgaris]	80.10471204188482	1.68504e-101	817.0
comp10105_c0_seq1	NA	NA	NA	NA	NA	NA	NA	NA	NA	NA	NA	NA
comp10107_c0_seq1	NA	NA	NA	NA	NA	NA	NA	NA	NA	NA	NA	NA
comp10108_c0_seq1	NA	NA	NA	NA	NA	NA	NA	NA	NA	NA	NA	NA
comp10109_c0_seq1	UniRef90_A5BHL0	50.00	1.1e-20	98.0	gi|147821370|emb|CAN67940.1|	50.00	1.1e-20	98.0	XP_003607597gi|357474625|ref|XP_003607597.1| NBS resistance protein [Medicago truncatula] >gi|355508652|gb|AES89794.1| NBS resistance protein [Medicago truncatula]	56.05095541401274	3.68129e-84	438.0
comp101104_c0_seq1	UniRef90_B6TIK9	76.67	5.0e-21	99.0	gi|242044168|ref|XP_002459955.1|	76.67	5.0e-21	99.0	AFK46300gi|388516477|gb|AFK46300.1| unknown [Lotus japonicus]	84.5360824742268	5.19179e-106	822.0
comp10111_c0_seq1	UniRef90_F6GT39	72.73	1.3e-19	94.0	gi|590670641|ref|XP_007038112.1|	74.24	6.5e-21	99.0	XP_006578725gi|571451412|ref|XP_006578725.1| PREDICTED: dual specificity protein phosphatase PHS1-like [Glycine max]	81.52866242038218	1.12486e-54	493.0
comp101129_c0_seq1	UniRef90_B9T0D0	76.00	1.8e-14	77.0	gi|643718807|gb|KDP29906.1|	69.84	1.2e-17	88.0	XP_004491581gi|502099876|ref|XP_004491581.1| PREDICTED: putative fasciclin-like arabinogalactan protein 20-like [Cicer arietinum]	78.65168539325843	6.44588e-39	359.0
comp10112_c0_seq1	NA	NA	NA	NA	NA	NA	NA	NA	NA	NA	NA	NA
comp101132_c0_seq1	NA	NA	NA	NA	NA	NA	NA	NA	NA	NA	NA	NA
comp10113_c0_seq1	UniRef90_I1NB55	63.24	2.5e-18	90.0	gi|225437336|ref|XP_002265012.1|	68.66	3.7e-19	93.0	XP_007163103gi|593800131|ref|XP_007163103.1| hypothetical protein PHAVU_001G206500g [Phaseolus vulgaris] >gi|561036567|gb|ESW35097.1| hypothetical protein PHAVU_001G206500g [Phaseolus vulgaris]	65.67164179104478	2.84557e-11	164.0
comp101145_c0_seq1	NA	NA	NA	NA	NA	NA	NA	NA	NA	NA	NA	NA
comp10114_c0_seq1	UniRef90_Q8RVB3	75.00	8.5e-21	98.0	gi|19571134|dbj|BAB86558.1|	75.00	8.5e-21	98.0	XP_004503879gi|502139736|ref|XP_004503879.1| PREDICTED: magnesium transporter NIPA3-like [Cicer arietinum]	90.9090909090909	1.6449e-50	437.0
comp10115_c0_seq1	UniRef90_I1JRM5	76.09	5.4e-14	76.0	gi|571447111|ref|XP_006577284.1|	76.09	5.4e-14	76.0	XP_006577284gi|571447111|ref|XP_006577284.1| PREDICTED: probable aldo-keto reductase 1-like [Glycine max]	76.08695652173914	1.60352e-15	191.0
comp10116_c0_seq1	NA	NA	NA	NA	gi|593784269|ref|XP_007155175.1|	92.11	1.4e-12	71.0	XP_007155175gi|593784269|ref|XP_007155175.1| hypothetical protein PHAVU_003G179800g [Phaseolus vulgaris] >gi|561028529|gb|ESW27169.1| hypothetical protein PHAVU_003G179800g [Phaseolus vulgaris]	90.32258064516128	1.32546e-10	153.0
comp101179_c0_seq1	NA	NA	NA	NA	NA	NA	NA	NA	NA	NA	NA	NA
comp101189_c0_seq1	UniRef90_D7LAB3	94.12	1.3e+00	31.0	gi|358248203|ref|NP_001240094.1|	100.00	2.5e-01	33.0	NA	NA	NA	NA
comp10118_c0_seq1	UniRef90_I1QLA8	68.18	3.8e-21	99.0	gi|27368837|emb|CAD59576.1|	68.18	3.8e-21	99.0	XP_004490594gi|502096003|ref|XP_004490594.1| PREDICTED: ABC transporter G family member 31-like [Cicer arietinum]	95.41984732824427	3.02687e-79	676.0
comp101196_c0_seq1	UniRef90_C1EF88	74.55	3.6e-15	79.0	gi|356527573|ref|XP_003532383.1|	91.07	6.5e-21	99.0	XP_003630582gi|357520587|ref|XP_003630582.1| ATP-dependent Clp protease ATP-binding subunit clpA-like protein [Medicago truncatula] >gi|355524604|gb|AET05058.1| ATP-dependent Clp protease ATP-binding subunit clpA-like protein [Medicago truncatula]	92.6829268292683	6.21354e-31	312.0
comp101208_c0_seq1	UniRef90_G7ZZ63	76.67	2.2e-06	50.0	gi|358346617|ref|XP_003637363.1|	76.67	2.2e-06	50.0	XP_003626846gi|357513115|ref|XP_003626846.1| Nbs-lrr resistance protein [Medicago truncatula] >gi|355520868|gb|AET01322.1| Nbs-lrr resistance protein [Medicago truncatula]	52.67857142857143	3.27752e-19	228.0
comp10121_c0_seq1	NA	NA	NA	NA	NA	NA	NA	NA	NA	NA	NA	NA
comp10123_c0_seq1	NA	NA	NA	NA	NA	NA	NA	NA	NA	NA	NA	NA
comp101245_c0_seq1	UniRef90_B9H1A4	75.00	4.2e-16	83.0	gi|629089279|gb|KCW55532.1|	56.67	2.5e-20	97.0	XP_007131718gi|593131233|ref|XP_007131718.1| hypothetical protein PHAVU_011G036000g [Phaseolus vulgaris] >gi|561004718|gb|ESW03712.1| hypothetical protein PHAVU_011G036000g [Phaseolus vulgaris]	57.32217573221757	4.15164e-64	550.0
comp101249_c0_seq1	NA	NA	NA	NA	NA	NA	NA	NA	NA	NA	NA	NA
comp10124_c0_seq1	UniRef90_Q1S5K7	59.46	1.2e-15	81.0	gi|92886089|gb|ABE88099.1|	59.46	1.2e-15	81.0	ABE88099gi|92886089|gb|ABE88099.1| conserved hypothetical protein [Medicago truncatula]	57.692307692307686	1.96548e-19	215.0
comp101260_c0_seq1	NA	NA	NA	NA	NA	NA	NA	NA	NA	NA	NA	NA
comp10126_c0_seq1	UniRef90_D8RH62	74.19	3.8e-21	99.0	gi|242054053|ref|XP_002456172.1|	75.00	6.5e-21	99.0	ACJ85820gi|217074920|gb|ACJ85820.1| unknown [Medicago truncatula] >gi|388494410|gb|AFK35271.1| unknown [Medicago truncatula]	92.78350515463917	1.42771e-56	487.0
comp101272_c0_seq1	NA	NA	NA	NA	NA	NA	NA	NA	NA	NA	NA	NA
comp101291_c0_seq1	UniRef90_J3LP76	73.77	7.4e-20	95.0	gi|449481180|ref|XP_004156106.1|	80.00	3.3e-20	96.0	XP_004491212gi|502098340|ref|XP_004491212.1| PREDICTED: nuclear control of ATPase protein 2-like [Cicer arietinum]	88.66666666666667	1.52573e-178	1336.0
comp10129_c0_seq1	UniRef90_F6HG66	85.71	1.1e-20	98.0	gi|359473574|ref|XP_002265151.2|	85.71	1.1e-20	98.0	XP_004492498gi|502104309|ref|XP_004492498.1| PREDICTED: probable inactive leucine-rich repeat receptor-like protein kinase At1g66830-like [Cicer arietinum]	91.24087591240875	2.50388e-81	682.0
comp10129_c0_seq2	UniRef90_B6V3C2	71.21	1.5e-20	97.0	gi|414869400|tpg|DAA47957.1|	71.21	1.5e-20	97.0	XP_007134648gi|593264940|ref|XP_007134648.1| hypothetical protein PHAVU_010G064900g [Phaseolus vulgaris] >gi|561007693|gb|ESW06642.1| hypothetical protein PHAVU_010G064900g [Phaseolus vulgaris]	91.52542372881356	1.80126e-58	520.0
comp1013146_c0_seq1	UniRef90_B6C487	69.01	3.8e-21	99.0	gi|494438340|ref|WP_007231619.1|	68.49	5.0e-21	99.0	WP_019514897gi|518344690|ref|WP_019514897.1| inosine-5`-monophosphate dehydrogenase [Sphingomonas sp. Mn802worker]	98.64864864864865	5.63558e-43	391.0
comp10131_c0_seq1	UniRef90_I1J6G0	92.86	1.1e-14	78.0	gi|571434535|ref|XP_006573221.1|	92.86	1.1e-14	78.0	XP_006573222gi|571434537|ref|XP_006573222.1| PREDICTED: DNA repair protein UVH3-like isoform X2 [Glycine max]	57.25190839694656	2.73331e-21	251.0
comp10133_c0_seq1	NA	NA	NA	NA	NA	NA	NA	NA	NA	NA	NA	NA
comp10135_c0_seq1	NA	NA	NA	NA	NA	NA	NA	NA	NA	NA	NA	NA
comp101365_c0_seq1	UniRef90_G3BGV9	66.10	9.1e-12	68.0	gi|593699410|ref|XP_007150170.1|	74.58	3.1e-14	76.0	XP_006606752gi|571571067|ref|XP_006606752.1| PREDICTED: transcription factor TCP14-like [Glycine max]	53.75	8.59411e-16	194.0
comp10136_c0_seq1	UniRef90_B8R501	62.07	5.0e-21	99.0	gi|593262866|ref|XP_007133612.1|	58.24	5.0e-21	99.0	XP_004511027gi|502158092|ref|XP_004511027.1| PREDICTED: putative disease resistance protein At3g14460-like [Cicer arietinum] >gi|564113529|gb|AHB64359.1| NBS-LRR protein [Cicer arietinum]	58.19672131147541	1.39672e-67	603.0
comp10137_c0_seq1	UniRef90_I1IYI8	71.64	1.3e-19	94.0	gi|604303618|gb|EYU23042.1|	65.67	1.1e-20	98.0	BAD99112gi|66796189|dbj|BAD99112.1| dynein light chain [Vicia faba]	69.46902654867256	1.15521e-93	736.0
comp101381_c0_seq1	NA	NA	NA	NA	NA	NA	NA	NA	NA	NA	NA	NA
comp10138_c0_seq1	UniRef90_I1ISE0	64.29	1.4e-16	84.0	gi|125564557|gb|EAZ09937.1|	64.29	1.4e-16	84.0	XP_006581146gi|571458529|ref|XP_006581146.1| PREDICTED: pentatricopeptide repeat-containing protein At1g20300, mitochondrial-like isoform X1 [Glycine max] >gi|571458531|ref|XP_006581147.1| PREDICTED: pentatricopeptide repeat-containing protein At1g20300, mitochondrial-like isoform X2 [Glycine max]	90.14598540145985	0.0	1381.0
comp10139_c0_seq1	UniRef90_F4QB61	64.56	3.8e-21	99.0	gi|470239167|ref|XP_004351349.1|	64.56	3.8e-21	99.0	XP_006597736gi|571518756|ref|XP_006597736.1| PREDICTED: phospholipase D p1-like isoform X2 [Glycine max]	91.42857142857143	3.99306e-159	1233.0
comp10139_c0_seq2	UniRef90_C5YWS4	79.66	8.5e-21	98.0	gi|413945025|gb|AFW77674.1|	79.66	6.5e-21	99.0	XP_003546370gi|356556110|ref|XP_003546370.1| PREDICTED: phospholipase D p1-like isoform X1 [Glycine max]	92.3076923076923	4.31459e-42	398.0
comp10140_c0_seq1	UniRef90_B9TAM1	100.00	3.7e-02	36.0	gi|255590708|ref|XP_002535343.1|	85.71	5.0e-21	99.0	XP_002535290gi|255590510|ref|XP_002535290.1| conserved hypothetical protein [Ricinus communis] >gi|223523546|gb|EEF27093.1| conserved hypothetical protein [Ricinus communis]	62.18487394957983	4.39676e-36	328.0
comp10141_c0_seq1	UniRef90_F6HUX9	85.71	6.5e-21	99.0	gi|359488677|ref|XP_002273777.2|	85.71	6.5e-21	99.0	XP_003554809gi|356573319|ref|XP_003554809.1| PREDICTED: polyribonucleotide nucleotidyltransferase 2, mitochondrial-like [Glycine max]	85.0	2.04672e-52	471.0
comp101438_c0_seq1	UniRef90_B5AR51	72.06	5.0e-21	99.0	gi|37654366|gb|AAQ95730.1|	84.21	6.5e-21	99.0	NP_001235310gi|351725699|ref|NP_001235310.1| phosphoinositide-specific phospholipase C P13 [Glycine max] >gi|1399305|gb|AAB03258.1| phosphoinositide-specific phospholipase C P13 [Glycine max]	88.74172185430463	7.03033e-78	647.0
comp10143_c0_seq1	UniRef90_I1KK79	74.07	2.4e-16	83.0	gi|356523227|ref|XP_003530243.1|	74.07	2.4e-16	83.0	XP_003530243gi|356523227|ref|XP_003530243.1| PREDICTED: dentin sialophosphoprotein-like isoform X1 [Glycine max] >gi|571466271|ref|XP_006583608.1| PREDICTED: dentin sialophosphoprotein-like isoform X2 [Glycine max]	44.96124031007752	1.45954e-19	234.0
comp101451_c0_seq1	NA	NA	NA	NA	NA	NA	NA	NA	NA	NA	NA	NA
comp10147_c0_seq1	NA	NA	NA	NA	NA	NA	NA	NA	NA	NA	NA	NA
comp101482_c0_seq1	UniRef90_D8R1T5	64.18	8.4e-19	92.0	gi|593796652|ref|XP_007161364.1|	82.46	1.7e-19	94.0	XP_007159044gi|593792010|ref|XP_007159044.1| hypothetical protein PHAVU_002G204000g [Phaseolus vulgaris] >gi|561032459|gb|ESW31038.1| hypothetical protein PHAVU_002G204000g [Phaseolus vulgaris]	93.5064935064935	1.01137e-39	376.0
comp101496_c0_seq1	UniRef90_B2B3I8	70.15	3.8e-21	99.0	gi|157866031|ref|XP_001681722.1|	65.67	3.8e-21	99.0	XP_003517567gi|571436776|ref|XP_003517567.2| PREDICTED: 12-oxophytodienoate reductase 2 [Glycine max]	91.26984126984127	1.63564e-78	633.0
comp10149_c0_seq1	UniRef90_I1PBA7	82.14	5.0e-21	99.0	gi|108708127|gb|ABF95922.1|	82.14	5.0e-21	99.0	XP_007155279gi|593784477|ref|XP_007155279.1| hypothetical protein PHAVU_003G187700g [Phaseolus vulgaris] >gi|561028633|gb|ESW27273.1| hypothetical protein PHAVU_003G187700g [Phaseolus vulgaris]	96.89922480620154	1.156e-180	1350.0
comp10150_c0_seq1	UniRef90_I1JB39	66.67	2.8e+00	30.0	gi|596297014|ref|XP_007227265.1|	60.34	6.1e-13	72.0	ACU20561gi|255640552|gb|ACU20561.1| unknown [Glycine max]	67.27272727272727	2.14098e-56	476.0
comp10151_c0_seq1	UniRef90_G7LFB7	78.72	1.4e-16	84.0	gi|566163601|ref|XP_002303922.2|	64.71	2.5e-18	90.0	XP_004511026gi|502158089|ref|XP_004511026.1| PREDICTED: flowering time control protein FY-like [Cicer arietinum]	81.10236220472441	2.04294e-31	323.0
comp101542_c0_seq1	UniRef90_A9SIV5	61.54	6.5e-21	99.0	gi|168027619|ref|XP_001766327.1|	61.54	6.5e-21	99.0	NP_001239954gi|358248870|ref|NP_001239954.1| uncharacterized protein LOC100806459 [Glycine max] >gi|571443590|ref|XP_006576243.1| PREDICTED: uncharacterized protein LOC100806459 isoform X1 [Glycine max] >gi|255639517|gb|ACU20053.1| unknown [Glycine max]	79.43925233644859	5.34397e-118	904.0
comp10154_c0_seq1	NA	NA	NA	NA	NA	NA	NA	NA	NA	NA	NA	NA
comp10155_c0_seq1	UniRef90_D9ZJB7	88.46	6.5e-21	99.0	gi|302399051|gb|ADL36820.1|	88.46	6.5e-21	99.0	XP_004293455gi|470114505|ref|XP_004293455.1| PREDICTED: scarecrow-like transcription factor PAT1-like [Fragaria vesca subsp. vesca]	83.63636363636363	1.05093e-24	262.0
comp10156_c0_seq1	NA	NA	NA	NA	NA	NA	NA	NA	NA	NA	NA	NA
comp101571_c0_seq1	UniRef90_I1L6Y7	78.38	3.5e-11	66.0	gi|356532143|ref|XP_003534633.1|	78.38	3.5e-11	66.0	XP_003534633gi|356532143|ref|XP_003534633.1| PREDICTED: thioredoxin H9-like [Glycine max]	78.37837837837837	4.89093e-12	163.0
comp10157_c0_seq1	NA	NA	NA	NA	NA	NA	NA	NA	NA	NA	NA	NA
comp101580_c0_seq1	UniRef90_F8P6J3	63.29	5.0e-21	99.0	gi|115491427|ref|XP_001210341.1|	59.49	3.8e-21	99.0	BAC81654gi|37051115|dbj|BAC81654.1| S-adenosylmethionine synthetase-1 [Pisum sativum]	95.74468085106383	3.05165e-60	486.0
comp10158_c0_seq1	UniRef90_F2D853	62.86	8.5e-21	98.0	gi|473728284|gb|EMS45093.1|	64.29	6.5e-21	99.0	XP_004504901gi|502142324|ref|XP_004504901.1| PREDICTED: uncharacterized protein LOC101501832 [Cicer arietinum]	75.23809523809524	2.27506e-52	446.0
comp10159_c0_seq1	UniRef90_Q72W63	56.96	6.5e-21	99.0	gi|501103883|ref|WP_012153647.1|	56.63	3.8e-21	99.0	NP_001240192gi|358248766|ref|NP_001240192.1| diaminopimelate epimerase, chloroplastic-like [Glycine max] >gi|255636095|gb|ACU18392.1| unknown [Glycine max]	86.7231638418079	0.0	1536.0
comp101615_c0_seq1	UniRef90_G7L0R6	66.67	5.4e-14	76.0	gi|502113473|ref|XP_004494662.1|	74.60	8.4e-19	92.0	XP_003520829gi|356504084|ref|XP_003520829.1| PREDICTED: double-stranded RNA-binding protein 2-like [Glycine max]	70.37037037037037	6.40594e-40	375.0
comp10161_c0_seq1	UniRef90_B9HZ50	86.36	1.1e-03	41.0	gi|593781837|ref|XP_007153959.1|	66.67	3.6e-15	79.0	XP_003549790gi|356563073|ref|XP_003549790.1| PREDICTED: arogenate dehydratase/prephenate dehydratase 1, chloroplastic-like [Glycine max]	68.93203883495146	1.67124e-36	348.0
comp10163_c0_seq1	NA	NA	NA	NA	NA	NA	NA	NA	NA	NA	NA	NA
comp101652_c0_seq1	UniRef90_B9I1G3	62.50	6.6e-06	49.0	gi|587947165|gb|EXC33470.1|	68.57	1.3e-19	94.0	XP_004504418gi|502141033|ref|XP_004504418.1| PREDICTED: uncharacterized protein LOC101509750, partial [Cicer arietinum]	73.4567901234568	1.61229e-63	542.0
comp101655_c0_seq1	UniRef90_I1IZC8	75.00	2.5e-18	90.0	gi|643729149|gb|KDP37029.1|	62.34	8.5e-21	98.0	XP_004488508gi|502087356|ref|XP_004488508.1| PREDICTED: uncharacterized protein LOC101489674 [Cicer arietinum]	81.26984126984127	9.31775e-157	1190.0
comp10165_c0_seq1	NA	NA	NA	NA	NA	NA	NA	NA	NA	NA	NA	NA
comp101674_c0_seq1	NA	NA	NA	NA	NA	NA	NA	NA	NA	NA	NA	NA
comp10167_c0_seq1	NA	NA	NA	NA	NA	NA	NA	NA	NA	NA	NA	NA
comp10168_c0_seq1	UniRef90_F6H350	78.33	6.5e-21	99.0	gi|225430521|ref|XP_002283376.1|	78.33	6.5e-21	99.0	XP_006596071gi|571509077|ref|XP_006596071.1| PREDICTED: ubiquitin carboxyl-terminal hydrolase 22-like isoform X1 [Glycine max] >gi|571509082|ref|XP_006596072.1| PREDICTED: ubiquitin carboxyl-terminal hydrolase 22-like isoform X2 [Glycine max]	90.13452914798206	1.4631e-144	1096.0
comp101690_c0_seq1	UniRef90_I7LXY2	57.63	4.1e-14	76.0	gi|413936253|gb|AFW70804.1|	76.67	1.3e-19	94.0	XP_007145407gi|593689581|ref|XP_007145407.1| hypothetical protein PHAVU_007G236300g [Phaseolus vulgaris] >gi|561018597|gb|ESW17401.1| hypothetical protein PHAVU_007G236300g [Phaseolus vulgaris]	92.5311203319502	1.80973e-161	1221.0
comp1016945_c0_seq1	NA	NA	NA	NA	gi|443916947|gb|ELU37845.1|	84.62	8.5e-04	42.0	NA	NA	NA	NA
comp10169_c0_seq1	UniRef90_A5PD74	76.39	3.8e-21	99.0	gi|493887999|ref|WP_006834100.1|	76.39	3.8e-21	99.0	WP_019368243gi|518198035|ref|WP_019368243.1| hypothetical protein [Sphingomonas sp. ATCC 31555]	89.50276243093923	7.29639e-108	877.0
comp10170_c0_seq1	UniRef90_G7ZVA2	73.85	5.5e-18	89.0	gi|502158808|ref|XP_004511288.1|	71.43	5.0e-21	99.0	XP_006573912gi|571436902|ref|XP_006573912.1| PREDICTED: uncharacterized protein LOC100780017 isoform X2 [Glycine max]	70.35573122529645	7.60963e-90	762.0
comp10170_c0_seq2	UniRef90_G7ZVA2	74.55	1.1e-14	78.0	gi|358343837|ref|XP_003636002.1|	74.55	1.1e-14	78.0	XP_006573911gi|571436900|ref|XP_006573911.1| PREDICTED: uncharacterized protein LOC100780017 isoform X1 [Glycine max]	70.8108108108108	7.31832e-69	571.0
comp10171_c0_seq1	UniRef90_G7L453	82.69	1.9e-18	90.0	gi|357502127|ref|XP_003621352.1|	82.69	1.9e-18	90.0	XP_004491863gi|502101741|ref|XP_004491863.1| PREDICTED: cyclic nucleotide-gated ion channel 2-like [Cicer arietinum]	73.33333333333333	3.32098e-52	472.0
comp10173_c0_seq1	NA	NA	NA	NA	NA	NA	NA	NA	NA	NA	NA	NA
comp101748_c0_seq1	NA	NA	NA	NA	NA	NA	NA	NA	NA	NA	NA	NA
comp10174_c0_seq1	UniRef90_Q1W7J8	85.96	3.8e-21	99.0	gi|93004462|gb|ABD93472.2|	85.96	3.8e-21	99.0	XP_006594037gi|571497842|ref|XP_006594037.1| PREDICTED: uncharacterized protein LOC100793067 isoform X3 [Glycine max]	66.19385342789597	1.34082e-135	1052.0
comp10175_c0_seq1	UniRef90_I1LW56	86.96	2.9e-04	43.0	gi|593488403|ref|XP_007141069.1|	84.00	2.6e-05	47.0	NA	NA	NA	NA
comp101766_c0_seq1	UniRef90_F2DYJ7	55.71	3.8e-21	99.0	gi|326519592|dbj|BAK00169.1|	55.71	3.8e-21	99.0	XP_003517354gi|356497003|ref|XP_003517354.1| PREDICTED: galactomannan galactosyltransferase 1-like [Glycine max]	77.431906614786	3.84445e-129	991.0
comp10176_c0_seq1	UniRef90_A5BYQ3	72.13	9.5e-18	88.0	gi|470128588|ref|XP_004300219.1|	81.36	3.3e-20	96.0	XP_004509748gi|502154574|ref|XP_004509748.1| PREDICTED: phosphatidylinositol-glycan biosynthesis class X protein-like isoform X1 [Cicer arietinum] >gi|502154577|ref|XP_004509749.1| PREDICTED: phosphatidylinositol-glycan biosynthesis class X protein-like isoform X2 [Cicer arietinum]	73.97769516728626	6.94391e-146	1090.0
comp10177_c0_seq1	NA	NA	NA	NA	NA	NA	NA	NA	NA	NA	NA	NA
comp10177_c0_seq2	NA	NA	NA	NA	NA	NA	NA	NA	NA	NA	NA	NA
comp10178_c0_seq1	UniRef90_Q9FWA6	54.32	6.5e-21	99.0	gi|6041788|gb|AAF02108.1|AC009755_1	54.32	6.5e-21	99.0	XP_003526349gi|356515320|ref|XP_003526349.1| PREDICTED: pentatricopeptide repeat-containing protein At1g11290-like [Glycine max]	88.8641425389755	0.0	2207.0
comp10179_c0_seq1	UniRef90_B9RRH8	55.88	5.5e-16	82.0	gi|502129492|ref|XP_004500323.1|	74.63	2.5e-20	97.0	XP_006591252gi|571489591|ref|XP_006591252.1| PREDICTED: phagocyte signaling-impaired protein-like [Glycine max]	84.28571428571429	5.21754e-73	626.0
comp10180_c0_seq1	UniRef90_B9MUS3	57.63	4.0e-12	69.0	gi|590676512|ref|XP_007039757.1|	60.53	5.5e-18	89.0	XP_004515635gi|502174938|ref|XP_004515635.1| PREDICTED: pentatricopeptide repeat-containing protein At5g47360-like [Cicer arietinum]	76.41025641025641	7.77249e-98	778.0
comp101818_c0_seq1	UniRef90_Q6M7C6	69.70	5.0e-21	99.0	gi|499786776|ref|WP_011467510.1|	63.77	6.5e-21	99.0	WP_018251293gi|517062475|ref|WP_018251293.1| DNA polymerase [Sphingomonas melonis]	93.05084745762711	0.0	2780.0
comp10181_c0_seq1	UniRef90_B9I5X8	71.43	2.3e-10	63.0	gi|593797818|ref|XP_007161947.1|	66.07	3.6e-13	73.0	XP_007161947gi|593797818|ref|XP_007161947.1| hypothetical protein PHAVU_001G111100g [Phaseolus vulgaris] >gi|561035411|gb|ESW33941.1| hypothetical protein PHAVU_001G111100g [Phaseolus vulgaris]	63.793103448275865	1.70548e-15	190.0
comp101834_c0_seq1	NA	NA	NA	NA	NA	NA	NA	NA	NA	NA	NA	NA
comp10183_c0_seq1	UniRef90_I1H9K1	79.37	5.0e-21	99.0	gi|357120696|ref|XP_003562061.1|	79.37	5.0e-21	99.0	XP_004486879gi|502081492|ref|XP_004486879.1| PREDICTED: small G protein signaling modulator 1-like isoform X5 [Cicer arietinum]	90.41095890410958	1.81723e-37	355.0
comp10185_c0_seq1	UniRef90_B4FXP9	66.20	5.0e-21	99.0	gi|449463893|ref|XP_004149665.1|	70.31	5.0e-21	99.0	XP_006605647gi|571564640|ref|XP_006605647.1| PREDICTED: uncharacterized protein LOC100803479 isoform X4 [Glycine max]	82.39999999999999	5.49537e-66	544.0
comp101863_c0_seq1	UniRef90_UPI000258DCEF	56.79	6.5e-21	99.0	gi|383852035|ref|XP_003701536.1|	56.79	6.5e-21	99.0	NP_001242635gi|363807385|ref|NP_001242635.1| uncharacterized protein LOC100788665 [Glycine max] >gi|255644784|gb|ACU22894.1| unknown [Glycine max]	95.34883720930233	5.35106e-50	436.0
comp101873_c0_seq1	UniRef90_I1BYK8	70.15	6.5e-21	99.0	gi|147792819|emb|CAN68813.1|	82.76	3.8e-21	99.0	XP_006594226gi|571498463|ref|XP_006594226.1| PREDICTED: ATPase 8, plasma membrane-type-like isoform X2 [Glycine max]	93.81720430107528	0.0	1874.0
comp101877_c0_seq1	UniRef90_F2D0V9	70.69	1.5e-20	97.0	gi|326523379|dbj|BAJ88730.1|	70.69	1.5e-20	97.0	XP_004492374gi|502103829|ref|XP_004492374.1| PREDICTED: non-specific lipid-transfer protein-like [Cicer arietinum]	84.84848484848484	5.85001e-56	461.0
comp10187_c0_seq1	NA	NA	NA	NA	NA	NA	NA	NA	NA	NA	NA	NA
comp10188_c0_seq1	NA	NA	NA	NA	NA	NA	NA	NA	NA	NA	NA	NA
comp101898_c0_seq1	UniRef90_G7JF17	73.02	4.9e-19	92.0	gi|593259709|ref|XP_007132963.1|	63.95	6.5e-21	99.0	XP_004505437gi|502143709|ref|XP_004505437.1| PREDICTED: protein NDR1-like [Cicer arietinum]	63.33333333333333	1.05104e-68	559.0
comp10189_c0_seq1	UniRef90_I1LZC7	71.43	4.2e-16	83.0	gi|356505297|ref|XP_003521428.1|	73.58	3.2e-16	83.0	AFK44891gi|388513659|gb|AFK44891.1| unknown [Lotus japonicus]	72.72727272727273	7.70278e-29	277.0
comp10190_c0_seq1	UniRef90_B9RJV9	100.00	6.0e+06	9.0	gi|449461409|ref|XP_004148434.1|	100.00	6.0e+06	9.0	XP_003518257gi|356498842|ref|XP_003518257.1| PREDICTED: ubiquitin carboxyl-terminal hydrolase 16-like [Glycine max]	53.333333333333336	2.20135e-10	163.0
comp10191_c0_seq1	UniRef90_I1M8U8	83.05	7.4e-20	95.0	gi|502125691|ref|XP_004499027.1|	71.64	2.8e-17	86.0	XP_003550302gi|356564115|ref|XP_003550302.1| PREDICTED: uncharacterized protein LOC100794206 [Glycine max]	73.71428571428571	4.05282e-73	596.0
comp101939_c0_seq1	UniRef90_A5BC37	59.26	5.0e-21	99.0	gi|115485163|ref|NP_001067725.1|	64.00	6.5e-21	99.0	XP_003591420gi|357442285|ref|XP_003591420.1| Beta xylosidase [Medicago truncatula] >gi|355480468|gb|AES61671.1| Beta xylosidase [Medicago truncatula]	91.59663865546219	5.16994e-68	582.0
comp10193_c0_seq1	UniRef90_I1IK94	59.21	6.4e-19	92.0	gi|643737741|gb|KDP43790.1|	67.65	1.3e-19	94.0	XP_003517121gi|356496533|ref|XP_003517121.1| PREDICTED: monosaccharide-sensing protein 2-like [Glycine max]	84.13685847589424	0.0	2611.0
comp101946_c0_seq1	NA	NA	NA	NA	NA	NA	NA	NA	NA	NA	NA	NA
comp10195_c0_seq1	UniRef90_F1M407	70.37	3.7e-02	36.0	gi|557122853|emb|CDI79707.1|	100.00	7.9e+06	9.0	NA	NA	NA	NA
comp10196_c0_seq1	UniRef90_G7L5T5	73.08	2.2e-02	37.0	gi|502091196|ref|XP_004489473.1|	72.41	5.0e-04	42.0	NA	NA	NA	NA
comp10197_c0_seq1	UniRef90_H9NC64	66.20	3.8e-21	99.0	gi|14717004|emb|CAC44166.1|	70.59	6.5e-21	99.0	WP_019517866gi|518347659|ref|WP_019517866.1| hypothetical protein [Sphingomonas sp. Mn802worker]	76.31578947368422	0.0	1590.0
comp101989_c0_seq1	NA	NA	NA	NA	NA	NA	NA	NA	NA	NA	NA	NA
comp10198_c0_seq1	NA	NA	NA	NA	NA	NA	NA	NA	NA	NA	NA	NA
comp10199_c0_seq1	NA	NA	NA	NA	NA	NA	NA	NA	NA	NA	NA	NA
comp10199_c1_seq1	NA	NA	NA	NA	NA	NA	NA	NA	NA	NA	NA	NA
comp10200_c0_seq1	UniRef90_I1JWA7	83.33	4.2e-16	83.0	gi|571439911|ref|XP_006574998.1|	87.50	2.1e-17	87.0	XP_007153428gi|593780775|ref|XP_007153428.1| hypothetical protein PHAVU_003G034500g [Phaseolus vulgaris] >gi|561026782|gb|ESW25422.1| hypothetical protein PHAVU_003G034500g [Phaseolus vulgaris]	77.17842323651453	1.06509e-73	611.0
comp10202_c0_seq1	UniRef90_A9TIN6	53.33	7.6e-07	52.0	gi|470106230|ref|XP_004289476.1|	64.18	2.5e-20	97.0	XP_007143662gi|593685982|ref|XP_007143662.1| hypothetical protein PHAVU_007G090800g [Phaseolus vulgaris] >gi|561016852|gb|ESW15656.1| hypothetical protein PHAVU_007G090800g [Phaseolus vulgaris]	86.40776699029125	2.48686e-56	493.0
comp10204_c0_seq1	UniRef90_I1I6H8	55.56	7.3e-18	88.0	gi|475431550|gb|EMT01215.1|	58.70	5.0e-21	99.0	XP_004498108gi|502123434|ref|XP_004498108.1| PREDICTED: uncharacterized protein LOC101491762 isoform X2 [Cicer arietinum]	77.97619047619048	0.0	1859.0
comp10205_c0_seq1	UniRef90_C6T240	82.50	1.8e-12	70.0	gi|255631084|gb|ACU15907.1|	85.00	6.1e-13	72.0	XP_004507363gi|502149026|ref|XP_004507363.1| PREDICTED: uncharacterized protein LOC101505812 [Cicer arietinum]	65.4320987654321	1.3608e-29	283.0
comp10206_c0_seq1	UniRef90_B9HBQ8	57.35	2.1e-15	80.0	gi|297817944|ref|XP_002876855.1|	59.26	1.5e-20	97.0	XP_004509519gi|502153954|ref|XP_004509519.1| PREDICTED: uncharacterized protein LOC101492372 [Cicer arietinum]	76.08695652173914	1.66211e-139	1047.0
comp102077_c0_seq1	UniRef90_F6I372	78.18	2.2e-19	93.0	gi|643717120|gb|KDP28746.1|	72.41	1.7e-19	94.0	XP_004510944gi|502157885|ref|XP_004510944.1| PREDICTED: uncharacterized protein LOC101509358 [Cicer arietinum]	91.71974522292994	3.16637e-96	778.0
comp10207_c0_seq1	NA	NA	NA	NA	NA	NA	NA	NA	NA	NA	NA	NA
comp102086_c0_seq1	UniRef90_I1P4L8	82.76	1.1e-05	48.0	gi|302761928|ref|XP_002964386.1|	83.33	2.7e-11	67.0	ADF43065gi|294845790|gb|ADF43065.1| cold-induced protein [Ammopiptanthus nanus] >gi|384407074|gb|AFH89647.1| cold-induce protein [Ammopiptanthus nanus]	67.32673267326733	7.09605e-81	668.0
comp10208_c0_seq1	UniRef90_Q5DMV7	72.88	1.5e-20	97.0	gi|470112843|ref|XP_004292639.1|	76.27	8.5e-21	98.0	XP_004497205gi|502121151|ref|XP_004497205.1| PREDICTED: pentatricopeptide repeat-containing protein At2g17033-like [Cicer arietinum]	80.35714285714286	4.44273e-56	488.0
comp102093_c0_seq1	UniRef90_Q8RXN0	57.89	8.5e-21	98.0	gi|565498526|ref|XP_006306902.1|	57.89	6.5e-21	99.0	XP_002270533gi|359474723|ref|XP_002270533.2| PREDICTED: ABC transporter G family member 14-like [Vitis vinifera] >gi|296085456|emb|CBI29188.3| unnamed protein product [Vitis vinifera]	94.11764705882352	2.58182e-57	501.0
comp10209_c0_seq1	NA	NA	NA	NA	NA	NA	NA	NA	NA	NA	NA	NA
comp10210_c0_seq1	UniRef90_Q9FLM3	67.61	5.0e-21	99.0	gi|20071599|gb|AAH26967.1|	62.12	5.0e-21	99.0	XP_003553374gi|356570394|ref|XP_003553374.1| PREDICTED: probable protein S-acyltransferase 4-like isoform X1 [Glycine max]	81.21212121212122	0.0	1492.0
comp10211_c0_seq1	NA	NA	NA	NA	NA	NA	NA	NA	NA	NA	NA	NA
comp102127_c0_seq1	UniRef90_D7UBF1	65.33	6.5e-21	99.0	gi|225452159|ref|XP_002263731.1|	65.33	6.5e-21	99.0	XP_003553864gi|356571399|ref|XP_003553864.1| PREDICTED: COP9 signalosome complex subunit 3-like isoform 1 [Glycine max]	79.41176470588235	1.75558e-39	371.0
comp10212_c0_seq1	UniRef90_D8RI29	67.14	6.5e-21	99.0	gi|302774863|ref|XP_002970848.1|	67.14	6.5e-21	99.0	XP_003521141gi|356504716|ref|XP_003521141.1| PREDICTED: rop guanine nucleotide exchange factor 3-like isoform X1 [Glycine max] >gi|571443891|ref|XP_006576349.1| PREDICTED: rop guanine nucleotide exchange factor 3-like isoform X2 [Glycine max]	90.11627906976744	2.03689e-109	851.0
comp10213_c0_seq1	UniRef90_F6HQI6	72.13	3.8e-21	99.0	gi|225428600|ref|XP_002281190.1|	72.13	3.8e-21	99.0	AFG26687gi|381389720|gb|AFG26687.1| cytochrome P450 CYP74C, partial [Glycine max]	83.33333333333334	1.66412e-30	303.0
comp10215_c0_seq1	UniRef90_I1JQM3	71.43	2.5e-20	97.0	gi|356505586|ref|XP_003521571.1|	71.43	2.5e-20	97.0	XP_007163112gi|593800149|ref|XP_007163112.1| hypothetical protein PHAVU_001G207300g [Phaseolus vulgaris] >gi|561036576|gb|ESW35106.1| hypothetical protein PHAVU_001G207300g [Phaseolus vulgaris]	64.80446927374301	8.18448e-69	561.0
comp10216_c0_seq1	UniRef90_Q9SE43	76.12	3.3e-20	96.0	gi|89514871|gb|ABD75310.1|	65.71	5.0e-21	99.0	XP_003538150gi|356539327|ref|XP_003538150.1| PREDICTED: homeobox-leucine zipper protein REVOLUTA-like [Glycine max]	86.79245283018868	2.89191e-57	504.0
comp10216_c0_seq2	UniRef90_Q9SE43	76.12	3.3e-20	96.0	gi|645217406|ref|XP_008225704.1|	77.59	1.5e-20	97.0	XP_003538150gi|356539327|ref|XP_003538150.1| PREDICTED: homeobox-leucine zipper protein REVOLUTA-like [Glycine max]	85.39325842696628	5.59296e-45	416.0
comp10217_c0_seq1	UniRef90_G2KY41	55.68	1.5e-20	97.0	gi|553758633|ref|WP_023091237.1|	55.68	6.5e-21	99.0	WP_013041597gi|502806621|ref|WP_013041597.1| putative DNA methylase [Sphingobium japonicum] >gi|294023710|ref|YP_003547029.1| putative DNA methylase [Sphingobium japonicum UT26S] >gi|292677490|dbj|BAI99006.1| putative DNA methylase [Sphingobium japonicum UT26S]	51.05386416861827	2.89547e-115	947.0
comp10218_c0_seq1	UniRef90_A8JE46	57.14	3.7e-19	93.0	gi|643713100|gb|KDP26086.1|	75.00	7.4e-20	95.0	XP_004503221gi|502137892|ref|XP_004503221.1| PREDICTED: probable sugar phosphate/phosphate translocator At3g11320-like [Cicer arietinum]	91.66666666666666	2.40879e-97	773.0
comp10219_c0_seq1	UniRef90_G7J8V1	75.44	3.2e-18	90.0	gi|357462499|ref|XP_003601531.1|	75.44	3.2e-18	90.0	XP_003601533gi|357462503|ref|XP_003601533.1| hypothetical protein MTR_3g082740 [Medicago truncatula] >gi|355490581|gb|AES71784.1| hypothetical protein MTR_3g082740 [Medicago truncatula]	50.331125827814574	1.90197e-36	346.0
comp10219_c0_seq2	UniRef90_G7J8V1	75.44	3.2e-18	90.0	gi|357462499|ref|XP_003601531.1|	75.44	3.2e-18	90.0	XP_006593344gi|571495724|ref|XP_006593344.1| PREDICTED: uncharacterized protein LOC100305828 isoform X1 [Glycine max]	71.42857142857143	6.58013e-23	247.0
comp102206_c0_seq1	UniRef90_B7FM13	78.95	2.8e-19	93.0	gi|470122808|ref|XP_004297430.1|	85.71	3.3e-20	96.0	ACU24184gi|255647440|gb|ACU24184.1| unknown [Glycine max]	82.53968253968253	5.03944e-29	282.0
comp10220_c0_seq1	UniRef90_D7MA19	54.88	4.8e-17	86.0	gi|297802180|ref|XP_002868974.1|	54.88	4.8e-17	86.0	XP_004501885gi|502133770|ref|XP_004501885.1| PREDICTED: putative pentatricopeptide repeat-containing protein At1g64310-like [Cicer arietinum]	80.74866310160428	2.0988e-100	798.0
comp10221_c0_seq1	NA	NA	NA	NA	NA	NA	NA	NA	NA	NA	NA	NA
comp102231_c0_seq1	UniRef90_F2E408	77.19	5.0e-21	99.0	gi|242032731|ref|XP_002463760.1|	72.88	6.5e-21	99.0	XP_006595817gi|571507163|ref|XP_006595817.1| PREDICTED: abscisic-aldehyde oxidase-like [Glycine max]	90.14084507042254	1.16772e-83	709.0
comp10224_c0_seq1	UniRef90_UPI000233E8B6	100.00	6.0e+06	9.0	gi|571554848|ref|XP_006604037.1|	100.00	6.0e+06	9.0	KDO65829gi|641846948|gb|KDO65829.1| hypothetical protein CISIN_1g0005652mg, partial [Citrus sinensis] >gi|641846949|gb|KDO65830.1| hypothetical protein CISIN_1g0005652mg, partial [Citrus sinensis]	90.10989010989012	1.61566e-100	776.0
comp10225_c0_seq1	NA	NA	NA	NA	NA	NA	NA	NA	NA	NA	NA	NA
comp10226_c0_seq1	UniRef90_B9GXI7	91.89	2.7e-11	67.0	gi|593791080|ref|XP_007158579.1|	65.06	3.8e-21	99.0	XP_007160163gi|593794249|ref|XP_007160163.1| hypothetical protein PHAVU_002G298100g [Phaseolus vulgaris] >gi|561033578|gb|ESW32157.1| hypothetical protein PHAVU_002G298100g [Phaseolus vulgaris]	81.25	7.67799e-17	197.0
comp10228_c0_seq1	UniRef90_B8AJM0	91.11	1.6e-15	81.0	gi|566207752|ref|XP_006374697.1|	84.38	5.0e-21	99.0	XP_004504886gi|502142293|ref|XP_004504886.1| PREDICTED: squalene monooxygenase-like [Cicer arietinum]	97.52066115702479	2.84215e-75	623.0
comp10229_c0_seq1	NA	NA	NA	NA	NA	NA	NA	NA	NA	NA	NA	NA
comp10230_c0_seq1	UniRef90_A5AIH7	80.00	2.5e-20	97.0	gi|147773437|emb|CAN73436.1|	80.00	2.5e-20	97.0	XP_004494298gi|502112338|ref|XP_004494298.1| PREDICTED: uncharacterized protein At3g58460-like [Cicer arietinum]	89.43089430894308	5.79997e-61	516.0
comp10232_c0_seq1	UniRef90_I1I5N5	69.49	2.8e-19	93.0	gi|527197220|gb|EPS65809.1|	53.85	5.0e-21	99.0	XP_003552413gi|356568429|ref|XP_003552413.1| PREDICTED: probable serine/threonine-protein kinase At1g01540-like [Glycine max]	93.02325581395348	5.50277e-39	364.0
comp10233_c0_seq1	UniRef90_D8TW41	71.43	1.7e-19	94.0	gi|566207752|ref|XP_006374697.1|	77.61	2.5e-20	97.0	XP_004501495gi|502132716|ref|XP_004501495.1| PREDICTED: squalene monooxygenase-like isoform X5 [Cicer arietinum]	100.0	1.11919e-36	344.0
comp10235_c0_seq1	UniRef90_E3NYT3	60.53	5.0e-21	99.0	gi|168415004|gb|ACA23467.1|	60.53	5.0e-21	99.0	XP_007134633gi|593264910|ref|XP_007134633.1| hypothetical protein PHAVU_010G063400g [Phaseolus vulgaris] >gi|561007678|gb|ESW06627.1| hypothetical protein PHAVU_010G063400g [Phaseolus vulgaris]	85.11904761904762	2.37184e-90	716.0
comp102369_c0_seq1	UniRef90_I1JPX3	85.71	5.7e-05	46.0	gi|571446316|ref|XP_006577055.1|	85.71	5.7e-05	46.0	XP_006588824gi|571481983|ref|XP_006588824.1| PREDICTED: serine/threonine-protein kinase CTR1-like [Glycine max]	79.12087912087912	3.88033e-38	365.0
comp10236_c0_seq1	UniRef90_D3Y4H6	69.35	5.0e-21	99.0	gi|329130886|gb|AEB77867.1|	69.35	5.0e-21	99.0	ACU13552gi|255626415|gb|ACU13552.1| unknown [Glycine max]	69.93464052287581	7.76462e-78	615.0
comp102374_c0_seq1	UniRef90_F6HDS5	60.71	3.1e-12	70.0	gi|593788136|ref|XP_007157107.1|	69.64	3.1e-14	76.0	XP_007157107gi|593788136|ref|XP_007157107.1| hypothetical protein PHAVU_002G043300g [Phaseolus vulgaris] >gi|561030522|gb|ESW29101.1| hypothetical protein PHAVU_002G043300g [Phaseolus vulgaris]	57.22891566265061	6.06503e-48	440.0
comp10237_c0_seq1	UniRef90_I1MTP1	79.63	8.2e-17	85.0	gi|356562804|ref|XP_003549658.1|	79.63	8.2e-17	85.0	XP_003525480gi|356513559|ref|XP_003525480.1| PREDICTED: probable peptide/nitrate transporter At5g62680 [Glycine max]	87.17948717948718	4.28616e-26	279.0
comp10238_c0_seq1	NA	NA	NA	NA	NA	NA	NA	NA	NA	NA	NA	NA
comp10240_c0_seq1	UniRef90_I1HTK4	74.36	2.1e-13	74.0	gi|357125962|ref|XP_003564658.1|	74.36	2.1e-13	74.0	XP_003539823gi|356542740|ref|XP_003539823.1| PREDICTED: uncharacterized protein LOC100801710 [Glycine max]	94.05940594059405	2.64417e-63	529.0
comp10241_c0_seq1	NA	NA	NA	NA	gi|502131879|ref|XP_004501133.1|	60.66	4.7e-15	79.0	XP_004501133gi|502131879|ref|XP_004501133.1| PREDICTED: inactive poly [ADP-ribose] polymerase RCD1-like [Cicer arietinum]	44.71544715447154	1.03735e-26	278.0
comp10242_c0_seq1	UniRef90_I1NG21	96.00	1.3e-06	51.0	gi|593640899|ref|XP_007143110.1|	92.59	1.5e-07	54.0	XP_007143110gi|593640899|ref|XP_007143110.1| hypothetical protein PHAVU_007G044500g [Phaseolus vulgaris] >gi|561016300|gb|ESW15104.1| hypothetical protein PHAVU_007G044500g [Phaseolus vulgaris]	70.17543859649122	2.14357e-13	174.0
comp10244_c0_seq1	NA	NA	NA	NA	NA	NA	NA	NA	NA	NA	NA	NA
comp10245_c0_seq1	UniRef90_B9SXJ3	84.62	2.8e-19	93.0	gi|255579747|ref|XP_002530712.1|	84.62	2.8e-19	93.0	XP_003519035gi|356500431|ref|XP_003519035.1| PREDICTED: uncharacterized protein LOC100812123 [Glycine max]	70.61855670103093	5.22868e-83	657.0
comp10247_c0_seq1	NA	NA	NA	NA	NA	NA	NA	NA	NA	NA	NA	NA
comp10249_c0_seq1	UniRef90_Q9M597	73.33	8.5e-21	98.0	gi|595899997|ref|XP_007213840.1|	73.33	3.8e-21	99.0	XP_002305052gi|566165184|ref|XP_002305052.2| hypothetical protein POPTR_0004s06090g [Populus trichocarpa] >gi|550340429|gb|EEE85563.2| hypothetical protein POPTR_0004s06090g [Populus trichocarpa]	80.0	5.14186e-25	262.0
comp102505_c0_seq1	UniRef90_B9I7G5	67.80	1.1e-14	78.0	gi|643731858|gb|KDP39050.1|	76.27	4.8e-17	86.0	XP_006582252gi|571462328|ref|XP_006582252.1| PREDICTED: pentatricopeptide repeat-containing protein At4g04790, mitochondrial-like isoform X6 [Glycine max]	76.27118644067797	1.41871e-47	428.0
comp10250_c0_seq1	NA	NA	NA	NA	NA	NA	NA	NA	NA	NA	NA	NA
comp10254_c0_seq1	UniRef90_I0YWM5	58.44	2.2e-19	93.0	gi|545364577|ref|XP_005647338.1|	58.44	2.2e-19	93.0	XP_003551163gi|356565878|ref|XP_003551163.1| PREDICTED: WD repeat-containing protein 61-like isoform 1 [Glycine max]	94.73684210526315	0.0	1529.0
comp10255_c0_seq1	UniRef90_I1K6K8	82.93	1.4e-12	71.0	gi|571469426|ref|XP_006584712.1|	87.80	2.7e-13	73.0	XP_006584712gi|571469426|ref|XP_006584712.1| PREDICTED: myosin-6-like [Glycine max]	87.8048780487805	2.5811e-15	196.0
comp10256_c0_seq1	UniRef90_UPI000233EC64	100.00	2.3e+07	7.0	gi|502110978|ref|XP_004493926.1|	61.54	1.5e-09	61.0	XP_007155048gi|593784015|ref|XP_007155048.1| hypothetical protein PHAVU_003G168600g [Phaseolus vulgaris] >gi|561028402|gb|ESW27042.1| hypothetical protein PHAVU_003G168600g [Phaseolus vulgaris]	48.148148148148145	8.53889e-13	177.0
comp102572_c0_seq1	UniRef90_I1KL75	93.02	3.7e-19	93.0	gi|356521249|ref|XP_003529269.1|	93.02	3.7e-19	93.0	XP_004504875gi|502142271|ref|XP_004504875.1| PREDICTED: uncharacterized protein LOC101493441 isoform X1 [Cicer arietinum]	93.02325581395348	8.51236e-19	221.0
comp102591_c0_seq1	UniRef90_A5B110	69.57	1.9e-20	97.0	gi|147778329|emb|CAN69561.1|	69.57	1.9e-20	97.0	XP_006578521gi|571450739|ref|XP_006578521.1| PREDICTED: squamosa promoter-binding-like protein 18-like [Glycine max]	78.125	3.26914e-50	452.0
comp102592_c0_seq1	UniRef90_B9RZZ8	80.65	6.5e-21	99.0	gi|326488557|dbj|BAJ93947.1|	75.41	6.5e-21	99.0	XP_003551921gi|356567426|ref|XP_003551921.1| PREDICTED: probable receptor-like protein kinase At2g42960-like isoform X1 [Glycine max] >gi|571544701|ref|XP_006602250.1| PREDICTED: probable receptor-like protein kinase At2g42960-like isoform X2 [Glycine max]	88.38709677419355	1.13051e-73	619.0
comp10259_c0_seq1	UniRef90_E7A158	56.25	2.7e-13	73.0	gi|557995586|gb|EST05126.1|	57.81	7.0e-14	75.0	XP_004505700gi|502144448|ref|XP_004505700.1| PREDICTED: protein ELC-like [Cicer arietinum]	92.66055045871559	7.77085e-66	548.0
comp102602_c0_seq1	UniRef90_Q9FZ78	67.74	1.1e-05	48.0	gi|586728153|ref|XP_006849754.1|	60.87	1.8e-10	64.0	XP_007155155gi|593784229|ref|XP_007155155.1| hypothetical protein PHAVU_003G178000g [Phaseolus vulgaris] >gi|561028509|gb|ESW27149.1| hypothetical protein PHAVU_003G178000g [Phaseolus vulgaris]	91.005291005291	3.41343e-98	798.0
comp10260_c0_seq1	UniRef90_I1BMF7	55.81	5.0e-21	99.0	gi|384485207|gb|EIE77387.1|	55.81	5.0e-21	99.0	EXB80587gi|587891989|gb|EXB80587.1| Minor allergen Alt a 7 [Morus notabilis]	68.6046511627907	1.09254e-96	760.0
comp102611_c0_seq1	UniRef90_I3SWF5	69.01	5.6e-20	95.0	gi|388513071|gb|AFK44597.1|	69.01	5.6e-20	95.0	XP_004495607gi|502116829|ref|XP_004495607.1| PREDICTED: protein WVD2-like 1-like [Cicer arietinum]	81.85483870967742	1.50808e-124	954.0
comp102622_c0_seq1	UniRef90_D7TJ40	57.83	1.7e-19	94.0	gi|449462986|ref|XP_004149215.1|	61.18	3.3e-20	96.0	XP_003625784gi|357510991|ref|XP_003625784.1| GDSL esterase/lipase [Medicago truncatula] >gi|355500799|gb|AES82002.1| GDSL esterase/lipase [Medicago truncatula]	71.52777777777779	8.40324e-67	554.0
comp10262_c0_seq1	UniRef90_I1N861	77.78	3.7e-19	93.0	gi|629116440|gb|KCW81115.1|	95.24	8.2e-17	85.0	XP_007154882gi|593783683|ref|XP_007154882.1| hypothetical protein PHAVU_003G156000g [Phaseolus vulgaris] >gi|561028236|gb|ESW26876.1| hypothetical protein PHAVU_003G156000g [Phaseolus vulgaris]	97.95918367346938	5.01523e-62	513.0
comp10263_c0_seq1	UniRef90_B0CQR5	64.29	6.5e-21	99.0	gi|170085335|ref|XP_001873891.1|	64.29	6.5e-21	99.0	XP_007153497gi|593780913|ref|XP_007153497.1| hypothetical protein PHAVU_003G040800g [Phaseolus vulgaris] >gi|593780915|ref|XP_007153498.1| hypothetical protein PHAVU_003G040800g [Phaseolus vulgaris] >gi|561026851|gb|ESW25491.1| hypothetical protein PHAVU_003G040800g [Phaseolus vulgaris] >gi|561026852|gb|ESW25492.1| hypothetical protein PHAVU_003G040800g [Phaseolus vulgaris]	88.52459016393442	6.15198e-108	826.0
comp10264_c0_seq1	UniRef90_F6HEU7	66.67	6.5e-21	99.0	gi|359472919|ref|XP_002282839.2|	66.67	6.5e-21	99.0	XP_007142969gi|593625402|ref|XP_007142969.1| hypothetical protein PHAVU_007G0327000g [Phaseolus vulgaris] >gi|561016159|gb|ESW14963.1| hypothetical protein PHAVU_007G0327000g [Phaseolus vulgaris]	94.5945945945946	9.82557e-29	290.0
comp102651_c0_seq1	UniRef90_I1KJJ1	73.47	2.1e-13	74.0	gi|126673487|gb|ABO26299.1|	62.50	1.4e-10	64.0	ABO26299gi|126673487|gb|ABO26299.1| polyprotein [Nicotiana tabacum]	60.78431372549019	3.79908e-13	172.0
comp102658_c0_seq1	NA	NA	NA	NA	NA	NA	NA	NA	NA	NA	NA	NA
comp10265_c0_seq1	UniRef90_A9U2H4	73.77	1.5e-20	97.0	gi|168066269|ref|XP_001785063.1|	73.77	1.5e-20	97.0	XP_003545584gi|356554501|ref|XP_003545584.1| PREDICTED: DNA polymerase theta-like [Glycine max]	88.84615384615384	4.30415e-154	1245.0
comp102661_c0_seq1	UniRef90_I1HT52	67.69	5.6e-20	95.0	gi|357125755|ref|XP_003564555.1|	67.69	5.6e-20	95.0	XP_003521362gi|356505164|ref|XP_003521362.1| PREDICTED: dirigent protein 17-like [Glycine max]	77.09923664122137	2.45825e-65	542.0
comp102663_c0_seq1	NA	NA	NA	NA	NA	NA	NA	NA	NA	NA	NA	NA
comp102669_c0_seq1	UniRef90_I1HFF7	64.52	7.4e-20	95.0	gi|595794994|ref|XP_007200947.1|	80.00	2.5e-20	97.0	XP_007144590gi|593687873|ref|XP_007144590.1| hypothetical protein PHAVU_007G168500g [Phaseolus vulgaris] >gi|561017780|gb|ESW16584.1| hypothetical protein PHAVU_007G168500g [Phaseolus vulgaris]	79.47368421052632	1.99113e-88	760.0
comp102672_c0_seq1	NA	NA	NA	NA	NA	NA	NA	NA	NA	NA	NA	NA
comp102679_c0_seq1	UniRef90_I1MBF5	66.15	8.2e-17	85.0	gi|356553110|ref|XP_003544901.1|	66.15	8.2e-17	85.0	XP_004500312gi|502129458|ref|XP_004500312.1| PREDICTED: UDP-glycosyltransferase 87A2-like [Cicer arietinum]	68.34532374100719	8.97991e-63	533.0
comp102684_c0_seq1	UniRef90_B8LQB9	77.78	2.2e-04	44.0	gi|587926423|gb|EXC13664.1|	67.19	2.2e-19	93.0	XP_003554787gi|356573273|ref|XP_003554787.1| PREDICTED: protein YLS9-like [Glycine max]	82.51748251748252	9.60489e-82	639.0
comp10269_c0_seq1	NA	NA	NA	NA	NA	NA	NA	NA	NA	NA	NA	NA
comp102700_c0_seq1	UniRef90_A9P1G1	64.71	4.7e-13	72.0	gi|586731811|ref|XP_006849933.1|	76.36	3.2e-18	90.0	XP_003526650gi|571460063|ref|XP_003526650.2| PREDICTED: pentatricopeptide repeat-containing protein At1g77360, mitochondrial-like isoform X1 [Glycine max]	79.51807228915662	8.94581e-40	377.0
comp102705_c0_seq1	NA	NA	NA	NA	NA	NA	NA	NA	NA	NA	NA	NA
comp10270_c0_seq1	NA	NA	NA	NA	NA	NA	NA	NA	NA	NA	NA	NA
comp102728_c0_seq1	NA	NA	NA	NA	NA	NA	NA	NA	NA	NA	NA	NA
comp102734_c0_seq1	NA	NA	NA	NA	NA	NA	NA	NA	NA	NA	NA	NA
comp102759_c0_seq1	UniRef90_E1ZFD5	67.19	1.4e-18	91.0	gi|356568955|ref|XP_003552673.1|	72.46	8.4e-19	92.0	XP_007139271gi|593331690|ref|XP_007139271.1| hypothetical protein PHAVU_008G015300g [Phaseolus vulgaris] >gi|561012404|gb|ESW11265.1| hypothetical protein PHAVU_008G015300g [Phaseolus vulgaris]	90.41095890410958	0.0	1448.0
comp10275_c0_seq1	UniRef90_I1IUD3	70.49	7.4e-20	95.0	gi|573947042|ref|XP_006655851.1|	68.66	6.5e-21	99.0	XP_006601979gi|571542726|ref|XP_006601979.1| PREDICTED: protein DA1-related 2-like isoform X2 [Glycine max]	81.05263157894737	3.29562e-29	294.0
comp102778_c0_seq1	NA	NA	NA	NA	NA	NA	NA	NA	NA	NA	NA	NA
comp10278_c0_seq1	UniRef90_A3TXP1	68.66	6.5e-21	99.0	gi|500094063|ref|WP_011770070.1|	72.31	5.0e-21	99.0	XP_007148399gi|593695801|ref|XP_007148399.1| hypothetical protein PHAVU_006G205200g [Phaseolus vulgaris] >gi|561021622|gb|ESW20393.1| hypothetical protein PHAVU_006G205200g [Phaseolus vulgaris]	91.17647058823529	0.0	2350.0
comp102794_c0_seq1	NA	NA	NA	NA	NA	NA	NA	NA	NA	NA	NA	NA
comp102795_c0_seq1	UniRef90_C6SYF0	89.74	4.0e-12	69.0	gi|351727639|ref|NP_001235376.1|	89.74	4.0e-12	69.0	NA	NA	NA	NA
comp102799_c0_seq1	NA	NA	NA	NA	NA	NA	NA	NA	NA	NA	NA	NA
comp102800_c0_seq1	UniRef90_D7TTZ0	73.91	7.4e-20	95.0	gi|595850334|ref|XP_007209894.1|	88.52	3.8e-21	99.0	XP_003516635gi|356495541|ref|XP_003516635.1| PREDICTED: aluminum-activated malate transporter 12-like [Glycine max]	88.2051282051282	3.26478e-114	892.0
comp102806_c0_seq1	UniRef90_I1I059	71.43	3.8e-21	99.0	gi|357144262|ref|XP_003573229.1|	71.43	3.8e-21	99.0	XP_003556340gi|356576442|ref|XP_003556340.1| PREDICTED: putative G3BP-like protein-like isoform X1 [Glycine max]	86.47058823529412	5.61704e-102	803.0
comp102812_c0_seq1	UniRef90_I1ME33	71.43	7.4e-03	39.0	gi|356554844|ref|XP_003545752.1|	71.43	7.4e-03	39.0	NA	NA	NA	NA
comp102823_c0_seq1	UniRef90_D8SWE6	67.86	6.1e-13	72.0	gi|527203340|gb|EPS69832.1|	68.42	1.9e-20	97.0	XP_003544215gi|571507783|ref|XP_003544215.2| PREDICTED: AP3-complex subunit beta-A-like [Glycine max]	89.56521739130436	1.74938e-61	541.0
comp102833_c0_seq1	NA	NA	NA	NA	NA	NA	NA	NA	NA	NA	NA	NA
comp102869_c0_seq1	UniRef90_F6GV22	97.78	4.3e-20	96.0	gi|470116681|ref|XP_004294506.1|	92.00	5.0e-21	99.0	EXC10629gi|587923279|gb|EXC10629.1| U-box domain-containing protein 13 [Morus notabilis]	77.71084337349397	2.12354e-83	689.0
comp10286_c0_seq1	UniRef90_E3FKL2	67.74	5.7e-05	46.0	gi|488687437|ref|WP_002611653.1|	67.74	5.7e-05	46.0	WP_017978448gi|516603425|ref|WP_017978448.1| hypothetical protein [Sphingomonas melonis]	97.67441860465115	9.30408e-105	825.0
comp102888_c0_seq1	UniRef90_A9NW05	64.10	5.0e-21	99.0	gi|116788272|gb|ABK24816.1|	64.10	5.0e-21	99.0	XP_007142661gi|593586534|ref|XP_007142661.1| hypothetical protein PHAVU_007G006000g [Phaseolus vulgaris] >gi|593586707|ref|XP_007142662.1| hypothetical protein PHAVU_007G006000g [Phaseolus vulgaris] >gi|561015851|gb|ESW14655.1| hypothetical protein PHAVU_007G006000g [Phaseolus vulgaris] >gi|561015852|gb|ESW14656.1| hypothetical protein PHAVU_007G006000g [Phaseolus vulgaris]	70.9090909090909	2.84341e-28	288.0
comp102916_c0_seq1	UniRef90_G7JL60	77.59	2.8e-19	93.0	gi|357475329|ref|XP_003607950.1|	77.59	2.8e-19	93.0	XP_003520057gi|356502501|ref|XP_003520057.1| PREDICTED: uncharacterized protein LOC100818186 [Glycine max]	93.82716049382715	3.17059e-101	799.0
comp10295_c0_seq1	NA	NA	NA	NA	NA	NA	NA	NA	NA	NA	NA	NA
comp102961_c0_seq1	NA	NA	NA	NA	NA	NA	NA	NA	NA	NA	NA	NA
comp102977_c0_seq1	UniRef90_I1L5N6	63.01	1.9e-18	90.0	gi|571494983|ref|XP_006593004.1|	61.11	1.4e-10	64.0	XP_004516267gi|502178492|ref|XP_004516267.1| PREDICTED: transcriptional regulator ATRX-like [Cicer arietinum]	58.9041095890411	2.85365e-14	189.0
comp102988_c0_seq1	UniRef90_A5C157	68.52	2.1e-17	87.0	gi|568858055|ref|XP_006482571.1|	76.67	8.5e-21	98.0	XP_003554883gi|356573472|ref|XP_003554883.1| PREDICTED: thyroid adenoma-associated protein homolog [Glycine max]	83.33333333333334	4.38751e-128	1058.0
comp102992_c0_seq1	UniRef90_I1JNJ9	94.59	2.4e-12	70.0	gi|593798548|ref|XP_007162312.1|	97.30	6.1e-13	72.0	XP_003519059gi|356500479|ref|XP_003519059.1| PREDICTED: uncharacterized protein LOC100780040 [Glycine max]	62.721893491124256	1.49577e-58	490.0
comp102994_c0_seq1	NA	NA	NA	NA	NA	NA	NA	NA	NA	NA	NA	NA
comp103005_c0_seq1	UniRef90_I1M552	76.27	3.7e-19	93.0	gi|571515290|ref|XP_006597233.1|	77.97	3.7e-19	93.0	XP_007226823gi|596294362|ref|XP_007226823.1| hypothetical protein PRUPE_ppa017697mg, partial [Prunus persica] >gi|462423759|gb|EMJ28022.1| hypothetical protein PRUPE_ppa017697mg, partial [Prunus persica]	65.1685393258427	3.77594e-29	298.0
comp103007_c0_seq1	UniRef90_A9NI57	78.57	5.0e-21	99.0	gi|226498084|ref|NP_001146876.1|	78.57	5.0e-21	99.0	XP_007162963gi|593799851|ref|XP_007162963.1| hypothetical protein PHAVU_001G195000g [Phaseolus vulgaris] >gi|561036427|gb|ESW34957.1| hypothetical protein PHAVU_001G195000g [Phaseolus vulgaris]	88.8	1.06494e-77	613.0
comp103015_c0_seq1	NA	NA	NA	NA	NA	NA	NA	NA	NA	NA	NA	NA
comp103016_c0_seq1	UniRef90_D8RTQ9	63.89	6.5e-21	99.0	gi|302785457|ref|XP_002974500.1|	63.89	6.5e-21	99.0	XP_003531913gi|356526617|ref|XP_003531913.1| PREDICTED: serine carboxypeptidase-like 45-like isoform X1 [Glycine max]	79.14110429447852	1.12761e-80	658.0
comp10301_c0_seq1	UniRef90_B7K1N2	60.49	3.8e-21	99.0	gi|501594011|ref|WP_012596832.1|	60.49	3.8e-21	99.0	XP_003516943gi|356496170|ref|XP_003516943.1| PREDICTED: uncharacterized protein LOC100780899 [Glycine max]	94.6524064171123	3.20685e-122	945.0
comp10302_c0_seq1	UniRef90_D7L1B7	66.67	6.5e-21	99.0	gi|297834144|ref|XP_002884954.1|	66.67	6.5e-21	99.0	XP_007142439gi|593554160|ref|XP_007142439.1| hypothetical protein PHAVU_008G280600g [Phaseolus vulgaris] >gi|561015572|gb|ESW14433.1| hypothetical protein PHAVU_008G280600g [Phaseolus vulgaris]	88.50574712643679	1.2932e-41	391.0
comp103039_c0_seq1	UniRef90_I1LUP1	88.46	2.8e-19	93.0	gi|590710070|ref|XP_007048726.1|	88.68	4.3e-20	96.0	XP_003596712gi|357452871|ref|XP_003596712.1| Shaggy-related protein kinase [Medicago truncatula] >gi|355485760|gb|AES66963.1| Shaggy-related protein kinase [Medicago truncatula]	88.73239436619718	6.62515e-34	333.0
comp10303_c0_seq1	NA	NA	NA	NA	NA	NA	NA	NA	NA	NA	NA	NA
comp103044_c0_seq1	UniRef90_A2X2K7	64.86	6.5e-21	99.0	gi|125538672|gb|EAY85067.1|	64.86	6.5e-21	99.0	XP_003536479gi|356535898|ref|XP_003536479.1| PREDICTED: F-box protein PP2-A13-like isoform X1 [Glycine max]	88.62275449101796	7.65961e-108	824.0
comp103059_c0_seq1	UniRef90_B9RII9	71.67	7.4e-20	95.0	gi|255544994|ref|XP_002513558.1|	71.67	7.4e-20	95.0	XP_003602221gi|357463879|ref|XP_003602221.1| RING finger protein [Medicago truncatula] >gi|355491269|gb|AES72472.1| RING finger protein [Medicago truncatula]	71.5	6.05524e-95	750.0
comp103062_c0_seq1	UniRef90_Q688Y8	59.46	6.5e-21	99.0	gi|115465415|ref|NP_001056307.1|	59.46	6.5e-21	99.0	XP_003532756gi|356528328|ref|XP_003532756.1| PREDICTED: probable LRR receptor-like serine/threonine-protein kinase MRH1-like isoform X1 [Glycine max]	83.55263157894737	1.55386e-77	647.0
comp103083_c0_seq1	UniRef90_P45729	90.57	3.3e-20	96.0	gi|327387357|gb|AEA72280.1|	90.74	6.5e-21	99.0	XP_003556238gi|356576233|ref|XP_003556238.1| PREDICTED: phenylalanine ammonia-lyase 2-like [Glycine max]	81.45695364238411	8.663e-70	601.0
comp103084_c0_seq1	UniRef90_Q9LIE5	77.78	5.5e-18	89.0	gi|22331250|ref|NP_188856.2|	77.78	5.5e-18	89.0	XP_006589624gi|571484680|ref|XP_006589624.1| PREDICTED: protein FAR-RED IMPAIRED RESPONSE 1-like isoform X4 [Glycine max]	90.8675799086758	1.31767e-140	1099.0
comp103101_c0_seq1	UniRef90_I1LQG7	54.88	3.3e-20	96.0	gi|356541830|ref|XP_003539375.1|	54.88	3.3e-20	96.0	CAC43237gi|14589309|emb|CAC43237.1| lipoxygenase [Sesbania rostrata]	78.76712328767124	6.35769e-71	610.0
comp10311_c0_seq1	UniRef90_I1G160	79.66	3.8e-21	99.0	gi|116488138|gb|ABJ98651.1|	81.03	6.5e-21	99.0	NP_001238465gi|351720707|ref|NP_001238465.1| uncharacterized protein LOC100305645 [Glycine max] >gi|356497480|ref|XP_003517588.1| PREDICTED: 40S ribosomal protein S15a-1-like [Glycine max] >gi|356521929|ref|XP_003529602.1| PREDICTED: 40S ribosomal protein S15a-1-like [Glycine max] >gi|356540966|ref|XP_003538955.1| PREDICTED: 40S ribosomal protein S15a-1-like [Glycine max] >gi|356541097|ref|XP_003…	100.0	4.05352e-72	569.0
comp10313_c0_seq1	UniRef90_B9HPU9	62.50	3.3e-05	46.0	gi|470131507|ref|XP_004301635.1|	63.75	1.7e-19	94.0	XP_004489977gi|502093550|ref|XP_004489977.1| PREDICTED: uncharacterized protein LOC101494959 isoform X2 [Cicer arietinum]	76.68711656441718	2.93554e-77	642.0
comp103191_c0_seq1	NA	NA	NA	NA	NA	NA	NA	NA	NA	NA	NA	NA
comp103203_c0_seq1	NA	NA	NA	NA	NA	NA	NA	NA	NA	NA	NA	NA
comp10324_c0_seq1	UniRef90_A9TBT9	67.74	6.5e-21	99.0	gi|168047262|ref|XP_001776090.1|	67.74	6.5e-21	99.0	XP_003592523gi|357444491|ref|XP_003592523.1| Vacuolar-sorting receptor [Medicago truncatula] >gi|355481571|gb|AES62774.1| Vacuolar-sorting receptor [Medicago truncatula]	97.1830985915493	2.64586e-41	381.0
comp103259_c0_seq1	NA	NA	NA	NA	NA	NA	NA	NA	NA	NA	NA	NA
comp10325_c0_seq1	NA	NA	NA	NA	NA	NA	NA	NA	NA	NA	NA	NA
comp103264_c0_seq1	UniRef90_UPI00026C9BA0	82.14	9.7e-20	95.0	gi|498088470|ref|WP_010402626.1|	82.14	9.7e-20	95.0	WP_010402626gi|498088470|ref|WP_010402626.1| (2Fe-2S)-binding protein [Sphingomonas echinoides]	82.14285714285714	1.2257e-20	221.0
comp10326_c0_seq1	UniRef90_B9TAA0	90.91	9.4e-16	81.0	gi|255590094|ref|XP_002535169.1|	90.91	9.4e-16	81.0	XP_003588337gi|357436123|ref|XP_003588337.1| Ribosomal protein S10 [Medicago truncatula] >gi|355477385|gb|AES58588.1| Ribosomal protein S10 [Medicago truncatula]	77.77777777777779	2.4952e-24	300.0
comp10327_c0_seq1	NA	NA	NA	NA	NA	NA	NA	NA	NA	NA	NA	NA
comp103288_c0_seq1	UniRef90_B9IPD6	79.63	1.4e-18	91.0	gi|460403302|ref|XP_004247131.1|	72.73	6.5e-21	99.0	XP_006606472gi|571569873|ref|XP_006606472.1| PREDICTED: UPF0655 protein C17G9.12c-like [Glycine max]	91.28630705394191	1.62044e-156	1175.0
comp103292_c0_seq1	UniRef90_Q2PEP3	74.19	1.1e-16	85.0	gi|84468452|dbj|BAE71309.1|	74.19	1.1e-16	85.0	XP_004499699gi|502127412|ref|XP_004499699.1| PREDICTED: anthocyanidin 5,3-O-glucosyltransferase-like [Cicer arietinum]	69.1358024691358	5.24958e-25	265.0
comp1032_c0_seq1	NA	NA	NA	NA	NA	NA	NA	NA	NA	NA	NA	NA
comp103319_c0_seq1	UniRef90_Q9LDE3	59.18	6.9e-12	69.0	gi|460385920|ref|XP_004238648.1|	79.55	2.8e-15	80.0	XP_006602387gi|571545640|ref|XP_006602387.1| PREDICTED: F-box/kelch-repeat protein At1g23390-like [Glycine max]	73.13432835820896	2.81925e-64	540.0
comp103337_c0_seq1	UniRef90_I1JUN4	98.11	1.1e-20	98.0	gi|356507837|ref|XP_003522670.1|	98.11	1.1e-20	98.0	XP_007137130gi|593300432|ref|XP_007137130.1| hypothetical protein PHAVU_009G102200g [Phaseolus vulgaris] >gi|561010217|gb|ESW09124.1| hypothetical protein PHAVU_009G102200g [Phaseolus vulgaris]	98.11320754716981	1.57807e-23	259.0
comp10335_c0_seq1	UniRef90_B9HJZ8	80.70	2.5e-20	97.0	gi|359481506|ref|XP_002274849.2|	69.84	2.5e-20	97.0	XP_007133552gi|593262746|ref|XP_007133552.1| hypothetical protein PHAVU_011G188600g [Phaseolus vulgaris] >gi|593262748|ref|XP_007133553.1| hypothetical protein PHAVU_011G188600g [Phaseolus vulgaris] >gi|561006552|gb|ESW05546.1| hypothetical protein PHAVU_011G188600g [Phaseolus vulgaris] >gi|561006553|gb|ESW05547.1| hypothetical protein PHAVU_011G188600g [Phaseolus vulgaris]	94.66666666666667	1.07912e-45	410.0
comp10337_c0_seq1	UniRef90_I1KKH1	61.11	2.2e-04	44.0	gi|396582343|gb|AFN88207.1|	63.89	2.2e-04	44.0	CAN79197gi|147857339|emb|CAN79197.1| hypothetical protein VITISV_000240 [Vitis vinifera]	50.0	4.06834e-12	162.0
comp10338_c0_seq1	UniRef90_I1M1I5	89.13	9.7e-20	95.0	gi|593694868|ref|XP_007147940.1|	91.30	5.6e-20	95.0	XP_007147940gi|593694868|ref|XP_007147940.1| hypothetical protein PHAVU_006G167300g [Phaseolus vulgaris] >gi|561021163|gb|ESW19934.1| hypothetical protein PHAVU_006G167300g [Phaseolus vulgaris]	91.30434782608695	1.32688e-23	255.0
comp103401_c0_seq1	UniRef90_A9NXZ7	73.58	3.2e-18	90.0	gi|158983039|gb|ABK41053.2|	62.50	3.8e-21	99.0	NP_001235516gi|351724261|ref|NP_001235516.1| uncharacterized protein LOC100306470 precursor [Glycine max] >gi|255628643|gb|ACU14666.1| unknown [Glycine max]	80.64516129032258	1.48827e-45	394.0
comp103411_c0_seq1	UniRef90_B9SHD0	54.00	2.3e-08	57.0	gi|593788662|ref|XP_007157370.1|	66.20	1.9e-20	97.0	XP_003530637gi|356524032|ref|XP_003530637.1| PREDICTED: F-box/kelch-repeat protein At1g23390-like [Glycine max]	71.05263157894737	5.98592e-50	440.0
comp10345_c0_seq1	UniRef90_D5AAK2	75.86	5.0e-21	99.0	gi|567870557|ref|XP_006427900.1|	83.93	3.8e-21	99.0	XP_004502884gi|502136894|ref|XP_004502884.1| PREDICTED: RNA-binding protein 39-like isoform X2 [Cicer arietinum]	90.0	1.81271e-42	390.0
comp10346_c0_seq1	UniRef90_G7KMQ3	73.85	3.7e-19	93.0	gi|357496873|ref|XP_003618725.1|	73.85	3.7e-19	93.0	XP_006576656gi|571444936|ref|XP_006576656.1| PREDICTED: uncharacterized protein LOC100800765 [Glycine max]	79.64601769911505	2.34013e-51	470.0
comp10347_c0_seq1	UniRef90_O49998	77.78	6.5e-21	99.0	gi|44917155|dbj|BAD12178.1|	77.78	6.5e-21	99.0	XP_004487160gi|502082416|ref|XP_004487160.1| PREDICTED: 14-3-3-like protein B-like isoform X1 [Cicer arietinum] >gi|228552592|gb|ACQ45020.1| 14-3-3 [Cicer arietinum]	96.16858237547893	1.00511e-167	1251.0
comp10351_c0_seq1	UniRef90_Q2VCL4	70.31	1.4e-18	91.0	gi|543177461|gb|AGV54752.1|	73.53	3.3e-20	96.0	XP_004487530gi|502083673|ref|XP_004487530.1| PREDICTED: uncharacterized protein At4g22758-like [Cicer arietinum]	74.57627118644068	1.00492e-52	466.0
comp10351_c0_seq2	UniRef90_B9GVT7	60.98	6.5e-21	99.0	gi|502135519|ref|XP_004502361.1|	70.27	2.8e-19	93.0	XP_004487530gi|502083673|ref|XP_004487530.1| PREDICTED: uncharacterized protein At4g22758-like [Cicer arietinum]	66.16161616161617	9.36049e-67	555.0
comp103529_c0_seq1	UniRef90_I3SUU6	75.41	1.2e-17	88.0	gi|502090483|ref|XP_004489243.1|	67.69	9.7e-20	95.0	NP_001242326gi|363807048|ref|NP_001242326.1| uncharacterized protein LOC100787055 [Glycine max] >gi|255640014|gb|ACU20298.1| unknown [Glycine max]	69.5187165775401	1.53071e-86	687.0
comp10352_c0_seq1	UniRef90_I1MRP9	70.59	8.0e-13	72.0	gi|356564760|ref|XP_003550616.1|	70.59	8.0e-13	72.0	XP_003609759gi|357478947|ref|XP_003609759.1| hypothetical protein MTR_4g121930 [Medicago truncatula] >gi|355510814|gb|AES91956.1| hypothetical protein MTR_4g121930 [Medicago truncatula]	60.215053763440864	8.51614e-20	224.0
comp10360_c0_seq1	NA	NA	NA	NA	NA	NA	NA	NA	NA	NA	NA	NA
comp10363_c0_seq1	NA	NA	NA	NA	NA	NA	NA	NA	NA	NA	NA	NA
comp10363_c0_seq2	NA	NA	NA	NA	NA	NA	NA	NA	NA	NA	NA	NA
comp103671_c0_seq1	UniRef90_I1KP08	74.24	4.9e-19	92.0	gi|571469307|ref|XP_006584680.1|	74.24	4.9e-19	92.0	XP_006584681gi|571469309|ref|XP_006584681.1| PREDICTED: uncharacterized protein LOC100793651 isoform X2 [Glycine max]	72.43589743589743	1.58757e-61	545.0
comp103683_c0_seq1	NA	NA	NA	NA	NA	NA	NA	NA	NA	NA	NA	NA
comp103695_c0_seq1	UniRef90_Q6RHR6	86.05	3.1e-14	76.0	gi|133740540|emb|CAJ00334.2|	77.36	3.7e-17	86.0	XP_003539390gi|356541860|ref|XP_003539390.1| PREDICTED: probable ion channel SYM8 isoform X1 [Glycine max]	85.71428571428571	1.24496e-56	500.0
comp103716_c0_seq1	NA	NA	NA	NA	NA	NA	NA	NA	NA	NA	NA	NA
comp10372_c0_seq1	NA	NA	NA	NA	NA	NA	NA	NA	NA	NA	NA	NA
comp103740_c0_seq1	UniRef90_B4FKS4	64.52	6.5e-21	99.0	gi|115450095|ref|NP_001048648.1|	65.57	5.0e-21	99.0	NP_001240886gi|359807486|ref|NP_001240886.1| uncharacterized protein LOC100777596 [Glycine max] >gi|255636701|gb|ACU18686.1| unknown [Glycine max]	81.2807881773399	1.66409e-116	894.0
comp103744_c0_seq1	UniRef90_B9SZM1	85.19	5.0e-21	99.0	gi|226511712|gb|ACO60339.1|	81.48	3.8e-21	99.0	ACJ84335gi|217071950|gb|ACJ84335.1| unknown [Medicago truncatula]	93.25842696629213	1.16684e-55	476.0
comp103749_c0_seq1	UniRef90_B9RM91	59.15	2.4e-16	83.0	gi|595836142|ref|XP_007207196.1|	68.57	3.7e-19	93.0	XP_003534529gi|356531931|ref|XP_003534529.1| PREDICTED: wall-associated receptor kinase-like 2-like [Glycine max]	74.63768115942028	8.02383e-59	517.0
comp10374_c0_seq1	UniRef90_I1K7I8	79.63	7.2e-16	82.0	gi|593267637|ref|XP_007135996.1|	81.48	3.7e-17	86.0	XP_004500931gi|502131271|ref|XP_004500931.1| PREDICTED: armadillo repeat-containing kinesin-like protein 1-like isoform X1 [Cicer arietinum]	75.0	1.91914e-10	158.0
comp10376_c0_seq1	NA	NA	NA	NA	NA	NA	NA	NA	NA	NA	NA	NA
comp10377_c0_seq1	UniRef90_G7KEK4	68.42	2.5e-18	90.0	gi|357495155|ref|XP_003617866.1|	68.42	2.5e-18	90.0	XP_007142361gi|593548377|ref|XP_007142361.1| hypothetical protein PHAVU_008G273700g [Phaseolus vulgaris] >gi|561015494|gb|ESW14355.1| hypothetical protein PHAVU_008G273700g [Phaseolus vulgaris]	65.21739130434783	6.77125e-09	147.0
comp10380_c0_seq1	NA	NA	NA	NA	NA	NA	NA	NA	NA	NA	NA	NA
comp103834_c0_seq1	UniRef90_G7KPP3	71.19	3.7e-17	86.0	gi|357499007|ref|XP_003619792.1|	71.19	3.7e-17	86.0	XP_006587409gi|571477911|ref|XP_006587409.1| PREDICTED: lisH domain-containing protein C1711.05-like isoform X1 [Glycine max]	63.541666666666664	1.52826e-67	573.0
comp103838_c0_seq1	UniRef90_F2DTG7	56.25	6.5e-21	99.0	gi|326496723|dbj|BAJ98388.1|	56.25	6.5e-21	99.0	XP_003554527gi|356572746|ref|XP_003554527.1| PREDICTED: bifunctional epoxide hydrolase 2-like [Glycine max]	85.6655290102389	0.0	1395.0
comp10384_c0_seq1	UniRef90_G8A028	62.67	4.2e-18	89.0	gi|643739009|gb|KDP44823.1|	75.34	3.8e-21	99.0	NA	NA	NA	NA
comp10386_c0_seq1	NA	NA	NA	NA	NA	NA	NA	NA	NA	NA	NA	NA
comp10387_c0_seq1	NA	NA	NA	NA	NA	NA	NA	NA	NA	NA	NA	NA
comp10388_c0_seq1	NA	NA	NA	NA	NA	NA	NA	NA	NA	NA	NA	NA
comp103895_c0_seq1	UniRef90_F6HST1	73.53	3.8e-21	99.0	gi|255568589|ref|XP_002525268.1|	69.12	3.3e-20	96.0	XP_007162164gi|593798252|ref|XP_007162164.1| hypothetical protein PHAVU_001G129600g [Phaseolus vulgaris] >gi|561035628|gb|ESW34158.1| hypothetical protein PHAVU_001G129600g [Phaseolus vulgaris]	91.66666666666666	6.83866e-52	468.0
comp103899_c0_seq1	UniRef90_A5ADP8	59.26	6.5e-21	99.0	gi|147789281|emb|CAN62352.1|	59.26	6.5e-21	99.0	XP_007138189gi|593329525|ref|XP_007138189.1| hypothetical protein PHAVU_009G187900g [Phaseolus vulgaris] >gi|561011276|gb|ESW10183.1| hypothetical protein PHAVU_009G187900g [Phaseolus vulgaris]	92.78350515463917	7.42893e-56	494.0
comp10389_c0_seq1	UniRef90_B9GSR9	67.69	1.1e-20	98.0	gi|595793259|ref|XP_007200378.1|	75.41	3.8e-21	99.0	NP_001236412gi|351727997|ref|NP_001236412.1| uncharacterized protein LOC100306535 [Glycine max] >gi|255628807|gb|ACU14748.1| unknown [Glycine max]	80.12422360248446	5.57159e-82	649.0
comp10389_c0_seq2	UniRef90_A9PH23	68.75	1.5e-20	97.0	gi|595793259|ref|XP_007200378.1|	75.41	3.8e-21	99.0	XP_007145154gi|593689070|ref|XP_007145154.1| hypothetical protein PHAVU_007G214800g [Phaseolus vulgaris] >gi|561018344|gb|ESW17148.1| hypothetical protein PHAVU_007G214800g [Phaseolus vulgaris]	84.61538461538461	1.36178e-31	309.0
comp10392_c0_seq1	UniRef90_A5V2V5	89.47	3.8e-21	99.0	gi|500509442|ref|WP_011951101.1|	89.47	3.8e-21	99.0	EZP49103gi|612090557|gb|EZP49103.1| Response regulator [Sphingomonas sp. RIT328]	96.34146341463415	6.45427e-31	308.0
comp10395_c0_seq1	UniRef90_Q9SWV1	76.47	5.0e-21	99.0	gi|5669656|gb|AAD46413.1|AF096263_1	76.47	5.0e-21	99.0	NP_001235597gi|351726618|ref|NP_001235597.1| uncharacterized protein LOC100527660 [Glycine max] >gi|255632876|gb|ACU16791.1| unknown [Glycine max]	89.88095238095238	1.03307e-103	793.0
comp103988_c0_seq1	NA	NA	NA	NA	NA	NA	NA	NA	NA	NA	NA	NA
comp10398_c0_seq1	UniRef90_Q4WM67	68.66	6.5e-21	99.0	gi|119471791|ref|XP_001258221.1|	69.12	5.0e-21	99.0	XP_003522768gi|356508035|ref|XP_003522768.1| PREDICTED: NADPH--cytochrome P450 reductase [Glycine max]	92.47467438494935	0.0	3005.0
comp10399_c0_seq1	NA	NA	NA	NA	NA	NA	NA	NA	NA	NA	NA	NA
comp10402_c0_seq1	UniRef90_B6SYP9	75.44	5.0e-21	99.0	gi|226498698|ref|NP_001148161.1|	75.44	5.0e-21	99.0	XP_003536780gi|356536510|ref|XP_003536780.1| PREDICTED: 3-ketoacyl-CoA synthase 21-like [Glycine max]	91.58878504672897	4.96343e-66	553.0
comp104033_c0_seq1	UniRef90_B6SSR6	63.41	4.3e-20	96.0	gi|449463795|ref|XP_004149617.1|	75.38	3.8e-21	99.0	XP_003540539gi|356544194|ref|XP_003540539.1| PREDICTED: cytochrome P450 705A5 [Glycine max]	78.71794871794872	0.0	1642.0
comp10404_c0_seq1	UniRef90_H9MAE8	53.16	1.4e-18	91.0	gi|567907891|ref|XP_006446259.1|	75.81	9.7e-20	95.0	XP_003545819gi|356554981|ref|XP_003545819.1| PREDICTED: pentatricopeptide repeat-containing protein At5g27110-like isoform X1 [Glycine max] >gi|571520914|ref|XP_006598078.1| PREDICTED: pentatricopeptide repeat-containing protein At5g27110-like isoform X2 [Glycine max] >gi|571520917|ref|XP_006598079.1| PREDICTED: pentatricopeptide repeat-containing protein At5g27110-like isoform X3 [Glycine max] >…	85.5072463768116	3.3827e-77	646.0
comp10404_c0_seq2	UniRef90_F2DDQ7	62.90	9.4e-16	81.0	gi|645271219|ref|XP_008240808.1|	73.02	8.5e-21	98.0	XP_007161435gi|593796794|ref|XP_007161435.1| hypothetical protein PHAVU_001G068400g [Phaseolus vulgaris] >gi|561034899|gb|ESW33429.1| hypothetical protein PHAVU_001G068400g [Phaseolus vulgaris]	88.23529411764706	2.17573e-34	331.0
comp104059_c0_seq1	UniRef90_B2DUY1	68.75	8.5e-04	42.0	gi|555946148|gb|AGZ19352.1|	69.39	2.7e-11	67.0	AGZ19352gi|555946148|gb|AGZ19352.1| hypothetical protein CH29B_p069 (chloroplast) (chloroplast) [Chlorella sp. ArM0029B]	69.38775510204081	1.78819e-11	157.0
comp10405_c0_seq1	UniRef90_B9GFU0	83.33	7.3e-18	88.0	gi|224055847|ref|XP_002298683.1|	83.33	7.3e-18	88.0	AGV54850gi|543177658|gb|AGV54850.1| hypothetical protein [Phaseolus vulgaris]	93.93939393939394	1.68141e-57	505.0
comp10406_c0_seq1	UniRef90_P48643	65.33	3.8e-21	99.0	gi|502140465|ref|XP_004504226.1|	96.11	1.2e-291	998.0	XP_003531270gi|356525315|ref|XP_003531270.1| PREDICTED: T-complex protein 1 subunit alpha-like [Glycine max]	96.88073394495413	0.0	2714.0
comp104075_c0_seq1	UniRef90_UPI00023376CC	92.31	4.7e+02	23.0	gi|590704593|ref|XP_007047202.1|	58.57	4.2e-18	89.0	XP_003538818gi|356540688|ref|XP_003538818.1| PREDICTED: uncharacterized protein LOC100814143 [Glycine max]	83.11688311688312	1.31688e-77	665.0
comp10407_c0_seq1	NA	NA	NA	NA	NA	NA	NA	NA	NA	NA	NA	NA
comp10408_c0_seq1	NA	NA	NA	NA	NA	NA	NA	NA	NA	NA	NA	NA
comp10410_c0_seq1	UniRef90_I1KEX7	75.86	1.4e-18	91.0	gi|645277099|ref|XP_008243606.1|	56.10	7.4e-20	95.0	XP_004488711gi|502088040|ref|XP_004488711.1| PREDICTED: leucine-rich repeat receptor-like serine/threonine-protein kinase At1g17230-like isoform X1 [Cicer arietinum]	94.82758620689656	7.61253e-71	608.0
comp10410_c0_seq2	UniRef90_D8SRY4	76.27	3.3e-20	96.0	gi|449465256|ref|XP_004150344.1|	81.36	3.8e-21	99.0	XP_006598177gi|571521538|ref|XP_006598177.1| PREDICTED: leucine-rich repeat receptor-like serine/threonine-protein kinase At1g17230-like [Glycine max]	100.0	9.72109e-35	340.0
comp10412_c0_seq1	UniRef90_Q9C778	81.36	2.5e-20	97.0	gi|66841022|emb|CAI79646.1|	81.36	2.5e-20	97.0	XP_006593446gi|571495934|ref|XP_006593446.1| PREDICTED: uncharacterized protein LOC100799237 isoform X1 [Glycine max]	96.92307692307692	1.30237e-20	229.0
comp10413_c0_seq1	UniRef90_F2CWM9	82.14	1.5e-20	97.0	gi|242054843|ref|XP_002456567.1|	82.14	1.5e-20	97.0	XP_004490667gi|502096226|ref|XP_004490667.1| PREDICTED: exocyst complex component 7-like [Cicer arietinum]	86.07594936708861	0.0	2782.0
comp10414_c0_seq1	NA	NA	NA	NA	NA	NA	NA	NA	NA	NA	NA	NA
comp104157_c0_seq1	UniRef90_G7J5C1	77.14	1.9e-20	97.0	gi|357467027|ref|XP_003603798.1|	77.14	1.9e-20	97.0	XP_007151162gi|593701489|ref|XP_007151162.1| hypothetical protein PHAVU_004G023100g [Phaseolus vulgaris] >gi|561024471|gb|ESW23156.1| hypothetical protein PHAVU_004G023100g [Phaseolus vulgaris]	92.45283018867924	4.45449e-92	770.0
comp10416_c0_seq1	NA	NA	NA	NA	NA	NA	NA	NA	NA	NA	NA	NA
comp10417_c0_seq1	UniRef90_D8SY54	88.89	1.8e-12	70.0	gi|302819492|ref|XP_002991416.1|	91.67	2.1e-13	74.0	XP_003589193gi|357437835|ref|XP_003589193.1| Vacuolar protein sorting-associated protein-like protein [Medicago truncatula] >gi|355478241|gb|AES59444.1| Vacuolar protein sorting-associated protein-like protein [Medicago truncatula]	93.91304347826087	3.87212e-68	586.0
comp104191_c0_seq1	UniRef90_Q9LZ31	78.18	1.2e-17	88.0	gi|15238249|ref|NP_196086.1|	78.18	1.2e-17	88.0	O48928gi|5915821|sp|O48928.1|C77A3_SOYBN RecName: Full=Cytochrome P450 77A3 >gi|2739010|gb|AAB94593.1| CYP77A3p [Glycine max]	88.28828828828829	3.02058e-46	419.0
comp10419_c0_seq1	NA	NA	NA	NA	NA	NA	NA	NA	NA	NA	NA	NA
comp10420_c0_seq1	UniRef90_UPI00026CA190	62.50	3.3e-20	96.0	gi|497869392|ref|WP_010183548.1|	62.50	3.3e-20	96.0	WP_017977543gi|516602520|ref|WP_017977543.1| hypothetical protein [Sphingomonas melonis]	100.0	1.14858e-37	337.0
comp10421_c0_seq1	NA	NA	NA	NA	NA	NA	NA	NA	NA	NA	NA	NA
comp10423_c0_seq1	UniRef90_G7IUF8	81.63	8.2e-17	85.0	gi|567907383|ref|XP_006446005.1|	67.14	1.3e-19	94.0	XP_003547027gi|571515371|ref|XP_003547027.2| PREDICTED: uncharacterized protein LOC100786740 isoform X1 [Glycine max]	80.0	1.27112e-30	301.0
comp10424_c0_seq1	UniRef90_D8RM53	77.19	8.5e-21	98.0	gi|302780273|ref|XP_002971911.1|	77.19	8.5e-21	98.0	XP_004146055gi|449456637|ref|XP_004146055.1| PREDICTED: uncharacterized protein LOC101214651 [Cucumis sativus] >gi|449522484|ref|XP_004168256.1| PREDICTED: uncharacterized LOC101214651 [Cucumis sativus]	85.13513513513513	1.7128e-36	347.0
comp10426_c0_seq1	NA	NA	NA	NA	NA	NA	NA	NA	NA	NA	NA	NA
comp10427_c0_seq1	NA	NA	NA	NA	NA	NA	NA	NA	NA	NA	NA	NA
comp104305_c0_seq1	UniRef90_G7JSA9	59.21	1.9e-20	97.0	gi|357469133|ref|XP_003604851.1|	59.21	1.9e-20	97.0	XP_003604866gi|357469163|ref|XP_003604866.1| NBS resistance protein-like protein [Medicago truncatula] >gi|355505921|gb|AES87063.1| NBS resistance protein-like protein [Medicago truncatula]	55.92105263157895	1.1334e-46	439.0
comp10430_c0_seq1	UniRef90_B4SQY8	59.76	6.5e-21	99.0	gi|3130064|emb|CAA06835.1|	65.75	6.5e-21	99.0	WP_017977718gi|516602695|ref|WP_017977718.1| glutathione reductase [Sphingomonas melonis]	98.37837837837839	2.23169e-124	952.0
comp10430_c0_seq2	NA	NA	NA	NA	NA	NA	NA	NA	NA	NA	NA	NA
comp10431_c0_seq1	UniRef90_I1G3V2	78.69	6.5e-21	99.0	gi|148223467|ref|NP_001084280.1|	64.47	6.5e-21	99.0	XP_003533977gi|356530818|ref|XP_003533977.1| PREDICTED: heat shock protein 83-like [Glycine max]	96.21513944223108	0.0	2127.0
comp104327_c0_seq1	UniRef90_Q9M2S9	84.00	6.5e-21	99.0	gi|20502786|gb|AAM22626.1|AF428179_1	82.35	6.5e-21	99.0	BAC05513gi|21901948|dbj|BAC05513.1| expansin 4 [Prunus persica]	92.85714285714286	8.84208e-29	277.0
comp10432_c0_seq1	UniRef90_I1G6Y5	64.47	3.8e-21	99.0	gi|340371931|ref|XP_003384498.1|	64.47	3.8e-21	99.0	XP_003518653gi|356499657|ref|XP_003518653.1| PREDICTED: aly/REF export factor 2-like [Glycine max]	60.42780748663101	2.02103e-61	516.0
comp10439_c0_seq1	NA	NA	NA	NA	NA	NA	NA	NA	NA	NA	NA	NA
comp10441_c0_seq1	UniRef90_A5AZT5	76.32	7.8e-09	58.0	gi|147771338|emb|CAN65095.1|	76.32	7.8e-09	58.0	CAN82518gi|147857959|emb|CAN82518.1| hypothetical protein VITISV_042699 [Vitis vinifera]	56.09756097560976	7.43829e-17	208.0
comp10443_c0_seq1	UniRef90_C1F1E7	78.33	5.0e-21	99.0	gi|494438294|ref|WP_007231573.1|	78.69	6.5e-21	99.0	WP_011414220gi|499733486|ref|WP_011414220.1| CTP synthetase [Erythrobacter litoralis] >gi|85374119|ref|YP_458181.1| CTP synthetase [Erythrobacter litoralis HTCC2594] >gi|122544444|sp|Q2NAA7.1|PYRG_ERYLH RecName: Full=CTP synthase; AltName: Full=CTP synthetase; AltName: Full=UTP--ammonia ligase [Erythrobacter litoralis HTCC2594] >gi|84787202|gb|ABC63384.1| CTP synthase [Erythrobacter litoralis HTC…	96.72131147540983	1.33276e-16	203.0
comp104446_c0_seq1	UniRef90_A9SRJ0	62.67	3.3e-20	96.0	gi|168032996|ref|XP_001769003.1|	62.67	3.3e-20	96.0	XP_003539109gi|356541286|ref|XP_003539109.1| PREDICTED: uncharacterized protein LOC100816099 [Glycine max]	82.88288288288288	4.50643e-115	910.0
comp104448_c0_seq1	UniRef90_O48709	82.46	5.0e-21	99.0	gi|326520093|dbj|BAK03971.1|	77.42	6.5e-21	99.0	XP_004500598gi|502130287|ref|XP_004500598.1| PREDICTED: phosphatidylinositol 4-phosphate 5-kinase 2-like [Cicer arietinum]	90.27777777777779	5.51929e-34	339.0
comp104477_c0_seq1	UniRef90_A5B3W8	54.88	5.0e-21	99.0	gi|20385442|gb|AAM21290.1|	68.85	3.8e-21	99.0	XP_006594365gi|571498970|ref|XP_006594365.1| PREDICTED: putative disease resistance RPP13-like protein 1-like [Glycine max]	70.06578947368422	4.54134e-131	1062.0
comp10447_c0_seq1	NA	NA	NA	NA	NA	NA	NA	NA	NA	NA	NA	NA
comp104483_c0_seq1	NA	NA	NA	NA	NA	NA	NA	NA	NA	NA	NA	NA
comp104489_c0_seq1	UniRef90_C4N5V1	69.01	8.5e-21	98.0	gi|604321833|gb|EYU32337.1|	71.83	3.8e-21	99.0	XP_006598774gi|571524175|ref|XP_006598774.1| PREDICTED: bZIP transcription factor bZIP69 isoform X1 [Glycine max]	93.06930693069307	4.4912e-50	427.0
comp10448_c0_seq1	UniRef90_UPI00023392C6	88.14	7.4e-20	95.0	gi|502156252|ref|XP_004510382.1|	85.71	6.5e-21	99.0	NA	NA	NA	NA
comp104492_c0_seq1	NA	NA	NA	NA	NA	NA	NA	NA	NA	NA	NA	NA
comp1044_c0_seq1	NA	NA	NA	NA	NA	NA	NA	NA	NA	NA	NA	NA
comp104504_c0_seq1	NA	NA	NA	NA	NA	NA	NA	NA	NA	NA	NA	NA
comp104505_c0_seq1	NA	NA	NA	NA	NA	NA	NA	NA	NA	NA	NA	NA
comp10450_c0_seq1	UniRef90_A9ZSX8	73.24	3.8e-21	99.0	gi|350534654|ref|NP_001233896.1|	73.24	3.8e-21	99.0	XP_006605933gi|571566538|ref|XP_006605933.1| PREDICTED: alpha,alpha-trehalose-phosphate synthase [UDP-forming] 5-like isoform X1 [Glycine max] >gi|571566540|ref|XP_006605934.1| PREDICTED: alpha,alpha-trehalose-phosphate synthase [UDP-forming] 5-like isoform X2 [Glycine max] >gi|571566542|ref|XP_006605935.1| PREDICTED: alpha,alpha-trehalose-phosphate synthase [UDP-forming] 5-like isoform X3 [Glyci…	93.51851851851852	0.0	3698.0
comp104510_c0_seq1	NA	NA	NA	NA	NA	NA	NA	NA	NA	NA	NA	NA
comp104512_c0_seq1	UniRef90_B9RF89	69.49	9.5e-18	88.0	gi|604347940|gb|EYU46095.1|	75.38	8.5e-21	98.0	XP_003625895gi|357511213|ref|XP_003625895.1| Potassium transporter [Medicago truncatula] >gi|355500910|gb|AES82113.1| Potassium transporter [Medicago truncatula]	80.0	6.0906e-45	413.0
comp104520_c0_seq1	NA	NA	NA	NA	NA	NA	NA	NA	NA	NA	NA	NA
comp104530_c0_seq1	NA	NA	NA	NA	NA	NA	NA	NA	NA	NA	NA	NA
comp104544_c0_seq1	NA	NA	NA	NA	NA	NA	NA	NA	NA	NA	NA	NA
comp104549_c0_seq1	UniRef90_B4FDA1	78.33	5.0e-21	99.0	gi|164472664|gb|ABY59014.1|	66.22	6.5e-21	99.0	XP_006351224gi|565369199|ref|XP_006351224.1| PREDICTED: calcium-dependent protein kinase 32-like [Solanum tuberosum]	96.47058823529412	1.31562e-50	447.0
comp104553_c0_seq1	NA	NA	NA	NA	NA	NA	NA	NA	NA	NA	NA	NA
comp104560_c0_seq1	UniRef90_G7I898	83.33	5.6e-20	95.0	gi|357437207|ref|XP_003588879.1|	83.33	5.6e-20	95.0	XP_006601184gi|571538650|ref|XP_006601184.1| PREDICTED: ubiquitin carboxyl-terminal hydrolase 22-like isoform X3 [Glycine max]	78.14207650273224	4.70446e-81	659.0
comp104588_c0_seq1	UniRef90_UPI0002337FE5	69.33	1.9e-20	97.0	gi|567861152|ref|XP_006423230.1|	73.68	1.7e-19	94.0	ACU20119gi|255639650|gb|ACU20119.1| unknown [Glycine max]	70.29411764705881	5.22203e-160	1195.0
comp10458_c0_seq1	NA	NA	NA	NA	NA	NA	NA	NA	NA	NA	NA	NA
comp104592_c0_seq1	UniRef90_B9T165	73.21	9.4e-16	81.0	gi|460393494|ref|XP_004242344.1|	79.31	5.0e-21	99.0	XP_003521257gi|356504953|ref|XP_003521257.1| PREDICTED: putative nuclease HARBI1 [Glycine max]	93.3609958506224	2.57662e-165	1225.0
comp104593_c0_seq1	UniRef90_I1KKL7	88.89	1.9e-16	84.0	gi|356523366|ref|XP_003530311.1|	88.89	1.9e-16	84.0	XP_003530311gi|356523366|ref|XP_003530311.1| PREDICTED: probable histone-lysine N-methyltransferase, H3 lysine-9 specific SUVH9-like [Glycine max]	55.158730158730165	3.14464e-49	460.0
comp104598_c0_seq1	UniRef90_I1MQ99	65.22	1.2e-17	88.0	gi|413937330|gb|AFW71881.1|	64.29	5.0e-21	99.0	XP_004512653gi|502162893|ref|XP_004512653.1| PREDICTED: ATP-dependent Clp protease ATP-binding subunit ClpX-like [Cicer arietinum]	70.83333333333334	5.26316e-30	308.0
comp10461_c0_seq1	UniRef90_E9H0L3	80.33	3.8e-21	99.0	gi|321449591|gb|EFX61969.1|	80.33	3.8e-21	99.0	XP_004245584gi|460400121|ref|XP_004245584.1| PREDICTED: beta-adaptin-like protein C-like [Solanum lycopersicum]	97.75280898876404	3.79355e-43	402.0
comp104627_c0_seq1	UniRef90_F6HH34	71.83	3.8e-21	99.0	gi|225445288|ref|XP_002281235.1|	71.83	3.8e-21	99.0	AFK44476gi|388512829|gb|AFK44476.1| unknown [Medicago truncatula]	81.33333333333333	1.04513e-33	315.0
comp104635_c0_seq1	UniRef90_B9T7T9	81.48	6.4e-19	92.0	gi|255587548|ref|XP_002534308.1|	81.48	6.4e-19	92.0	KDO51151gi|641832110|gb|KDO51151.1| hypothetical protein CISIN_1g018938mg [Citrus sinensis]	84.82758620689656	1.49636e-74	597.0
comp104637_c0_seq1	NA	NA	NA	NA	NA	NA	NA	NA	NA	NA	NA	NA
comp104639_c0_seq1	NA	NA	NA	NA	NA	NA	NA	NA	NA	NA	NA	NA
comp104640_c0_seq1	UniRef90_F6H7X6	73.02	3.3e-20	96.0	gi|460387634|ref|XP_004239480.1|	71.21	5.0e-21	99.0	XP_004489769gi|502092763|ref|XP_004489769.1| PREDICTED: protein TRANSPARENT TESTA 12-like [Cicer arietinum]	86.98630136986301	7.47707e-85	690.0
comp104652_c0_seq1	NA	NA	NA	NA	NA	NA	NA	NA	NA	NA	NA	NA
comp104656_c0_seq1	NA	NA	NA	NA	NA	NA	NA	NA	NA	NA	NA	NA
comp10465_c0_seq1	NA	NA	NA	NA	NA	NA	NA	NA	NA	NA	NA	NA
comp104688_c0_seq1	UniRef90_Q9LNJ2	49.35	6.3e-17	85.0	gi|42561586|ref|NP_171638.2|	49.35	6.3e-17	85.0	XP_006588735gi|571481681|ref|XP_006588735.1| PREDICTED: pathogenesis-related protein PR-1-like [Glycine max]	74.09638554216868	2.33161e-91	721.0
comp104699_c0_seq1	UniRef90_B9RVG6	62.50	6.5e-21	99.0	gi|255553387|ref|XP_002517735.1|	62.50	6.5e-21	99.0	XP_003518334gi|356499004|ref|XP_003518334.1| PREDICTED: putative tRNA pseudouridine synthase-like [Glycine max]	84.16666666666667	9.06047e-61	536.0
comp10471_c0_seq1	UniRef90_J3MVR2	77.61	1.9e-20	97.0	gi|573957672|ref|XP_006661046.1|	77.61	1.9e-20	97.0	XP_003595690gi|357450827|ref|XP_003595690.1| WD repeat-containing protein [Medicago truncatula] >gi|355484738|gb|AES65941.1| WD repeat-containing protein [Medicago truncatula]	76.84210526315789	1.74833e-35	347.0
comp10472_c0_seq1	UniRef90_D8U7B0	68.33	5.5e-18	89.0	gi|474114531|gb|EMS55825.1|	71.21	6.5e-21	99.0	XP_006585385gi|571471705|ref|XP_006585385.1| PREDICTED: myosin-12-like [Glycine max]	95.8904109589041	1.26036e-92	787.0
comp10472_c0_seq2	UniRef90_G7I929	81.63	3.2e-16	83.0	gi|474114531|gb|EMS55825.1|	71.21	6.5e-21	99.0	XP_006585385gi|571471705|ref|XP_006585385.1| PREDICTED: myosin-12-like [Glycine max]	95.91836734693877	5.9181e-94	793.0
comp104730_c0_seq1	UniRef90_B0BLB4	64.00	1.8e-10	64.0	gi|164605537|dbj|BAF98603.1|	64.00	1.8e-10	64.0	XP_004502024gi|502134169|ref|XP_004502024.1| PREDICTED: uncharacterized protein LOC101499078 isoform X2 [Cicer arietinum]	62.7906976744186	5.93776e-13	135.0
comp10473_c0_seq1	UniRef90_A5VF35	79.37	5.0e-21	99.0	gi|500997304|ref|WP_012050737.1|	79.37	5.0e-21	99.0	EZP49010gi|612090464|gb|EZP49010.1| DNA gyrase subunit A [Sphingomonas sp. RIT328]	98.64864864864865	1.42424e-39	374.0
comp104742_c0_seq1	UniRef90_B8LM96	68.75	8.5e-21	98.0	gi|527209165|gb|EPS73952.1|	72.13	6.5e-21	99.0	XP_007158652gi|593791226|ref|XP_007158652.1| hypothetical protein PHAVU_002G171000g [Phaseolus vulgaris] >gi|561032067|gb|ESW30646.1| hypothetical protein PHAVU_002G171000g [Phaseolus vulgaris]	64.70588235294117	4.08658e-56	490.0
comp104747_c0_seq1	NA	NA	NA	NA	NA	NA	NA	NA	NA	NA	NA	NA
comp104755_c0_seq1	UniRef90_G7J9Z1	79.59	1.1e-14	78.0	gi|357460965|ref|XP_003600764.1|	79.59	1.1e-14	78.0	XP_006588648gi|571481419|ref|XP_006588648.1| PREDICTED: uncharacterized protein LOC100797045 isoform X1 [Glycine max] >gi|571481421|ref|XP_006588649.1| PREDICTED: uncharacterized protein LOC100797045 isoform X2 [Glycine max]	76.27118644067797	1.64089e-81	689.0
comp104768_c0_seq1	NA	NA	NA	NA	NA	NA	NA	NA	NA	NA	NA	NA
comp104769_c0_seq1	NA	NA	NA	NA	NA	NA	NA	NA	NA	NA	NA	NA
comp104782_c0_seq1	UniRef90_A5C4W5	71.43	4.9e-19	92.0	gi|643733903|gb|KDP40746.1|	73.02	8.5e-21	98.0	XP_006583002gi|571464249|ref|XP_006583002.1| PREDICTED: putative phospholipid-transporting ATPase 4-like isoform X2 [Glycine max] >gi|571464251|ref|XP_006583003.1| PREDICTED: putative phospholipid-transporting ATPase 4-like isoform X3 [Glycine max] >gi|571464253|ref|XP_006583004.1| PREDICTED: putative phospholipid-transporting ATPase 4-like isoform X4 [Glycine max]	84.54545454545455	3.91234e-60	532.0
comp10478_c0_seq1	NA	NA	NA	NA	NA	NA	NA	NA	NA	NA	NA	NA
comp104791_c0_seq1	NA	NA	NA	NA	NA	NA	NA	NA	NA	NA	NA	NA
comp10479_c0_seq1	NA	NA	NA	NA	NA	NA	NA	NA	NA	NA	NA	NA
comp10481_c0_seq1	UniRef90_I4Y516	94.44	1.3e-02	38.0	gi|646383640|gb|KDQ49121.1|	68.42	3.4e-07	53.0	KDQ49130gi|646383649|gb|KDQ49130.1| hypothetical protein JAAARDRAFT_74797 [Jaapia argillacea MUCL 33604]	68.42105263157895	8.37613e-07	124.0
comp104823_c0_seq1	NA	NA	NA	NA	NA	NA	NA	NA	NA	NA	NA	NA
comp104825_c0_seq1	UniRef90_A5BTV8	56.32	6.5e-21	99.0	gi|115450385|ref|NP_001048793.1|	63.89	5.0e-21	99.0	XP_007161895gi|593797714|ref|XP_007161895.1| hypothetical protein PHAVU_001G106600g [Phaseolus vulgaris] >gi|561035359|gb|ESW33889.1| hypothetical protein PHAVU_001G106600g [Phaseolus vulgaris]	76.12456747404845	1.77683e-158	1177.0
comp10482_c0_seq1	NA	NA	NA	NA	NA	NA	NA	NA	NA	NA	NA	NA
comp104846_c0_seq1	NA	NA	NA	NA	NA	NA	NA	NA	NA	NA	NA	NA
comp104857_c0_seq1	UniRef90_C3Y4D1	58.44	1.7e-19	94.0	gi|646308658|gb|KDQ29802.1|	56.98	1.1e-20	98.0	XP_003538149gi|356539325|ref|XP_003538149.1| PREDICTED: vacuolar protein sorting-associated protein 41 homolog [Glycine max]	94.4055944055944	5.27083e-86	718.0
comp10486_c0_seq1	NA	NA	NA	NA	NA	NA	NA	NA	NA	NA	NA	NA
comp104878_c0_seq1	UniRef90_G7JA26	64.71	6.1e-13	72.0	gi|357461035|ref|XP_003600799.1|	64.71	6.1e-13	72.0	XP_003600799gi|357461035|ref|XP_003600799.1| Peptide transporter PTR1 [Medicago truncatula] >gi|355489847|gb|AES71050.1| Peptide transporter PTR1 [Medicago truncatula]	64.70588235294117	6.04451e-15	187.0
comp104883_c0_seq1	NA	NA	NA	NA	NA	NA	NA	NA	NA	NA	NA	NA
comp104890_c0_seq1	NA	NA	NA	NA	NA	NA	NA	NA	NA	NA	NA	NA
comp104891_c0_seq1	UniRef90_D8QQF0	81.82	2.5e-18	90.0	gi|514777641|ref|XP_004968876.1|	75.93	4.9e-19	92.0	XP_007142647gi|593584651|ref|XP_007142647.1| hypothetical protein PHAVU_007G005100g [Phaseolus vulgaris] >gi|561015837|gb|ESW14641.1| hypothetical protein PHAVU_007G005100g [Phaseolus vulgaris]	96.96969696969697	9.87628e-61	538.0
comp104896_c0_seq1	UniRef90_Q8S9L0	60.61	3.8e-21	99.0	gi|160184941|sp|A2YGR5.1|SPL12_ORYSI	64.06	6.5e-21	99.0	AFK42236gi|388508340|gb|AFK42236.1| unknown [Medicago truncatula]	86.56716417910447	2.21096e-36	333.0
comp10490_c0_seq1	UniRef90_D8RUP4	76.79	9.5e-18	88.0	gi|470136041|ref|XP_004303810.1|	75.00	1.5e-20	97.0	XP_003543724gi|356550703|ref|XP_003543724.1| PREDICTED: uncharacterized protein LOC100809560 [Glycine max]	72.18181818181819	0.0	1781.0
comp104910_c0_seq1	UniRef90_I1L6S4	72.58	2.2e-19	93.0	gi|356530123|ref|XP_003533633.1|	72.58	2.2e-19	93.0	XP_007139971gi|593333262|ref|XP_007139971.1| hypothetical protein PHAVU_008G074200g [Phaseolus vulgaris] >gi|561013104|gb|ESW11965.1| hypothetical protein PHAVU_008G074200g [Phaseolus vulgaris]	77.68595041322314	1.46736e-42	379.0
comp10492_c0_seq1	UniRef90_Q9FN97	73.33	1.5e-20	97.0	gi|460387742|ref|XP_004239533.1|	66.15	6.5e-21	99.0	XP_004513979gi|502166782|ref|XP_004513979.1| PREDICTED: uncharacterized protein LOC101510347 [Cicer arietinum]	76.38888888888889	2.47851e-31	307.0
comp10493_c0_seq1	UniRef90_G7KKI6	64.10	3.8e-21	99.0	gi|357498031|ref|XP_003619304.1|	64.10	3.8e-21	99.0	XP_003549125gi|356561716|ref|XP_003549125.1| PREDICTED: pentatricopeptide repeat-containing protein At1g62930, chloroplastic-like isoform X1 [Glycine max] >gi|571529845|ref|XP_006599635.1| PREDICTED: pentatricopeptide repeat-containing protein At1g62930, chloroplastic-like isoform X2 [Glycine max] >gi|571529852|ref|XP_006599636.1| PREDICTED: pentatricopeptide repeat-containing protein At1g62930, …	71.7948717948718	9.19885e-30	298.0
comp10494_c0_seq1	UniRef90_B4W448	61.45	5.0e-21	99.0	gi|504963178|ref|WP_015150280.1|	59.76	5.0e-21	99.0	XP_003540641gi|356544404|ref|XP_003540641.1| PREDICTED: photosystem II stability/assembly factor HCF136, chloroplastic-like [Glycine max]	90.35532994923858	0.0	1774.0
comp104957_c0_seq1	UniRef90_B9RIF7	72.55	4.8e-17	86.0	gi|595862278|ref|XP_007211365.1|	72.88	2.5e-20	97.0	XP_003517520gi|356497343|ref|XP_003517520.1| PREDICTED: zinc finger CCCH domain-containing protein 55-like [Glycine max]	66.45161290322581	7.87897e-63	546.0
comp10495_c0_seq1	NA	NA	NA	NA	NA	NA	NA	NA	NA	NA	NA	NA
comp104969_c0_seq1	UniRef90_A7TNH0	100.00	1.0e+07	8.0	gi|585162354|ref|XP_006733364.1|	85.71	7.9e+06	9.0	XP_004489031gi|502089825|ref|XP_004489031.1| PREDICTED: dol-P-Man:Man(6)GlcNAc(2)-PP-Dol alpha-1,2-mannosyltransferase-like [Cicer arietinum]	88.97338403041825	9.48738e-173	1289.0
comp10497_c0_seq1	NA	NA	NA	NA	NA	NA	NA	NA	NA	NA	NA	NA
comp104980_c0_seq1	UniRef90_I1M6D6	89.47	3.7e-02	36.0	gi|590605059|ref|XP_007020394.1|	94.74	7.4e-03	39.0	NA	NA	NA	NA
comp10498_c0_seq1	NA	NA	NA	NA	NA	NA	NA	NA	NA	NA	NA	NA
comp10500_c0_seq1	UniRef90_A9RXH9	74.55	2.5e-18	90.0	gi|168012402|ref|XP_001758891.1|	74.55	2.5e-18	90.0	XP_003536108gi|356535143|ref|XP_003536108.1| PREDICTED: gamma-tubulin complex component 4 homolog [Glycine max]	91.83673469387756	0.0	1366.0
comp10500_c0_seq2	UniRef90_A9RXH9	80.00	1.2e-15	81.0	gi|168012402|ref|XP_001758891.1|	80.00	1.2e-15	81.0	XP_004495944gi|502117784|ref|XP_004495944.1| PREDICTED: gamma-tubulin complex component 4 homolog [Cicer arietinum]	89.74358974358975	5.93525e-81	679.0
comp105014_c0_seq1	UniRef90_B9RWA3	76.56	1.1e-20	98.0	gi|255553963|ref|XP_002518022.1|	76.56	1.1e-20	98.0	XP_003619715gi|357498853|ref|XP_003619715.1| hypothetical protein MTR_6g065090 [Medicago truncatula] >gi|355494730|gb|AES75933.1| hypothetical protein MTR_6g065090 [Medicago truncatula]	75.0	1.12241e-53	453.0
comp105022_c0_seq1	UniRef90_D7KPJ8	52.58	2.5e-18	90.0	gi|297850936|ref|XP_002893349.1|	52.58	2.5e-18	90.0	XP_006585990gi|571473660|ref|XP_006585990.1| PREDICTED: TMV resistance protein N-like isoform X2 [Glycine max]	76.88442211055276	6.28208e-95	798.0
comp105024_c0_seq1	UniRef90_D7KTZ1	72.31	1.3e-19	94.0	gi|297788957|ref|XP_002862501.1|	72.31	1.3e-19	94.0	AGV54861gi|543177680|gb|AGV54861.1| hypothetical protein [Phaseolus vulgaris]	56.06936416184971	1.33242e-49	435.0
comp10503_c0_seq1	NA	NA	NA	NA	NA	NA	NA	NA	NA	NA	NA	NA
comp105048_c0_seq1	UniRef90_D8R4P2	95.12	1.1e-16	85.0	gi|302779682|ref|XP_002971616.1|	95.12	1.1e-16	85.0	AFK39597gi|388503062|gb|AFK39597.1| unknown [Lotus japonicus]	94.90445859872611	4.83504e-106	805.0
comp10504_c0_seq1	UniRef90_F6HBZ7	58.14	8.5e-21	98.0	gi|298204784|emb|CBI25282.3|	58.14	8.5e-21	98.0	XP_007150834gi|593700825|ref|XP_007150834.1| hypothetical protein PHAVU_005G184700g [Phaseolus vulgaris] >gi|561024098|gb|ESW22828.1| hypothetical protein PHAVU_005G184700g [Phaseolus vulgaris]	68.14159292035397	5.55449e-27	287.0
comp105053_c0_seq1	NA	NA	NA	NA	NA	NA	NA	NA	NA	NA	NA	NA
comp105057_c0_seq1	NA	NA	NA	NA	NA	NA	NA	NA	NA	NA	NA	NA
comp105061_c0_seq1	NA	NA	NA	NA	NA	NA	NA	NA	NA	NA	NA	NA
comp10506_c0_seq1	UniRef90_E9C9T8	58.75	3.8e-21	99.0	gi|470302325|ref|XP_004347589.1|	58.75	3.8e-21	99.0	XP_003534266gi|356531401|ref|XP_003534266.1| PREDICTED: phosphoenolpyruvate carboxykinase [ATP]-like [Glycine max]	86.17021276595744	2.86785e-35	343.0
comp105079_c0_seq1	NA	NA	NA	NA	NA	NA	NA	NA	NA	NA	NA	NA
comp105082_c0_seq1	UniRef90_C5Z5N7	85.71	5.0e-21	99.0	gi|242093522|ref|XP_002437251.1|	85.71	5.0e-21	99.0	XP_003603407gi|357466245|ref|XP_003603407.1| Phospholipase D alpha [Medicago truncatula] >gi|355492455|gb|AES73658.1| Phospholipase D alpha [Medicago truncatula]	76.2214983713355	3.67433e-157	1213.0
comp105096_c0_seq1	NA	NA	NA	NA	NA	NA	NA	NA	NA	NA	NA	NA
comp105104_c0_seq1	UniRef90_Q8H191	75.00	2.5e-18	90.0	gi|514803947|ref|XP_004976852.1|	84.62	4.9e-19	92.0	ADK60810gi|301087187|gb|ADK60810.1| putative amine oxidase, partial [Arachis diogoi]	93.37748344370861	6.6474e-101	769.0
comp105114_c0_seq1	UniRef90_I1KK97	79.66	7.4e-20	95.0	gi|641847863|gb|KDO66741.1|	73.33	1.9e-18	90.0	ACU22823gi|255644641|gb|ACU22823.1| unknown [Glycine max]	92.85714285714286	2.48954e-36	324.0
comp105126_c0_seq1	UniRef90_G7JGW0	87.50	2.8e-19	93.0	gi|593267184|ref|XP_007135770.1|	88.24	1.7e-19	94.0	XP_007135770gi|593267184|ref|XP_007135770.1| hypothetical protein PHAVU_010G157300g [Phaseolus vulgaris] >gi|561008815|gb|ESW07764.1| hypothetical protein PHAVU_010G157300g [Phaseolus vulgaris]	68.06282722513089	5.09988e-60	500.0
comp10512_c0_seq1	NA	NA	NA	NA	NA	NA	NA	NA	NA	NA	NA	NA
comp10513_c0_seq1	UniRef90_B9RKK9	72.58	5.0e-21	99.0	gi|302788182|ref|XP_002975860.1|	73.85	3.8e-21	99.0	XP_003529598gi|356521921|ref|XP_003529598.1| PREDICTED: probable protein phosphatase 2C 35 isoform X1 [Glycine max] >gi|571467824|ref|XP_006584051.1| PREDICTED: probable protein phosphatase 2C 35 isoform X2 [Glycine max]	78.72340425531915	1.31202e-61	534.0
comp10513_c0_seq2	UniRef90_B9RKK9	72.58	5.0e-21	99.0	gi|302788182|ref|XP_002975860.1|	73.85	3.8e-21	99.0	XP_003529598gi|356521921|ref|XP_003529598.1| PREDICTED: probable protein phosphatase 2C 35 isoform X1 [Glycine max] >gi|571467824|ref|XP_006584051.1| PREDICTED: probable protein phosphatase 2C 35 isoform X2 [Glycine max]	78.62595419847328	6.06003e-55	488.0
comp105142_c0_seq1	UniRef90_Q9C9V0	68.57	8.5e-21	98.0	gi|297839475|ref|XP_002887619.1|	65.79	6.5e-21	99.0	XP_003589526gi|357438501|ref|XP_003589526.1| GDSL esterase/lipase [Medicago truncatula] >gi|355478574|gb|AES59777.1| GDSL esterase/lipase [Medicago truncatula]	81.3953488372093	3.56447e-69	582.0
comp10514_c0_seq1	NA	NA	NA	NA	NA	NA	NA	NA	NA	NA	NA	NA
comp10515_c0_seq1	NA	NA	NA	NA	NA	NA	NA	NA	NA	NA	NA	NA
comp105162_c0_seq1	UniRef90_A5C2W5	80.00	4.7e-15	79.0	gi|593694878|ref|XP_007147945.1|	82.69	7.4e-20	95.0	XP_003524877gi|356512339|ref|XP_003524877.1| PREDICTED: probable beta-1,3-galactosyltransferase 20-like [Glycine max]	85.61151079136691	3.14219e-76	638.0
comp105171_c0_seq1	UniRef90_UPI000189D3DC	60.76	1.1e-20	98.0	gi|527191315|gb|EPS62200.1|	73.44	5.0e-21	99.0	XP_006604571gi|571558460|ref|XP_006604571.1| PREDICTED: fasciclin-like arabinogalactan protein 11-like [Glycine max]	75.66371681415929	4.61564e-81	649.0
comp10517_c0_seq1	UniRef90_UPI00026CA719	67.65	1.5e-20	97.0	gi|497871262|ref|WP_010185418.1|	67.65	1.5e-20	97.0	WP_017977684gi|516602661|ref|WP_017977684.1| hypothetical protein [Sphingomonas melonis]	99.14529914529915	4.44179e-73	594.0
comp105191_c0_seq1	UniRef90_G7KJN5	75.86	6.5e-21	99.0	gi|357499545|ref|XP_003620061.1|	75.86	6.5e-21	99.0	ACY78677gi|267631202|gb|ACY78677.1| fatty acid elongase [Pistacia chinensis]	95.38461538461539	4.82255e-34	343.0
comp10519_c0_seq1	UniRef90_B9RE55	77.08	7.0e-14	75.0	gi|502151729|ref|XP_004508584.1|	77.42	5.6e-20	95.0	XP_004508584gi|502151729|ref|XP_004508584.1| PREDICTED: uncharacterized protein LOC101510093 isoform X1 [Cicer arietinum]	65.41666666666667	1.43674e-93	766.0
comp105202_c0_seq1	UniRef90_I1LTN5	86.36	1.3e-02	38.0	gi|593699358|ref|XP_007150144.1|	90.48	1.3e-02	38.0	NA	NA	NA	NA
comp10520_c0_seq1	NA	NA	NA	NA	NA	NA	NA	NA	XP_004516220gi|502178303|ref|XP_004516220.1| PREDICTED: uncharacterized protein LOC101496752 [Cicer arietinum]	35.294117647058826	2.26424e-08	137.0
comp10521_c0_seq1	UniRef90_F3SDH7	65.71	3.8e-21	99.0	gi|503201932|ref|WP_013436593.1|	70.00	6.5e-21	99.0	WP_017979989gi|516604966|ref|WP_017979989.1| 7-cyano-7-deazaguanine reductase [Sphingomonas melonis]	96.045197740113	8.19169e-87	677.0
comp10524_c0_seq1	NA	NA	NA	NA	NA	NA	NA	NA	NA	NA	NA	NA
comp10527_c0_seq1	NA	NA	NA	NA	NA	NA	NA	NA	NA	NA	NA	NA
comp10529_c0_seq1	UniRef90_F6HLF1	63.77	9.7e-20	95.0	gi|590637424|ref|XP_007029112.1|	67.61	3.8e-21	99.0	XP_006587177gi|571477141|ref|XP_006587177.1| PREDICTED: protein RRP5 homolog isoform X3 [Glycine max]	78.49462365591397	1.41146e-44	417.0
comp10532_c0_seq1	UniRef90_A9P919	64.52	2.8e-19	93.0	gi|2341032|gb|AAB70432.1|	88.00	8.5e-21	98.0	XP_006589268gi|571483548|ref|XP_006589268.1| PREDICTED: probable methyltransferase PMT8-like isoform X1 [Glycine max] >gi|571483550|ref|XP_006589269.1| PREDICTED: probable methyltransferase PMT8-like isoform X2 [Glycine max] >gi|571483552|ref|XP_006589270.1| PREDICTED: probable methyltransferase PMT8-like isoform X3 [Glycine max]	96.51162790697676	2.00784e-52	463.0
comp105349_c0_seq1	NA	NA	NA	NA	NA	NA	NA	NA	NA	NA	NA	NA
comp10534_c0_seq1	NA	NA	NA	NA	NA	NA	NA	NA	NA	NA	NA	NA
comp10536_c0_seq1	UniRef90_F4I4I3	67.21	6.4e-19	92.0	gi|470116040|ref|XP_004294194.1|	69.84	3.8e-21	99.0	XP_004488886gi|502089361|ref|XP_004488886.1| PREDICTED: uncharacterized protein LOC101493579, partial [Cicer arietinum]	83.33333333333334	1.65139e-54	479.0
comp105396_c0_seq1	UniRef90_Q9LNP2	61.82	2.4e-12	70.0	gi|604303361|gb|EYU22834.1|	62.12	7.2e-16	82.0	XP_003547637gi|356558692|ref|XP_003547637.1| PREDICTED: putative pentatricopeptide repeat-containing protein At1g17630-like [Glycine max]	77.5330396475771	1.86732e-120	953.0
comp105408_c0_seq1	UniRef90_G7IV73	64.86	8.5e-21	98.0	gi|470133310|ref|XP_004302510.1|	65.75	3.8e-21	99.0	XP_004492594gi|502104611|ref|XP_004492594.1| PREDICTED: uncharacterized protein LOC101508628 [Cicer arietinum]	72.09302325581395	6.52036e-65	547.0
comp1054175_c0_seq1	UniRef90_A5B531	67.16	6.5e-21	99.0	gi|147768705|emb|CAN62832.1|	68.66	3.8e-21	99.0	CAN73851gi|147787920|emb|CAN73851.1| hypothetical protein VITISV_035861 [Vitis vinifera]	68.11594202898551	1.83323e-28	284.0
comp10541_c0_seq1	UniRef90_I1J6D8	76.67	7.5e-05	45.0	gi|147772908|emb|CAN64580.1|	90.00	6.4e-02	35.0	CAN70101gi|147784105|emb|CAN70101.1| hypothetical protein VITISV_041740 [Vitis vinifera]	49.2063492063492	8.12178e-10	145.0
comp105424_c0_seq1	UniRef90_G7J2L6	83.64	1.1e-20	98.0	gi|357463181|ref|XP_003601872.1|	83.64	1.1e-20	98.0	XP_007137977gi|593329100|ref|XP_007137977.1| hypothetical protein PHAVU_009G170500g [Phaseolus vulgaris] >gi|561011064|gb|ESW09971.1| hypothetical protein PHAVU_009G170500g [Phaseolus vulgaris]	88.46153846153845	2.03864e-76	620.0
comp10542_c0_seq1	UniRef90_I1N8S5	82.00	1.4e-16	84.0	gi|356571935|ref|XP_003554126.1|	82.00	1.4e-16	84.0	XP_006576783gi|571445374|ref|XP_006576783.1| PREDICTED: sigma factor binding protein 1, chloroplastic-like [Glycine max]	51.09489051094891	3.60466e-25	264.0
comp105440_c0_seq1	UniRef90_B4INW0	65.71	1.9e-20	97.0	gi|195358998|ref|XP_002045279.1|	68.66	6.5e-21	99.0	XP_003540211gi|356543526|ref|XP_003540211.1| PREDICTED: SRSF protein kinase 2-like [Glycine max]	84.4621513944223	8.87624e-155	1170.0
comp105446_c0_seq1	UniRef90_I1MME8	95.45	2.5e-18	90.0	gi|567859634|ref|XP_006422471.1|	76.36	1.1e-18	91.0	XP_004516312gi|502178684|ref|XP_004516312.1| PREDICTED: protein XRI1-like [Cicer arietinum]	75.16129032258064	4.21855e-160	1191.0
comp105449_c0_seq1	UniRef90_I1JH01	82.14	4.3e-20	96.0	gi|357128278|ref|XP_003565801.1|	64.06	4.3e-20	96.0	XP_004162811gi|449506660|ref|XP_004162811.1| PREDICTED: RING-H2 finger protein ATL43-like [Cucumis sativus]	68.70748299319727	4.71623e-64	540.0
comp105463_c0_seq1	UniRef90_I1JGY9	67.12	8.5e-21	98.0	gi|297820186|ref|XP_002877976.1|	80.00	5.0e-21	99.0	XP_004511040gi|502158130|ref|XP_004511040.1| PREDICTED: protein ASPARTIC PROTEASE IN GUARD CELL 2-like [Cicer arietinum]	88.46153846153845	2.06106e-93	739.0
comp105465_c0_seq1	NA	NA	NA	NA	NA	NA	NA	NA	NA	NA	NA	NA
comp105487_c0_seq1	NA	NA	NA	NA	NA	NA	NA	NA	NA	NA	NA	NA
comp10551_c0_seq1	NA	NA	NA	NA	NA	NA	NA	NA	NA	NA	NA	NA
comp10552_c0_seq1	UniRef90_G7IC98	64.62	4.8e-17	86.0	gi|449441153|ref|XP_004138348.1|	100.00	7.9e+06	9.0	XP_007142930gi|593622077|ref|XP_007142930.1| hypothetical protein PHAVU_007G029200g [Phaseolus vulgaris] >gi|561016120|gb|ESW14924.1| hypothetical protein PHAVU_007G029200g [Phaseolus vulgaris]	58.718861209964416	2.49975e-80	659.0
comp10553_c0_seq1	UniRef90_G7L818	67.69	7.4e-20	95.0	gi|357519221|ref|XP_003629899.1|	67.69	7.4e-20	95.0	XP_003535313gi|356533523|ref|XP_003535313.1| PREDICTED: protein transport protein SEC31-like [Glycine max]	94.04761904761905	2.14927e-49	442.0
comp105540_c0_seq1	UniRef90_UPI000233772E	88.68	3.8e-21	99.0	gi|357491363|ref|XP_003615969.1|	74.07	2.2e-19	93.0	XP_006575439gi|571441419|ref|XP_006575439.1| PREDICTED: putative tRNA pseudouridine synthase-like isoform X5 [Glycine max]	79.71014492753623	4.75415e-31	306.0
comp10555_c0_seq1	UniRef90_Q1EBS5	78.12	5.0e-21	99.0	gi|297788251|ref|XP_002862265.1|	78.12	6.5e-21	99.0	NA	NA	NA	NA
comp10557_c0_seq1	UniRef90_I1K8D5	80.00	1.7e-06	51.0	gi|575870266|emb|CCP19557.1|	76.32	8.8e-08	55.0	CCP19557gi|575870266|emb|CCP19557.1| cytochrome P450 family, partial [Rosa lucieae]	76.31578947368422	1.81537e-09	149.0
comp10560_c0_seq1	NA	NA	NA	NA	NA	NA	NA	NA	NA	NA	NA	NA
comp105630_c0_seq1	UniRef90_Q9XFL3	97.96	6.5e-21	99.0	gi|593693954|ref|XP_007147498.1|	97.96	6.5e-21	99.0	XP_007147494gi|593693946|ref|XP_007147494.1| hypothetical protein PHAVU_006G129200g [Phaseolus vulgaris] >gi|561020717|gb|ESW19488.1| hypothetical protein PHAVU_006G129200g [Phaseolus vulgaris]	90.42553191489363	2.14614e-50	438.0
comp10563_c0_seq1	UniRef90_Q9SXA5	77.97	3.8e-21	99.0	gi|5734732|gb|AAD49997.1|AC007259_10	77.97	3.8e-21	99.0	EXB62280gi|587873078|gb|EXB62280.1| Secretory carrier-associated membrane protein 1 [Morus notabilis]	80.0	1.48319e-42	381.0
comp10565_c0_seq1	NA	NA	NA	NA	NA	NA	NA	NA	NA	NA	NA	NA
comp10567_c0_seq1	UniRef90_D7T3D2	84.21	1.1e-20	98.0	gi|296084458|emb|CBI25017.3|	84.21	1.1e-20	98.0	XP_003517545gi|571436713|ref|XP_003517545.2| PREDICTED: uncharacterized protein LOC100791021 [Glycine max]	89.95633187772926	1.49554e-114	883.0
comp105692_c0_seq1	UniRef90_B9R7W3	70.77	3.3e-20	96.0	gi|255538682|ref|XP_002510406.1|	70.77	3.3e-20	96.0	XP_003517227gi|356496747|ref|XP_003517227.1| PREDICTED: tubby-like F-box protein 5-like isoform X1 [Glycine max] >gi|571435785|ref|XP_006573577.1| PREDICTED: tubby-like F-box protein 5-like isoform X2 [Glycine max]	79.16666666666666	9.21176e-70	578.0
comp10569_c0_seq1	UniRef90_F6HHD6	61.84	3.8e-21	99.0	gi|297826045|ref|XP_002880905.1|	62.67	5.0e-21	99.0	XP_003538103gi|356539231|ref|XP_003538103.1| PREDICTED: F-box protein At2g27310-like [Glycine max]	70.58823529411765	6.67849e-131	1000.0
comp105711_c0_seq1	NA	NA	NA	NA	NA	NA	NA	NA	NA	NA	NA	NA
comp105717_c0_seq1	UniRef90_I1M2U3	57.14	8.7e-06	48.0	gi|571505088|ref|XP_006595431.1|	57.14	8.7e-06	48.0	XP_003596629gi|357452705|ref|XP_003596629.1| F-box/LRR-repeat protein [Medicago truncatula] >gi|355485677|gb|AES66880.1| F-box/LRR-repeat protein [Medicago truncatula]	51.66666666666667	2.41282e-11	163.0
comp10572_c0_seq1	NA	NA	NA	NA	NA	NA	NA	NA	NA	NA	NA	NA
comp10574_c0_seq1	UniRef90_I1LWW6	80.00	5.7e-05	46.0	gi|571496808|ref|XP_006593706.1|	80.00	5.7e-05	46.0	NA	NA	NA	NA
comp10575_c0_seq1	UniRef90_I1KH99	84.38	3.4e-09	60.0	gi|571464732|ref|XP_006583151.1|	84.38	3.4e-09	60.0	XP_003546971gi|356557333|ref|XP_003546971.1| PREDICTED: TMV resistance protein N-like isoform X1 [Glycine max] >gi|571515042|ref|XP_006597193.1| PREDICTED: TMV resistance protein N-like isoform X2 [Glycine max] >gi|571515045|ref|XP_006597194.1| PREDICTED: TMV resistance protein N-like isoform X3 [Glycine max]	78.44827586206897	9.40907e-43	372.0
comp10576_c0_seq1	UniRef90_E8Z9H3	72.06	5.0e-21	99.0	gi|268321205|gb|ACZ02398.1|	72.06	5.0e-21	99.0	XP_002314231gi|224106634|ref|XP_002314231.1| hypothetical protein POPTR_0009s02740g [Populus trichocarpa] >gi|222850639|gb|EEE88186.1| hypothetical protein POPTR_0009s02740g [Populus trichocarpa]	65.21739130434783	4.38656e-23	208.0
comp105782_c0_seq1	UniRef90_I3S385	88.00	2.8e-19	93.0	gi|593787858|ref|XP_007156968.1|	75.38	1.1e-20	98.0	XP_007156065gi|593786049|ref|XP_007156065.1| hypothetical protein PHAVU_003G255300g [Phaseolus vulgaris] >gi|561029419|gb|ESW28059.1| hypothetical protein PHAVU_003G255300g [Phaseolus vulgaris]	66.19718309859155	2.52536e-46	402.0
comp10579_c0_seq1	NA	NA	NA	NA	NA	NA	NA	NA	NA	NA	NA	NA
comp10580_c0_seq1	UniRef90_A7T939	63.49	3.8e-21	99.0	gi|643713871|gb|KDP26536.1|	88.06	3.5e-291	996.0	XP_003529103gi|356520911|ref|XP_003529103.1| PREDICTED: pre-mRNA-splicing factor SLU7-like [Glycine max]	95.74074074074073	0.0	2209.0
comp10581_c0_seq1	UniRef90_UPI00026CC0ED	79.49	6.1e-13	72.0	gi|498092629|ref|WP_010406785.1|	79.49	6.1e-13	72.0	WP_017980353gi|516605330|ref|WP_017980353.1| hypothetical protein [Sphingomonas melonis]	100.0	5.59415e-44	408.0
comp105824_c0_seq1	UniRef90_G8A1S8	62.96	3.1e-12	70.0	gi|593264052|ref|XP_007134204.1|	67.92	3.6e-15	79.0	XP_007134181gi|593264006|ref|XP_007134181.1| hypothetical protein PHAVU_010G026400g [Phaseolus vulgaris] >gi|561007226|gb|ESW06175.1| hypothetical protein PHAVU_010G026400g [Phaseolus vulgaris]	60.65573770491803	9.96296e-18	213.0
comp105841_c0_seq1	NA	NA	NA	NA	NA	NA	NA	NA	NA	NA	NA	NA
comp10588_c0_seq1	UniRef90_B7S3R2	61.43	7.4e-20	95.0	gi|397570344|gb|EJK47253.1|	68.57	4.3e-20	96.0	XP_003520027gi|356502440|ref|XP_003520027.1| PREDICTED: sulfate transporter 4.1, chloroplastic-like [Glycine max]	87.5	7.37506e-127	996.0
comp105920_c0_seq1	UniRef90_UPI000233E70E	69.01	1.9e-20	97.0	gi|593499334|ref|XP_007141985.1|	70.00	3.8e-21	99.0	XP_004490749gi|502096476|ref|XP_004490749.1| PREDICTED: probable acyl-activating enzyme 6-like [Cicer arietinum]	88.73239436619718	3.13423e-35	336.0
comp105926_c0_seq1	UniRef90_I5BGL8	79.25	6.4e-19	92.0	gi|523699868|ref|WP_020818105.1|	81.13	1.3e-19	94.0	WP_017978279gi|516603256|ref|WP_017978279.1| hypothetical protein [Sphingomonas melonis]	100.0	6.56855e-112	870.0
comp10592_c0_seq1	UniRef90_G7K5B8	76.79	2.2e-19	93.0	gi|629093070|gb|KCW59065.1|	74.58	2.5e-20	97.0	XP_003538811gi|571487418|ref|XP_003538811.2| PREDICTED: PI-PLC X domain-containing protein At5g67130-like [Glycine max]	83.9506172839506	1.6214e-35	352.0
comp10592_c0_seq2	UniRef90_G7K5B8	76.79	2.2e-19	93.0	gi|629093070|gb|KCW59065.1|	74.58	2.5e-20	97.0	XP_003538811gi|571487418|ref|XP_003538811.2| PREDICTED: PI-PLC X domain-containing protein At5g67130-like [Glycine max]	83.9506172839506	7.93107e-36	352.0
comp10599_c0_seq1	NA	NA	NA	NA	NA	NA	NA	NA	NA	NA	NA	NA
comp10600_c0_seq1	NA	NA	NA	NA	gi|593691677|ref|XP_007146408.1|	67.21	6.3e-17	85.0	XP_007146408gi|593691677|ref|XP_007146408.1| hypothetical protein PHAVU_006G038000g [Phaseolus vulgaris] >gi|561019631|gb|ESW18402.1| hypothetical protein PHAVU_006G038000g [Phaseolus vulgaris]	60.273972602739725	7.23028e-20	229.0
comp106031_c0_seq1	UniRef90_B9IHW9	65.08	2.1e-17	87.0	gi|470139952|ref|XP_004305709.1|	57.75	8.5e-21	98.0	XP_004493462gi|502108403|ref|XP_004493462.1| PREDICTED: uncharacterized protein LOC101495849 isoform X1 [Cicer arietinum] >gi|502108407|ref|XP_004493463.1| PREDICTED: uncharacterized protein LOC101495849 isoform X2 [Cicer arietinum]	75.55555555555556	1.00389e-58	518.0
comp10603_c0_seq1	NA	NA	NA	NA	NA	NA	NA	NA	NA	NA	NA	NA
comp106042_c0_seq1	NA	NA	NA	NA	NA	NA	NA	NA	NA	NA	NA	NA
comp10604_c0_seq1	UniRef90_A9NT52	61.84	8.2e-17	85.0	gi|116785668|gb|ABK23813.1|	61.84	8.2e-17	85.0	XP_003526555gi|356515738|ref|XP_003526555.1| PREDICTED: anaphase-promoting complex subunit 7-like [Glycine max]	72.93577981651376	3.88201e-74	608.0
comp10605_c0_seq1	UniRef90_D8SUP8	69.35	4.2e-18	89.0	gi|568823818|ref|XP_006466305.1|	88.24	4.3e-20	96.0	XP_004509687gi|502154399|ref|XP_004509687.1| PREDICTED: very-long-chain (3R)-3-hydroxyacyl-[acyl-carrier protein] dehydratase PASTICCINO 2A-like isoform X1 [Cicer arietinum]	86.3905325443787	1.17374e-97	755.0
comp10607_c0_seq1	UniRef90_B9SL28	61.29	1.2e-15	81.0	gi|587889852|gb|EXB78513.1|	65.75	3.8e-21	99.0	XP_003537325gi|356537622|ref|XP_003537325.1| PREDICTED: uncharacterized protein LOC100788611 [Glycine max]	85.55555555555556	5.08398e-46	414.0
comp10608_c0_seq1	UniRef90_Q00IB6	66.07	1.2e-13	74.0	gi|296082665|emb|CBI21670.3|	76.79	6.3e-17	85.0	XP_007149092gi|593697220|ref|XP_007149092.1| hypothetical protein PHAVU_005G040600g [Phaseolus vulgaris] >gi|593697222|ref|XP_007149093.1| hypothetical protein PHAVU_005G040600g [Phaseolus vulgaris] >gi|561022356|gb|ESW21086.1| hypothetical protein PHAVU_005G040600g [Phaseolus vulgaris] >gi|561022357|gb|ESW21087.1| hypothetical protein PHAVU_005G040600g [Phaseolus vulgaris]	70.625	2.70803e-47	435.0
comp106104_c0_seq1	NA	NA	NA	NA	NA	NA	NA	NA	NA	NA	NA	NA
comp10610_c0_seq1	UniRef90_Q9LHZ7	82.35	5.0e-21	99.0	gi|49615363|gb|AAT66940.1|	75.86	6.5e-21	99.0	XP_003517548gi|356497399|ref|XP_003517548.1| PREDICTED: cellulose synthase-like protein D2-like isoform X1 [Glycine max] >gi|571436719|ref|XP_006573847.1| PREDICTED: cellulose synthase-like protein D2-like isoform X2 [Glycine max]	97.05882352941177	0.0	5915.0
comp106117_c0_seq1	UniRef90_H3HAU1	64.38	2.5e-20	97.0	gi|566028279|gb|ETI51190.1|	69.12	1.1e-20	98.0	XP_003613998gi|357487421|ref|XP_003613998.1| Ganglioside-induced differentiation-associated protein [Medicago truncatula] >gi|355515333|gb|AES96956.1| Ganglioside-induced differentiation-associated protein [Medicago truncatula]	97.5609756097561	5.96888e-51	451.0
comp10613_c0_seq1	UniRef90_A9NWL3	65.08	2.8e-17	86.0	gi|460413869|ref|XP_004252299.1|	72.46	6.5e-21	99.0	XP_007148291gi|593695585|ref|XP_007148291.1| hypothetical protein PHAVU_006G195900g [Phaseolus vulgaris] >gi|561021514|gb|ESW20285.1| hypothetical protein PHAVU_006G195900g [Phaseolus vulgaris]	93.61702127659575	4.80694e-39	357.0
comp106155_c0_seq1	NA	NA	NA	NA	NA	NA	NA	NA	NA	NA	NA	NA
comp106156_c0_seq1	UniRef90_C4J163	67.12	3.8e-21	99.0	gi|18405098|ref|NP_565908.1|	81.97	6.5e-21	99.0	XP_007144373gi|593687427|ref|XP_007144373.1| hypothetical protein PHAVU_007G150800g [Phaseolus vulgaris] >gi|561017563|gb|ESW16367.1| hypothetical protein PHAVU_007G150800g [Phaseolus vulgaris]	92.07920792079209	1.01166e-43	396.0
comp10616_c0_seq1	UniRef90_H9MBU3	74.00	4.1e-14	76.0	gi|527204302|gb|EPS70515.1|	71.15	1.1e-14	78.0	XP_007149661gi|593698376|ref|XP_007149661.1| hypothetical protein PHAVU_005G088600g [Phaseolus vulgaris] >gi|561022925|gb|ESW21655.1| hypothetical protein PHAVU_005G088600g [Phaseolus vulgaris]	87.17948717948718	1.49016e-66	546.0
comp10617_c0_seq1	NA	NA	NA	NA	gi|571488943|ref|XP_006591073.1|	88.89	3.7e-02	36.0	NA	NA	NA	NA
comp10617_c0_seq2	NA	NA	NA	NA	gi|571488943|ref|XP_006591073.1|	88.89	3.7e-02	36.0	NA	NA	NA	NA
comp106264_c0_seq1	NA	NA	NA	NA	NA	NA	NA	NA	NA	NA	NA	NA
comp10627_c0_seq1	NA	NA	NA	NA	NA	NA	NA	NA	NA	NA	NA	NA
comp10628_c0_seq1	NA	NA	NA	NA	NA	NA	NA	NA	NA	NA	NA	NA
comp106315_c0_seq1	NA	NA	NA	NA	NA	NA	NA	NA	NA	NA	NA	NA
comp10631_c0_seq1	NA	NA	NA	NA	NA	NA	NA	NA	NA	NA	NA	NA
comp10634_c0_seq1	UniRef90_B9GP14	74.58	2.5e-18	90.0	gi|224067312|ref|XP_002302461.1|	74.58	2.5e-18	90.0	XP_004503399gi|502138420|ref|XP_004503399.1| PREDICTED: uncharacterized protein LOC101509634 [Cicer arietinum]	76.81159420289855	2.77094e-28	273.0
comp10635_c0_seq1	UniRef90_A0DWQ5	66.15	5.0e-21	99.0	gi|145538327|ref|XP_001454869.1|	66.15	5.0e-21	99.0	NP_001237150gi|351727128|ref|NP_001237150.1| ornithine aminotransferase [Glycine max] >gi|77540214|gb|ABA86965.1| ornithine aminotransferase [Glycine max]	87.09677419354838	0.0	2045.0
comp10636_c0_seq1	NA	NA	NA	NA	NA	NA	NA	NA	NA	NA	NA	NA
comp10638_c0_seq1	UniRef90_A9RKG7	64.29	4.2e-16	83.0	gi|403356155|gb|EJY77668.1|	60.61	6.3e-17	85.0	XP_004488088gi|502086035|ref|XP_004488088.1| PREDICTED: tubulin--tyrosine ligase-like protein 12-like isoform X1 [Cicer arietinum]	92.90322580645162	1.66243e-152	799.0
comp10643_c0_seq1	UniRef90_F2DH73	62.30	1.6e-17	87.0	gi|414879417|tpg|DAA56548.1|	71.93	1.9e-20	97.0	AFK45430gi|388514737|gb|AFK45430.1| unknown [Lotus japonicus]	89.65517241379311	1.09304e-42	382.0
comp10645_c0_seq1	UniRef90_D8RNL5	67.65	4.2e-18	89.0	gi|604305563|gb|EYU24707.1|	74.63	3.8e-21	99.0	XP_007135662gi|593266968|ref|XP_007135662.1| hypothetical protein PHAVU_010G147700g [Phaseolus vulgaris] >gi|561008707|gb|ESW07656.1| hypothetical protein PHAVU_010G147700g [Phaseolus vulgaris]	86.03603603603604	3.43668e-118	902.0
comp10649_c0_seq1	NA	NA	NA	NA	NA	NA	NA	NA	NA	NA	NA	NA
comp106500_c0_seq1	UniRef90_F6HFJ0	56.18	1.7e-19	94.0	gi|460381874|ref|XP_004236666.1|	62.50	6.5e-21	99.0	XP_008220327gi|645227049|ref|XP_008220327.1| PREDICTED: U-box domain-containing protein 4 [Prunus mume]	89.91596638655463	4.6605e-65	539.0
comp106517_c0_seq1	UniRef90_B9GWM3	63.89	5.5e-18	89.0	gi|590656738|ref|XP_007034356.1|	52.69	1.5e-20	97.0	XP_004513271gi|502164802|ref|XP_004513271.1| PREDICTED: putative disease resistance protein At3g14460-like [Cicer arietinum]	78.2051282051282	4.11566e-75	650.0
comp106535_c0_seq1	NA	NA	NA	NA	NA	NA	NA	NA	NA	NA	NA	NA
comp10653_c0_seq1	UniRef90_G7KXT7	68.63	5.3e-12	69.0	gi|502102597|ref|XP_004492127.1|	72.60	2.2e-19	93.0	XP_007139237gi|593331622|ref|XP_007139237.1| hypothetical protein PHAVU_008G012700g [Phaseolus vulgaris] >gi|561012370|gb|ESW11231.1| hypothetical protein PHAVU_008G012700g [Phaseolus vulgaris]	78.08219178082192	1.92793e-24	255.0
comp106547_c0_seq1	UniRef90_UPI0002337681	76.92	2.7e-13	73.0	gi|356567228|ref|XP_003551823.1|	76.92	1.6e-17	87.0	XP_003551823gi|356567228|ref|XP_003551823.1| PREDICTED: phospholipase D beta 1-like isoform X1 [Glycine max] >gi|571550041|ref|XP_006603034.1| PREDICTED: phospholipase D beta 1-like isoform X2 [Glycine max]	69.0909090909091	1.18208e-27	291.0
comp10654_c0_seq1	UniRef90_B8LKV7	58.57	2.4e-16	83.0	gi|470111257|ref|XP_004291865.1|	60.00	3.2e-16	83.0	AEM23933gi|343409577|gb|AEM23933.1| leucoanthocyanidin reductase 1 [Glycine max]	85.16746411483254	6.81932e-131	987.0
comp106553_c0_seq1	NA	NA	NA	NA	NA	NA	NA	NA	NA	NA	NA	NA
comp10655_c0_seq1	NA	NA	NA	NA	NA	NA	NA	NA	NA	NA	NA	NA
comp10655_c0_seq2	NA	NA	NA	NA	NA	NA	NA	NA	NA	NA	NA	NA
comp106563_c0_seq1	UniRef90_B1YB61	54.12	3.8e-21	99.0	gi|501317978|ref|WP_012349613.1|	54.12	3.8e-21	99.0	XP_007143244gi|593661036|ref|XP_007143244.1| hypothetical protein PHAVU_007G056100g [Phaseolus vulgaris] >gi|561016434|gb|ESW15238.1| hypothetical protein PHAVU_007G056100g [Phaseolus vulgaris]	88.46153846153845	1.28475e-130	982.0
comp106571_c0_seq1	NA	NA	NA	NA	NA	NA	NA	NA	NA	NA	NA	NA
comp10657_c0_seq1	NA	NA	NA	NA	NA	NA	NA	NA	NA	NA	NA	NA
comp106587_c0_seq1	UniRef90_B9P528	94.12	5.0e-21	99.0	gi|297829626|ref|XP_002882695.1|	92.31	6.5e-21	99.0	XP_006604313gi|571556783|ref|XP_006604313.1| PREDICTED: transcription factor LUX-like [Glycine max]	100.0	7.6658e-29	286.0
comp106589_c0_seq1	UniRef90_F6HZV1	66.67	7.4e-20	95.0	gi|460403261|ref|XP_004247111.1|	64.00	1.1e-20	98.0	XP_007144438gi|593687557|ref|XP_007144438.1| hypothetical protein PHAVU_007G156100g [Phaseolus vulgaris] >gi|561017628|gb|ESW16432.1| hypothetical protein PHAVU_007G156100g [Phaseolus vulgaris]	96.875	6.32029e-33	327.0
comp10659_c0_seq1	NA	NA	NA	NA	NA	NA	NA	NA	NA	NA	NA	NA
comp106600_c0_seq1	UniRef90_Q6AE00	73.44	6.5e-21	99.0	gi|9909988|emb|CAC04415.1|	78.69	6.5e-21	99.0	XP_003549233gi|356561937|ref|XP_003549233.1| PREDICTED: DNA repair protein recA homolog 3, mitochondrial [Glycine max]	86.66666666666667	2.74831e-87	708.0
comp106606_c0_seq1	UniRef90_Q9SJR0	69.44	3.8e-21	99.0	gi|15227980|ref|NP_181186.1|	69.44	3.8e-21	99.0	XP_007147322gi|593693602|ref|XP_007147322.1| hypothetical protein PHAVU_006G114100g [Phaseolus vulgaris] >gi|561020545|gb|ESW19316.1| hypothetical protein PHAVU_006G114100g [Phaseolus vulgaris]	73.15789473684211	1.52086e-78	621.0
comp106612_c0_seq1	NA	NA	NA	NA	NA	NA	NA	NA	NA	NA	NA	NA
comp10661_c0_seq1	UniRef90_I1M575	86.79	2.5e-18	90.0	gi|571515205|ref|XP_006597218.1|	88.68	1.4e-18	91.0	XP_006595069gi|571503186|ref|XP_006595069.1| PREDICTED: uncharacterized protein LOC100817734 [Glycine max]	83.92857142857143	6.47547e-12	168.0
comp106630_c0_seq1	UniRef90_B9IMV0	71.70	7.2e-16	82.0	gi|593329955|ref|XP_007138404.1|	92.00	5.6e-20	95.0	XP_004493926gi|502110978|ref|XP_004493926.1| PREDICTED: uncharacterized protein LOC101507795 isoform X1 [Cicer arietinum] >gi|502110983|ref|XP_004493927.1| PREDICTED: uncharacterized protein LOC101507795 isoform X2 [Cicer arietinum]	79.7872340425532	6.92901e-35	344.0
comp106640_c0_seq1	UniRef90_D5AAK4	71.19	2.2e-19	93.0	gi|567852869|ref|XP_006419598.1|	66.18	3.8e-21	99.0	XP_006306317gi|565497356|ref|XP_006306317.1| hypothetical protein CARUB_v10012187mg [Capsella rubella] >gi|482575028|gb|EOA39215.1| hypothetical protein CARUB_v10012187mg [Capsella rubella]	90.0	4.28908e-32	302.0
comp106657_c0_seq1	NA	NA	NA	NA	NA	NA	NA	NA	NA	NA	NA	NA
comp106658_c0_seq1	NA	NA	NA	NA	NA	NA	NA	NA	NA	NA	NA	NA
comp10665_c0_seq1	NA	NA	NA	NA	NA	NA	NA	NA	NA	NA	NA	NA
comp106677_c0_seq1	UniRef90_B9I7S6	63.77	3.8e-21	99.0	gi|55375988|gb|AAV50006.1|	56.34	5.0e-21	99.0	XP_003539375gi|356541830|ref|XP_003539375.1| PREDICTED: linoleate 13S-lipoxygenase 2-1, chloroplastic-like [Glycine max]	83.80952380952381	9.24806e-57	502.0
comp106679_c0_seq1	NA	NA	NA	NA	NA	NA	NA	NA	NA	NA	NA	NA
comp10668_c0_seq1	UniRef90_B9WNA1	58.44	3.7e-19	93.0	gi|586646527|ref|XP_006828114.1|	56.25	4.3e-20	96.0	XP_004490906gi|502097080|ref|XP_004490906.1| PREDICTED: mannose-1-phosphate guanylyltransferase 1-like [Cicer arietinum]	95.41284403669725	2.86396e-65	540.0
comp106695_c0_seq1	NA	NA	NA	NA	NA	NA	NA	NA	NA	NA	NA	NA
comp106697_c0_seq1	UniRef90_F4PSB6	57.14	1.7e-19	94.0	gi|470250830|ref|XP_004358512.1|	57.14	1.7e-19	94.0	XP_003519721gi|356501819|ref|XP_003519721.1| PREDICTED: uncharacterized aarF domain-containing protein kinase 4-like isoform X1 [Glycine max]	79.04761904761905	1.04045e-82	687.0
comp106702_c0_seq1	UniRef90_G7IZ19	75.76	1.0e-08	58.0	gi|629104258|gb|KCW69727.1|	52.50	1.9e-20	97.0	XP_007149655gi|593698364|ref|XP_007149655.1| hypothetical protein PHAVU_005G088000g [Phaseolus vulgaris] >gi|561022919|gb|ESW21649.1| hypothetical protein PHAVU_005G088000g [Phaseolus vulgaris]	60.19417475728155	9.09294e-36	349.0
comp10670_c0_seq1	UniRef90_B9RW06	82.00	1.5e-20	97.0	gi|356543823|ref|XP_003540359.1|	80.00	5.0e-21	99.0	NP_001276157gi|574584327|ref|NP_001276157.1| E3 ubiquitin-protein ligase RMA1H1-like [Glycine max] >gi|571493041|ref|XP_006592430.1| PREDICTED: E3 ubiquitin-protein ligase RMA1H1-like isoform X1 [Glycine max] >gi|571493043|ref|XP_006592431.1| PREDICTED: E3 ubiquitin-protein ligase RMA1H1-like isoform X2 [Glycine max] >gi|255638201|gb|ACU19414.1| unknown [Glycine max]	64.15929203539822	2.12709e-81	654.0
comp10672_c0_seq1	NA	NA	NA	NA	NA	NA	NA	NA	NA	NA	NA	NA
comp106751_c0_seq1	NA	NA	NA	NA	NA	NA	NA	NA	NA	NA	NA	NA
comp106777_c0_seq1	NA	NA	NA	NA	NA	NA	NA	NA	NA	NA	NA	NA
comp106783_c0_seq1	UniRef90_A9TXQ6	71.21	6.5e-21	99.0	gi|168062875|ref|XP_001783402.1|	71.21	6.5e-21	99.0	XP_007153196gi|593705679|ref|XP_007153196.1| hypothetical protein PHAVU_003G015000g [Phaseolus vulgaris] >gi|561026550|gb|ESW25190.1| hypothetical protein PHAVU_003G015000g [Phaseolus vulgaris]	68.88888888888889	4.3394e-65	556.0
comp10678_c0_seq1	UniRef90_E1ZA81	55.93	1.2e-13	74.0	gi|552836213|ref|XP_005849113.1|	55.93	1.2e-13	74.0	XP_004507227gi|502148678|ref|XP_004507227.1| PREDICTED: protein THYLAKOID FORMATION1, chloroplastic-like [Cicer arietinum]	88.63636363636364	2.25561e-151	1141.0
comp106790_c0_seq1	NA	NA	NA	NA	NA	NA	NA	NA	NA	NA	NA	NA
comp1067_c0_seq1	UniRef90_A4WRL3	56.58	2.5e-20	97.0	gi|519023059|ref|WP_020178934.1|	58.75	1.5e-20	97.0	WP_017980082gi|516605059|ref|WP_017980082.1| glycosyl transferase family 1 [Sphingomonas melonis]	100.0	1.39412e-37	355.0
comp10680_c0_seq1	UniRef90_B9RA79	67.61	1.9e-20	97.0	gi|470149213|ref|XP_004310134.1|	71.83	8.5e-21	98.0	AFK47012gi|388517901|gb|AFK47012.1| unknown [Lotus japonicus]	92.53731343283582	2.58048e-34	324.0
comp10681_c0_seq1	NA	NA	NA	NA	gi|517061711|ref|WP_018250529.1|	92.31	2.9e-06	50.0	NA	NA	NA	NA
comp106824_c0_seq1	NA	NA	NA	NA	NA	NA	NA	NA	NA	NA	NA	NA
comp106836_c0_seq1	UniRef90_G7LEQ8	62.67	3.3e-20	96.0	gi|357516677|ref|XP_003628627.1|	62.67	3.3e-20	96.0	XP_007157518gi|593788958|ref|XP_007157518.1| hypothetical protein PHAVU_002G076500g [Phaseolus vulgaris] >gi|561030933|gb|ESW29512.1| hypothetical protein PHAVU_002G076500g [Phaseolus vulgaris]	68.51851851851852	8.87889e-72	586.0
comp106837_c0_seq1	UniRef90_Q949G3	77.61	1.1e-20	98.0	gi|629084421|gb|KCW50778.1|	79.66	3.8e-21	99.0	XP_006606280gi|571568759|ref|XP_006606280.1| PREDICTED: pleiotropic drug resistance protein 2-like isoform X1 [Glycine max]	85.26315789473684	1.95674e-47	438.0
comp10683_c0_seq1	UniRef90_A5PES6	55.32	8.7e-06	48.0	gi|493888569|ref|WP_006834654.1|	55.32	8.7e-06	48.0	WP_010162818gi|497848662|ref|WP_010162818.1| energy transducer TonB [Sphingomonas sp. PAMC 26617]	56.33802816901409	1.71677e-14	182.0
comp106845_c0_seq1	UniRef90_B9SLS0	67.24	4.7e-15	79.0	gi|604346361|gb|EYU44824.1|	67.19	3.2e-18	90.0	XP_004489616gi|502091713|ref|XP_004489616.1| PREDICTED: cystinosin homolog [Cicer arietinum]	76.92307692307693	3.74817e-60	501.0
comp106853_c0_seq1	UniRef90_I1JVT9	79.59	8.0e-13	72.0	gi|356510344|ref|XP_003523899.1|	79.59	8.0e-13	72.0	NA	NA	NA	NA
comp106868_c0_seq1	NA	NA	NA	NA	NA	NA	NA	NA	NA	NA	NA	NA
comp106877_c0_seq1	NA	NA	NA	NA	NA	NA	NA	NA	NA	NA	NA	NA
comp10687_c0_seq1	UniRef90_B8A2Z8	67.16	5.0e-21	99.0	gi|414585821|tpg|DAA36392.1|	67.16	5.0e-21	99.0	XP_003525734gi|356514078|ref|XP_003525734.1| PREDICTED: protein HOTHEAD-like [Glycine max]	79.92277992277992	3.28731e-140	1074.0
comp106883_c0_seq1	UniRef90_G7I718	72.97	8.5e-21	98.0	gi|593796326|ref|XP_007161201.1|	72.97	5.0e-21	99.0	XP_007161201gi|593796326|ref|XP_007161201.1| hypothetical protein PHAVU_001G050600g [Phaseolus vulgaris] >gi|561034665|gb|ESW33195.1| hypothetical protein PHAVU_001G050600g [Phaseolus vulgaris]	72.97297297297297	1.10475e-08	145.0
comp10688_c0_seq1	NA	NA	NA	NA	NA	NA	NA	NA	NA	NA	NA	NA
comp106903_c0_seq1	NA	NA	NA	NA	NA	NA	NA	NA	NA	NA	NA	NA
comp10690_c0_seq1	UniRef90_I1NCB6	80.00	3.4e-07	53.0	gi|255648020|gb|ACU24466.1|	80.00	3.4e-07	53.0	XP_003554715gi|356573126|ref|XP_003554715.1| PREDICTED: F-box protein At5g03970-like [Glycine max]	60.65573770491803	1.07828e-09	152.0
comp106923_c0_seq1	UniRef90_G7JCP8	59.49	3.8e-21	99.0	gi|105923084|gb|ABF81455.1|	58.23	3.8e-21	99.0	XP_003622506gi|357504435|ref|XP_003622506.1| TMV resistance protein N [Medicago truncatula] >gi|355497521|gb|AES78724.1| TMV resistance protein N [Medicago truncatula]	80.19801980198021	3.48358e-41	391.0
comp10693_c0_seq1	NA	NA	NA	NA	NA	NA	NA	NA	NA	NA	NA	NA
comp106944_c0_seq1	UniRef90_I1IR47	72.86	6.5e-21	99.0	gi|86438617|emb|CAJ26378.1|	72.86	6.5e-21	99.0	XP_006589733gi|571485064|ref|XP_006589733.1| PREDICTED: mechanosensitive ion channel protein 6-like [Glycine max]	89.0909090909091	7.80785e-105	857.0
comp106952_c0_seq1	NA	NA	NA	NA	NA	NA	NA	NA	NA	NA	NA	NA
comp106987_c0_seq1	NA	NA	NA	NA	NA	NA	NA	NA	XP_003545292gi|356553907|ref|XP_003545292.1| PREDICTED: phytoene synthase, chloroplastic [Glycine max]	55.73770491803278	9.13356e-11	161.0
comp10699_c0_seq1	UniRef90_Q8S9K9	83.05	3.3e-20	96.0	gi|449444342|ref|XP_004139934.1|	84.21	3.8e-21	99.0	XP_003543344gi|356549932|ref|XP_003543344.1| PREDICTED: uncharacterized protein LOC100786536 [Glycine max]	91.42857142857143	1.83343e-34	324.0
comp107008_c0_seq1	UniRef90_C1N1M0	63.79	6.2e-15	79.0	gi|567916992|ref|XP_006450502.1|	58.11	1.3e-19	94.0	XP_003533117gi|356529064|ref|XP_003533117.1| PREDICTED: probable boron transporter 2-like isoform X1 [Glycine max] >gi|571476136|ref|XP_006586870.1| PREDICTED: probable boron transporter 2-like isoform X2 [Glycine max] >gi|571476138|ref|XP_006586871.1| PREDICTED: probable boron transporter 2-like isoform X3 [Glycine max]	85.27397260273972	3.65696e-173	1315.0
comp107011_c0_seq1	UniRef90_B8LLZ2	54.88	1.7e-19	94.0	gi|148907057|gb|ABR16672.1|	54.88	1.7e-19	94.0	XP_006580595gi|571457133|ref|XP_006580595.1| PREDICTED: probable LRR receptor-like serine/threonine-protein kinase At1g63430-like [Glycine max]	82.88770053475936	3.11496e-90	744.0
comp107012_c0_seq1	UniRef90_G7KX84	87.50	1.2e-13	74.0	gi|413941992|gb|AFW74641.1|	83.61	3.8e-21	99.0	XP_003553303gi|356570251|ref|XP_003553303.1| PREDICTED: aspartokinase 1, chloroplastic-like isoform X1 [Glycine max]	95.30201342281879	1.64289e-90	728.0
comp10702_c0_seq1	UniRef90_B4G1Q2	67.65	3.8e-21	99.0	gi|242039299|ref|XP_002467044.1|	67.65	3.8e-21	99.0	XP_003556386gi|356576535|ref|XP_003556386.1| PREDICTED: probable protein arginine N-methyltransferase 6-like [Glycine max]	81.73076923076923	1.68891e-49	446.0
comp10702_c0_seq2	UniRef90_D7TXZ3	89.66	1.0e-08	58.0	gi|566181496|ref|XP_002310910.2|	93.10	3.4e-09	60.0	XP_007153019gi|593705311|ref|XP_007153019.1| hypothetical protein PHAVU_003G001000g [Phaseolus vulgaris] >gi|561026373|gb|ESW25013.1| hypothetical protein PHAVU_003G001000g [Phaseolus vulgaris]	73.21428571428571	1.46628e-14	187.0
comp107045_c0_seq1	UniRef90_G7IPE1	72.73	3.8e-21	99.0	gi|604322324|gb|EYU32710.1|	79.03	3.8e-21	99.0	XP_003629608gi|357518639|ref|XP_003629608.1| Serine hydroxymethyltransferase, partial [Medicago truncatula] >gi|355523630|gb|AET04084.1| Serine hydroxymethyltransferase, partial [Medicago truncatula]	97.26027397260275	4.1e-45	381.0
comp107049_c0_seq1	NA	NA	NA	NA	NA	NA	NA	NA	NA	NA	NA	NA
comp107065_c0_seq1	NA	NA	NA	NA	gi|593799330|ref|XP_007162703.1|	93.75	3.7e+00	30.0	NA	NA	NA	NA
comp107073_c0_seq1	UniRef90_G7K3J9	72.88	1.3e-19	94.0	gi|357494567|ref|XP_003617572.1|	72.88	1.3e-19	94.0	XP_003553076gi|356569784|ref|XP_003553076.1| PREDICTED: uncharacterized protein LOC100793896 [Glycine max]	79.26829268292683	2.35542e-37	359.0
comp107086_c0_seq1	NA	NA	NA	NA	NA	NA	NA	NA	NA	NA	NA	NA
comp107087_c0_seq1	UniRef90_I1KQL5	90.20	1.3e-19	94.0	gi|571470070|ref|XP_006584911.1|	90.20	1.3e-19	94.0	XP_007152679gi|593704611|ref|XP_007152679.1| hypothetical protein PHAVU_004G150000g [Phaseolus vulgaris] >gi|561025988|gb|ESW24673.1| hypothetical protein PHAVU_004G150000g [Phaseolus vulgaris]	72.14285714285714	2.11482e-55	463.0
comp10708_c0_seq1	NA	NA	NA	NA	NA	NA	NA	NA	NA	NA	NA	NA
comp107095_c0_seq1	NA	NA	NA	NA	NA	NA	NA	NA	NA	NA	NA	NA
comp107100_c0_seq1	UniRef90_F2DDR0	70.15	9.7e-20	95.0	gi|326524582|dbj|BAK00674.1|	70.15	9.7e-20	95.0	XP_007143422gi|593676277|ref|XP_007143422.1| hypothetical protein PHAVU_007G071000g [Phaseolus vulgaris] >gi|561016612|gb|ESW15416.1| hypothetical protein PHAVU_007G071000g [Phaseolus vulgaris]	85.0	1.29289e-45	416.0
comp107111_c0_seq1	UniRef90_I1JGD7	86.36	6.5e-04	42.0	gi|571442998|ref|XP_006575965.1|	81.82	1.5e-03	41.0	NA	NA	NA	NA
comp10711_c0_seq1	UniRef90_A5WC46	71.88	5.0e-21	99.0	gi|500598709|ref|WP_011959571.1|	71.88	5.0e-21	99.0	WP_017978892gi|516603869|ref|WP_017978892.1| electron transfer flavoprotein-ubiquinone oxidoreductase [Sphingomonas melonis]	97.05882352941177	2.0614e-38	359.0
comp10714_c0_seq1	NA	NA	NA	NA	NA	NA	NA	NA	NA	NA	NA	NA
comp107165_c0_seq1	NA	NA	NA	NA	NA	NA	NA	NA	NA	NA	NA	NA
comp107188_c0_seq1	UniRef90_A9V060	100.00	1.2e+08	5.0	gi|167523739|ref|XP_001746206.1|	100.00	1.2e+08	5.0	NA	NA	NA	NA
comp107194_c0_seq1	NA	NA	NA	NA	NA	NA	NA	NA	NA	NA	NA	NA
comp107211_c0_seq1	NA	NA	NA	NA	NA	NA	NA	NA	NA	NA	NA	NA
comp107229_c0_seq1	UniRef90_C5DW97	66.67	5.0e-21	99.0	gi|3355624|emb|CAA03965.1|	93.75	5.0e-21	99.0	XP_004497840gi|502122631|ref|XP_004497840.1| PREDICTED: serine/threonine-protein phosphatase PP1-like isoform X1 [Cicer arietinum]	90.42553191489363	2.06116e-51	447.0
comp10722_c0_seq1	NA	NA	NA	NA	NA	NA	NA	NA	NA	NA	NA	NA
comp107232_c0_seq1	UniRef90_B9GYA9	86.79	8.4e-19	92.0	gi|449469390|ref|XP_004152403.1|	82.46	3.7e-19	93.0	XP_003525834gi|571453913|ref|XP_003525834.2| PREDICTED: protein arginine N-methyltransferase 1.6-like isoform X1 [Glycine max]	84.070796460177	8.59438e-116	921.0
comp107263_c0_seq1	NA	NA	NA	NA	NA	NA	NA	NA	NA	NA	NA	NA
comp107269_c0_seq1	NA	NA	NA	NA	NA	NA	NA	NA	NA	NA	NA	NA
comp107271_c0_seq1	UniRef90_Q94K50	70.59	8.5e-21	98.0	gi|297838651|ref|XP_002887207.1|	70.59	6.5e-21	99.0	XP_006589378gi|571483878|ref|XP_006589378.1| PREDICTED: uncharacterized protein LOC100794581 isoform X2 [Glycine max]	83.02752293577981	7.62211e-129	984.0
comp107279_c0_seq1	NA	NA	NA	NA	NA	NA	NA	NA	NA	NA	NA	NA
comp107285_c0_seq1	UniRef90_Q9SHH6	60.81	5.0e-21	99.0	gi|15220040|ref|NP_173160.1|	60.81	5.0e-21	99.0	XP_004510706gi|502156948|ref|XP_004510706.1| PREDICTED: probable glutathione S-transferase-like [Cicer arietinum]	84.01826484018264	4.54046e-120	906.0
comp107291_c0_seq1	UniRef90_Q9FLN3	74.55	1.1e-16	85.0	gi|590647459|ref|XP_007031907.1|	71.43	2.8e-17	86.0	XP_003553936gi|356571543|ref|XP_003553936.1| PREDICTED: uncharacterized protein LOC100794064 [Glycine max]	92.72727272727272	1.764e-28	267.0
comp107294_c0_seq1	UniRef90_B9FIU1	73.44	5.0e-21	99.0	gi|38344114|emb|CAE01721.2|	73.44	5.0e-21	99.0	XP_003620512gi|357500447|ref|XP_003620512.1| Pattern formation protein EMB30 [Medicago truncatula] >gi|355495527|gb|AES76730.1| Pattern formation protein EMB30 [Medicago truncatula]	90.76923076923077	5.69911e-24	260.0
comp107296_c0_seq1	UniRef90_B6TK02	73.77	2.5e-20	97.0	gi|242033545|ref|XP_002464167.1|	83.93	5.0e-21	99.0	XP_007015648gi|590586233|ref|XP_007015648.1| Uncharacterized protein TCM_041214 [Theobroma cacao] >gi|508786011|gb|EOY33267.1| Uncharacterized protein TCM_041214 [Theobroma cacao]	92.5925925925926	9.09028e-86	673.0
comp10729_c0_seq1	UniRef90_I1ME60	79.25	1.1e-14	78.0	gi|593792332|ref|XP_007159205.1|	66.67	9.7e-20	95.0	XP_004485663gi|502077477|ref|XP_004485663.1| PREDICTED: kinesin-1-like [Cicer arietinum]	72.24669603524228	8.27891e-105	853.0
comp107312_c0_seq1	UniRef90_B9H6U6	77.78	1.8e-14	77.0	gi|643734818|gb|KDP41488.1|	64.47	9.7e-20	95.0	XP_003519204gi|356500771|ref|XP_003519204.1| PREDICTED: protein ECERIFERUM 1-like [Glycine max]	77.21518987341773	1.44238e-80	656.0
comp10732_c0_seq1	UniRef90_G7J207	65.08	3.7e-17	86.0	gi|357459951|ref|XP_003600257.1|	65.08	3.7e-17	86.0	AFK47638gi|388519153|gb|AFK47638.1| unknown [Lotus japonicus]	65.71428571428571	8.08737e-20	212.0
comp10733_c0_seq1	UniRef90_D7TT01	65.67	5.0e-21	99.0	gi|593624726|ref|XP_007142957.1|	63.24	5.0e-21	99.0	XP_006589067gi|571482874|ref|XP_006589067.1| PREDICTED: non-specific lipid-transfer protein 2-like [Glycine max]	92.42424242424242	5.22621e-30	283.0
comp107355_c0_seq1	UniRef90_I1IBQ9	78.85	3.8e-21	99.0	gi|326527167|dbj|BAK04525.1|	76.92	1.5e-20	97.0	XP_006606473gi|571569879|ref|XP_006606473.1| PREDICTED: putative glucuronosyltransferase PGSIP6-like isoform X2 [Glycine max]	87.87878787878788	3.1166e-34	328.0
comp107368_c0_seq1	NA	NA	NA	NA	NA	NA	NA	NA	NA	NA	NA	NA
comp107396_c0_seq1	UniRef90_B9GRQ1	68.25	2.5e-20	97.0	gi|224068123|ref|XP_002302668.1|	68.25	2.5e-20	97.0	XP_003521824gi|571447340|ref|XP_003521824.2| PREDICTED: D-arabinono-1,4-lactone oxidase-like [Glycine max]	72.0	1.29182e-39	371.0
comp107415_c0_seq1	UniRef90_F6I729	60.00	8.2e-17	85.0	gi|596158563|ref|XP_007222833.1|	60.24	6.5e-21	99.0	XP_004485549gi|502077091|ref|XP_004485549.1| PREDICTED: soyasaponin III rhamnosyltransferase-like [Cicer arietinum]	84.69945355191257	1.70387e-106	833.0
comp107428_c0_seq1	NA	NA	NA	NA	NA	NA	NA	NA	NA	NA	NA	NA
comp107433_c0_seq1	UniRef90_I1MMW8	100.00	7.9e+06	9.0	gi|302784636|ref|XP_002974090.1|	61.76	4.8e-17	86.0	XP_003540876gi|356544882|ref|XP_003540876.1| PREDICTED: E3 ubiquitin-protein ligase UPL3-like [Glycine max]	93.42105263157895	4.58744e-39	374.0
comp107435_c0_seq1	NA	NA	NA	NA	NA	NA	NA	NA	NA	NA	NA	NA
comp10743_c0_seq1	UniRef90_A5JEM0	64.79	1.1e-20	98.0	gi|340805953|gb|AEK70982.1|	80.70	5.0e-21	99.0	XP_004512451gi|502162280|ref|XP_004512451.1| PREDICTED: phosphoribulokinase, chloroplastic-like [Cicer arietinum]	90.86538461538461	0.0	2005.0
comp10744_c0_seq1	UniRef90_P10049	81.82	3.8e-21	99.0	gi|87313211|gb|ABD37902.1|	81.82	5.0e-21	99.0	DAA05911gi|145079356|tpg|DAA05911.1| TPA_inf: chloroplast light-harvesting complex II protein precursor Lhcbm5 [Acetabularia acetabulum]	89.0909090909091	5.63587e-65	528.0
comp107450_c0_seq1	UniRef90_Q8S8A2	61.67	7.2e-16	82.0	gi|593691057|ref|XP_007146098.1|	84.00	2.1e-17	87.0	XP_003601396gi|357462229|ref|XP_003601396.1| Membrane protein, putative [Medicago truncatula] >gi|355490444|gb|AES71647.1| Membrane protein, putative [Medicago truncatula]	68.93203883495146	1.80405e-33	331.0
comp107480_c0_seq1	UniRef90_B9FVZ1	75.00	5.0e-21	99.0	gi|218199245|gb|EEC81672.1|	75.00	5.0e-21	99.0	XP_007014284gi|590581208|ref|XP_007014284.1| P-loop containing nucleoside triphosphate hydrolases superfamily protein [Theobroma cacao] >gi|508784647|gb|EOY31903.1| P-loop containing nucleoside triphosphate hydrolases superfamily protein [Theobroma cacao]	78.97435897435898	2.77012e-90	732.0
comp10749_c0_seq1	UniRef90_G8DCW6	57.14	2.0e-07	54.0	gi|353685476|gb|AER13153.1|	57.14	2.0e-07	54.0	AAY99339gi|68685649|gb|AAY99339.1| pol-polyprotein [Silene latifolia]	54.166666666666664	1.34851e-17	136.0
comp107508_c0_seq1	UniRef90_D3FA80	69.23	5.0e-21	99.0	gi|28190030|gb|AAO32953.1|	62.34	6.5e-21	99.0	XP_001774696gi|168044454|ref|XP_001774696.1| predicted protein [Physcomitrella patens] >gi|162673996|gb|EDQ60511.1| predicted protein [Physcomitrella patens]	89.74358974358975	1.26896e-23	256.0
comp10750_c0_seq1	NA	NA	NA	NA	NA	NA	NA	NA	NA	NA	NA	NA
comp10752_c0_seq1	UniRef90_A5X6J3	80.00	3.3e-20	96.0	gi|109391835|gb|ABG33908.1|	80.00	3.3e-20	96.0	NP_001235576gi|351725998|ref|NP_001235576.1| homo-phytochelatin synthase [Glycine max] >gi|18699092|gb|AAL78384.1|AF411075_1 homo-phytochelatin synthase [Glycine max]	84.15841584158416	2.77498e-50	446.0
comp10753_c0_seq1	UniRef90_A5C6Y4	82.26	6.5e-21	99.0	gi|147803048|emb|CAN66426.1|	82.26	6.5e-21	99.0	XP_006588894gi|571482225|ref|XP_006588894.1| PREDICTED: ABC transporter G family member 22-like isoform X2 [Glycine max]	91.02564102564102	1.17457e-39	372.0
comp107549_c0_seq1	UniRef90_G7IE44	84.62	2.7e-11	67.0	gi|641867605|gb|KDO86289.1|	86.00	2.5e-20	97.0	KDO86286gi|641867602|gb|KDO86286.1| hypothetical protein CISIN_1g014430mg [Citrus sinensis]	87.71929824561403	8.14966e-69	560.0
comp10755_c0_seq1	UniRef90_B7EGR0	82.35	4.2e-16	83.0	gi|215697563|dbj|BAG91557.1|	82.35	4.2e-16	83.0	XP_004490011gi|502093657|ref|XP_004490011.1| PREDICTED: SNF1-related protein kinase regulatory subunit gamma-1-like [Cicer arietinum]	90.36144578313254	6.54886e-46	411.0
comp10757_c0_seq1	UniRef90_G2QE85	100.00	6.0e+06	9.0	gi|340723698|ref|XP_003400226.1|	100.00	6.0e+06	9.0	XP_003539474gi|571494162|ref|XP_003539474.2| PREDICTED: uncharacterized protein LOC100778127 isoform X1 [Glycine max]	60.16597510373444	7.32029e-44	400.0
comp107585_c0_seq1	UniRef90_I1L9E6	87.23	4.7e-15	79.0	gi|502111391|ref|XP_004494042.1|	82.76	1.9e-18	90.0	XP_006588845gi|571482069|ref|XP_006588845.1| PREDICTED: ABC transporter B family member 29, chloroplastic-like isoform X2 [Glycine max]	82.25806451612904	2.04896e-22	245.0
comp10758_c0_seq1	NA	NA	NA	NA	NA	NA	NA	NA	NA	NA	NA	NA
comp10760_c0_seq1	UniRef90_J3M098	76.36	3.8e-21	99.0	gi|527194692|gb|EPS64225.1|	79.63	5.0e-21	99.0	XP_006606908gi|571571638|ref|XP_006606908.1| PREDICTED: uncharacterized protein LOC100783153 [Glycine max]	83.0827067669173	6.50929e-118	920.0
comp10765_c0_seq1	UniRef90_H1MYS7	71.21	2.5e-20	97.0	gi|648401794|ref|WP_026093545.1|	69.70	5.0e-21	99.0	WP_017980533gi|516605510|ref|WP_017980533.1| hypothetical protein [Sphingomonas melonis]	98.83720930232558	3.29099e-50	448.0
comp10766_c0_seq1	NA	NA	NA	NA	NA	NA	NA	NA	NA	NA	NA	NA
comp107688_c0_seq1	UniRef90_I0Z2M9	88.00	1.5e-03	41.0	gi|474378110|gb|EMS64329.1|	69.39	3.2e-16	83.0	XP_003541336gi|356545828|ref|XP_003541336.1| PREDICTED: fructokinase-1-like [Glycine max]	81.69934640522875	2.20708e-81	664.0
comp10768_c0_seq1	UniRef90_E2FKI7	61.64	1.6e-17	87.0	gi|571495954|ref|XP_006593456.1|	84.00	3.2e-18	90.0	NP_001242554gi|363806884|ref|NP_001242554.1| uncharacterized LOC100807591 [Glycine max] >gi|307101662|gb|ADN32796.1| sieve element occlusion l [Glycine max]	77.97356828193833	4.61149e-119	938.0
comp10769_c0_seq1	NA	NA	NA	NA	NA	NA	NA	NA	NA	NA	NA	NA
comp107738_c0_seq1	UniRef90_I1JB48	90.91	1.3e-04	44.0	gi|356535335|ref|XP_003536202.1|	90.91	5.7e-05	46.0	NA	NA	NA	NA
comp10773_c0_seq1	NA	NA	NA	NA	NA	NA	NA	NA	NA	NA	NA	NA
comp107755_c0_seq1	NA	NA	NA	NA	NA	NA	NA	NA	NA	NA	NA	NA
comp1077918_c0_seq1	NA	NA	NA	NA	NA	NA	NA	NA	NA	NA	NA	NA
comp107805_c0_seq1	UniRef90_B8LLR3	62.50	5.0e-21	99.0	gi|148906895|gb|ABR16593.1|	62.50	5.0e-21	99.0	XP_003530233gi|356523207|ref|XP_003530233.1| PREDICTED: uncharacterized protein LOC100781956 [Glycine max]	85.33333333333334	1.60964e-37	335.0
comp10781_c0_seq1	NA	NA	NA	NA	NA	NA	NA	NA	NA	NA	NA	NA
comp10783_c0_seq1	NA	NA	NA	NA	NA	NA	NA	NA	NA	NA	NA	NA
comp107841_c0_seq1	UniRef90_C5Z2X8	54.32	8.4e-19	92.0	gi|608604545|gb|AHW50682.1|	65.08	5.6e-20	95.0	XP_004495570gi|502116731|ref|XP_004495570.1| PREDICTED: phosphoenolpyruvate carboxylase kinase 1-like [Cicer arietinum]	86.88524590163934	3.07585e-114	865.0
comp10785_c0_seq1	UniRef90_Q5LCV9	74.60	3.8e-21	99.0	gi|501342943|ref|WP_012374578.1|	65.28	6.5e-21	99.0	WP_017979739gi|516604716|ref|WP_017979739.1| xylose isomerase [Sphingomonas melonis]	96.15384615384616	4.93991e-45	404.0
comp107865_c0_seq1	NA	NA	NA	NA	NA	NA	NA	NA	NA	NA	NA	NA
comp10786_c0_seq1	UniRef90_F2DMV7	63.89	3.8e-21	99.0	gi|326516872|dbj|BAJ96428.1|	63.89	3.8e-21	99.0	XP_004502174gi|502134591|ref|XP_004502174.1| PREDICTED: uncharacterized protein LOC101496551 isoform X1 [Cicer arietinum] >gi|502134594|ref|XP_004502175.1| PREDICTED: uncharacterized protein LOC101496551 isoform X2 [Cicer arietinum] >gi|502134597|ref|XP_004502176.1| PREDICTED: uncharacterized protein LOC101496551 isoform X3 [Cicer arietinum] >gi|502134601|ref|XP_004502177.1| PREDICTED: uncharacte…	76.31578947368422	0.0	1535.0
comp107899_c0_seq1	UniRef90_B9SC90	72.73	6.9e-12	69.0	gi|604345914|gb|EYU44411.1|	72.22	1.6e-15	81.0	NA	NA	NA	NA
comp10789_c0_seq1	UniRef90_A9S4V8	68.66	6.5e-21	99.0	gi|168017638|ref|XP_001761354.1|	68.66	6.5e-21	99.0	ABR37213gi|149929216|gb|ABR37213.1| flowering locus D [Phaseolus vulgaris]	91.6083916083916	1.0635e-92	709.0
comp10790_c0_seq1	NA	NA	NA	NA	NA	NA	NA	NA	NA	NA	NA	NA
comp107931_c0_seq1	NA	NA	NA	NA	NA	NA	NA	NA	NA	NA	NA	NA
comp10795_c0_seq1	NA	NA	NA	NA	NA	NA	NA	NA	NA	NA	NA	NA
comp107967_c0_seq1	UniRef90_UPI0001DD0715	76.12	1.1e-20	98.0	gi|497925125|ref|WP_010239281.1|	76.12	1.1e-20	98.0	WP_017979250gi|516604227|ref|WP_017979250.1| transcriptional regulator [Sphingomonas melonis]	100.0	4.70479e-38	335.0
comp10796_c0_seq1	NA	NA	NA	NA	NA	NA	NA	NA	NA	NA	NA	NA
comp107975_c0_seq1	NA	NA	NA	NA	NA	NA	NA	NA	NA	NA	NA	NA
comp10799_c0_seq1	UniRef90_B9MZG5	56.98	3.8e-21	99.0	gi|357499971|ref|XP_003620274.1|	65.79	5.0e-21	99.0	XP_006600004gi|571531492|ref|XP_006600004.1| PREDICTED: pentatricopeptide repeat-containing protein At1g12300, mitochondrial-like [Glycine max]	74.11764705882354	3.15864e-36	329.0
comp108006_c0_seq1	UniRef90_C7J2B6	58.54	5.0e-21	99.0	gi|52353585|gb|AAU44151.1|	58.54	5.0e-21	99.0	XP_007145422gi|593689622|ref|XP_007145422.1| hypothetical protein PHAVU_007G237800g [Phaseolus vulgaris] >gi|561018612|gb|ESW17416.1| hypothetical protein PHAVU_007G237800g [Phaseolus vulgaris]	88.60759493670885	2.50417e-95	752.0
comp10800_c0_seq1	NA	NA	NA	NA	NA	NA	NA	NA	NA	NA	NA	NA
comp10801_c0_seq1	NA	NA	NA	NA	NA	NA	NA	NA	NA	NA	NA	NA
comp10802_c0_seq1	UniRef90_I3SN79	83.93	3.8e-21	99.0	gi|388507310|gb|AFK41721.1|	83.93	3.8e-21	99.0	ACU24145gi|255647357|gb|ACU24145.1| unknown [Glycine max]	90.1840490797546	1.06004e-86	701.0
comp10802_c0_seq2	UniRef90_E5DPS9	66.67	8.5e-21	98.0	gi|645306741|ref|XP_008246272.1|	75.81	5.0e-21	99.0	NP_001237443gi|351720760|ref|NP_001237443.1| uncharacterized protein LOC100499887 precursor [Glycine max] >gi|255627437|gb|ACU14063.1| unknown [Glycine max]	87.09677419354838	8.21256e-120	916.0
comp108038_c0_seq1	NA	NA	NA	NA	NA	NA	NA	NA	NA	NA	NA	NA
comp10803_c0_seq1	UniRef90_Q3HVK6	69.44	6.5e-21	99.0	gi|460368807|ref|XP_004230256.1|	69.44	3.8e-21	99.0	NP_001237812gi|351724055|ref|NP_001237812.1| uncharacterized protein LOC100306373 [Glycine max] >gi|255628335|gb|ACU14512.1| unknown [Glycine max]	80.62015503875969	6.93752e-55	464.0
comp108050_c0_seq1	NA	NA	NA	NA	NA	NA	NA	NA	NA	NA	NA	NA
comp108073_c0_seq1	UniRef90_B9F8N8	71.67	5.6e-20	95.0	gi|18921312|gb|AAL82517.1|AC084766_3	71.67	5.6e-20	95.0	XP_003629706gi|357518835|ref|XP_003629706.1| Neutral amino acid transport protein [Medicago truncatula] >gi|355523728|gb|AET04182.1| Neutral amino acid transport protein [Medicago truncatula]	86.89655172413792	4.0372e-83	673.0
comp10809_c0_seq1	NA	NA	NA	NA	NA	NA	NA	NA	NA	NA	NA	NA
comp10810_c0_seq1	NA	NA	NA	NA	NA	NA	NA	NA	NA	NA	NA	NA
comp108116_c0_seq1	NA	NA	NA	NA	NA	NA	NA	NA	NA	NA	NA	NA
comp108127_c0_seq1	UniRef90_H8X637	100.00	7.9e+06	9.0	gi|156093607|ref|XP_001612842.1|	100.00	6.0e+06	9.0	NA	NA	NA	NA
comp10813_c0_seq1	NA	NA	NA	NA	NA	NA	NA	NA	NA	NA	NA	NA
comp108163_c0_seq1	UniRef90_B9GFS9	86.00	4.3e-20	96.0	gi|567908073|ref|XP_006446350.1|	77.19	1.9e-20	97.0	XP_003528735gi|356520166|ref|XP_003528735.1| PREDICTED: uncharacterized protein LOC100775691 [Glycine max]	85.29411764705883	2.77223e-32	317.0
comp10817_c0_seq1	NA	NA	NA	NA	NA	NA	NA	NA	NA	NA	NA	NA
comp108201_c0_seq1	NA	NA	NA	NA	NA	NA	NA	NA	NA	NA	NA	NA
comp108222_c0_seq1	UniRef90_O82141	59.15	8.5e-21	98.0	gi|152962680|dbj|BAF73930.1|	63.01	5.0e-21	99.0	XP_007160210gi|593794343|ref|XP_007160210.1| hypothetical protein PHAVU_002G302200g, partial [Phaseolus vulgaris] >gi|561033625|gb|ESW32204.1| hypothetical protein PHAVU_002G302200g, partial [Phaseolus vulgaris]	90.3954802259887	3.07091e-108	865.0
comp10822_c0_seq1	UniRef90_I1JVI4	69.09	4.7e-15	79.0	gi|571480086|ref|XP_006588101.1|	59.65	3.1e-14	76.0	XP_006599859gi|571530957|ref|XP_006599859.1| PREDICTED: putative ribonuclease H protein At1g65750-like [Glycine max]	55.35714285714286	5.77461e-37	319.0
comp10825_c0_seq1	UniRef90_I1KK08	79.03	3.3e-20	96.0	gi|356520905|ref|XP_003529100.1|	79.03	3.3e-20	96.0	XP_007134047gi|593263738|ref|XP_007134047.1| hypothetical protein PHAVU_010G014900g [Phaseolus vulgaris] >gi|561007092|gb|ESW06041.1| hypothetical protein PHAVU_010G014900g [Phaseolus vulgaris]	54.08560311284047	2.30497e-77	637.0
comp108271_c0_seq1	UniRef90_I1QGM1	82.46	5.0e-21	99.0	gi|573955409|ref|XP_006659945.1|	82.46	3.8e-21	99.0	AFK45035gi|388513947|gb|AFK45035.1| unknown [Medicago truncatula]	82.4742268041237	6.54873e-48	419.0
comp10827_c0_seq1	NA	NA	NA	NA	NA	NA	NA	NA	NA	NA	NA	NA
comp10828_c0_seq1	UniRef90_A5BCH1	100.00	4.6e+06	9.0	gi|147811411|emb|CAN72222.1|	100.00	4.6e+06	9.0	CAN73437gi|147773401|emb|CAN73437.1| hypothetical protein VITISV_031733 [Vitis vinifera]	47.31182795698925	5.74457e-26	261.0
comp10829_c0_seq1	UniRef90_I1KBU2	83.05	6.5e-21	99.0	gi|255634696|gb|ACU17710.1|	83.05	6.5e-21	99.0	ACU17710gi|255634696|gb|ACU17710.1| unknown [Glycine max]	67.81609195402298	1.26191e-35	279.0
comp10831_c0_seq1	UniRef90_UPI000233B041	75.00	1.2e-09	61.0	gi|593693682|ref|XP_007147362.1|	75.00	4.6e-11	66.0	XP_007147362gi|593693682|ref|XP_007147362.1| hypothetical protein PHAVU_006G117800g [Phaseolus vulgaris] >gi|561020585|gb|ESW19356.1| hypothetical protein PHAVU_006G117800g [Phaseolus vulgaris]	52.68817204301075	1.39173e-20	234.0
comp10833_c0_seq1	UniRef90_F3X2H5	73.02	3.8e-21	99.0	gi|494648855|ref|WP_007406799.1|	73.02	3.8e-21	99.0	WP_026151871gi|648460120|ref|WP_026151871.1| alpha,alpha-trehalose-phosphate synthase [Sphingomonas melonis]	98.14814814814815	2.75804e-148	1112.0
comp10834_c0_seq1	UniRef90_A9TRZ3	57.47	6.5e-21	99.0	gi|168058747|ref|XP_001781368.1|	57.47	6.5e-21	99.0	XP_004506046gi|502145478|ref|XP_004506046.1| PREDICTED: putative arsenical pump-driving ATPase-like [Cicer arietinum]	75.8974358974359	1.56656e-98	782.0
comp1083582_c0_seq1	UniRef90_UPI000263071F	72.46	4.9e-19	92.0	gi|612094376|gb|EZP52825.1|	72.46	6.5e-21	99.0	WP_017978807gi|516603784|ref|WP_017978807.1| hypothetical protein [Sphingomonas melonis]	100.0	1.27366e-20	230.0
comp10837_c0_seq1	UniRef90_Q1GRP4	60.81	6.4e-19	92.0	gi|499861520|ref|WP_011542254.1|	60.81	6.4e-19	92.0	WP_020486450gi|521975179|ref|WP_020486450.1| hypothetical protein [Sphingomonas melonis]	98.9247311827957	2.59225e-104	852.0
comp10838_c0_seq1	UniRef90_I3SAI5	81.82	3.7e-02	36.0	gi|388498422|gb|AFK37277.1|	81.82	3.7e-02	36.0	NA	NA	NA	NA
comp10841_c0_seq1	NA	NA	NA	NA	NA	NA	NA	NA	NA	NA	NA	NA
comp10843_c0_seq1	UniRef90_B9RMP5	80.00	6.5e-21	99.0	gi|255547914|ref|XP_002515014.1|	80.00	6.5e-21	99.0	XP_007163717gi|593801360|ref|XP_007163717.1| hypothetical protein PHAVU_001G258200g [Phaseolus vulgaris] >gi|561037181|gb|ESW35711.1| hypothetical protein PHAVU_001G258200g [Phaseolus vulgaris]	68.16326530612244	2.81546e-89	704.0
comp10847_c0_seq1	UniRef90_Q7V7N7	66.20	3.8e-21	99.0	gi|435839|gb|AAB28641.1|	69.44	3.8e-21	99.0	XP_002279101gi|225456004|ref|XP_002279101.1| PREDICTED: stromal 70 kDa heat shock-related protein, chloroplastic-like [Vitis vinifera]	91.8918918918919	0.0	3125.0
comp10851_c0_seq1	UniRef90_B9IEI2	62.67	1.5e-20	97.0	gi|147860311|emb|CAN79700.1|	59.52	1.9e-20	97.0	XP_003554259gi|571553576|ref|XP_003554259.2| PREDICTED: ATP-dependent zinc metalloprotease YME1L1-like [Glycine max]	74.78991596638656	1.52667e-29	304.0
comp10852_c0_seq1	UniRef90_C7ZN15	56.63	3.8e-21	99.0	gi|157112526|ref|XP_001651820.1|	68.12	3.8e-21	99.0	XP_001777081gi|168049259|ref|XP_001777081.1| predicted protein [Physcomitrella patens] >gi|162671524|gb|EDQ58074.1| predicted protein [Physcomitrella patens]	97.91666666666666	0.0	2127.0
comp10854_c0_seq1	UniRef90_E1ZDC7	61.84	9.5e-18	88.0	gi|552832247|ref|XP_005848302.1|	61.84	9.5e-18	88.0	XP_006606186gi|571568161|ref|XP_006606186.1| PREDICTED: uncharacterized protein LOC100782622 isoform X4 [Glycine max]	74.4186046511628	3.74709e-77	611.0
comp108552_c0_seq1	UniRef90_I1JED6	90.91	1.4e-16	84.0	gi|351726463|ref|NP_001238407.1|	90.91	1.4e-16	84.0	NP_001238407gi|351726463|ref|NP_001238407.1| 14-3-3 protein SGF14f [Glycine max] >gi|316937086|gb|ADU60527.1| SGF14f [Glycine max]	90.9090909090909	3.47506e-19	217.0
comp108554_c0_seq1	UniRef90_B9T227	69.44	1.2e-07	55.0	gi|586707399|ref|XP_006846142.1|	60.94	2.1e-17	87.0	XP_004492141gi|502102641|ref|XP_004492141.1| PREDICTED: uncharacterized protein LOC101506592 [Cicer arietinum]	81.52173913043478	9.62106e-49	410.0
comp108559_c0_seq1	UniRef90_B2WQ06	89.47	2.4e+01	27.0	gi|557229637|emb|CDJ51614.1|	85.00	6.3e+00	29.0	NA	NA	NA	NA
comp10855_c0_seq1	NA	NA	NA	NA	NA	NA	NA	NA	NA	NA	NA	NA
comp108567_c0_seq1	NA	NA	NA	NA	NA	NA	NA	NA	NA	NA	NA	NA
comp108572_c0_seq1	NA	NA	NA	NA	NA	NA	NA	NA	NA	NA	NA	NA
comp108576_c0_seq1	NA	NA	NA	NA	gi|593687501|ref|XP_007144410.1|	61.22	2.0e-09	60.0	XP_003541374gi|356545906|ref|XP_003541374.1| PREDICTED: uncharacterized protein LOC100781552 [Glycine max]	50.0	1.0811e-27	293.0
comp108578_c0_seq1	NA	NA	NA	NA	NA	NA	NA	NA	NA	NA	NA	NA
comp108579_c0_seq1	NA	NA	NA	NA	NA	NA	NA	NA	NA	NA	NA	NA
comp10857_c0_seq1	NA	NA	NA	NA	NA	NA	NA	NA	NA	NA	NA	NA
comp108589_c0_seq1	NA	NA	NA	NA	gi|502125327|ref|XP_004498891.1|	61.11	6.8e-10	62.0	XP_003588998gi|357437445|ref|XP_003588998.1| NBS-containing resistance-like protein [Medicago truncatula] >gi|355478046|gb|AES59249.1| NBS-containing resistance-like protein [Medicago truncatula]	51.68539325842697	3.77217e-18	219.0
comp10858_c0_seq1	NA	NA	NA	NA	NA	NA	NA	NA	NA	NA	NA	NA
comp10859_c0_seq1	UniRef90_Q7Y0F2	62.34	1.1e-20	98.0	gi|75327654|sp|Q7Y0F2.1|NRX12_ORYSJ	62.34	1.1e-20	98.0	XP_003532006gi|356526803|ref|XP_003532006.1| PREDICTED: probable nucleoredoxin 1-like isoform X1 [Glycine max]	82.19895287958116	0.0	2507.0
comp108601_c0_seq1	UniRef90_D5ABW0	67.16	4.9e-19	92.0	gi|242065370|ref|XP_002453974.1|	71.64	2.8e-19	93.0	XP_006581589gi|571460042|ref|XP_006581589.1| PREDICTED: N-glycosylase/DNA lyase OGG1-like [Glycine max]	85.71428571428571	1.96354e-166	1236.0
comp10860_c0_seq1	NA	NA	NA	NA	NA	NA	NA	NA	NA	NA	NA	NA
comp108643_c0_seq1	NA	NA	NA	NA	NA	NA	NA	NA	NA	NA	NA	NA
comp10864_c0_seq1	UniRef90_G7K236	78.95	1.5e-07	54.0	gi|502097179|ref|XP_004490929.1|	81.58	5.1e-08	56.0	NA	NA	NA	NA
comp108652_c0_seq1	UniRef90_B9T1P7	80.36	3.8e-21	99.0	gi|162955780|gb|ABY25274.1|	82.14	5.0e-21	99.0	AFR39184gi|403323122|gb|AFR39184.1| cellulose synthase, partial [Populus trichocarpa]	92.85714285714286	2.7205e-29	278.0
comp108679_c0_seq1	NA	NA	NA	NA	NA	NA	NA	NA	NA	NA	NA	NA
comp108680_c0_seq1	NA	NA	NA	NA	NA	NA	NA	NA	NA	NA	NA	NA
comp108681_c0_seq1	UniRef90_C6TEN3	74.14	1.2e-17	88.0	gi|359806919|ref|NP_001241323.1|	74.14	1.2e-17	88.0	NP_001241323gi|359806919|ref|NP_001241323.1| uncharacterized protein LOC100803269 [Glycine max] >gi|255639986|gb|ACU20285.1| unknown [Glycine max]	71.15384615384616	2.72115e-14	187.0
comp108692_c0_seq1	NA	NA	NA	NA	NA	NA	NA	NA	NA	NA	NA	NA
comp10870_c0_seq1	NA	NA	NA	NA	NA	NA	NA	NA	NA	NA	NA	NA
comp10871_c0_seq1	UniRef90_D5KXW3	69.39	3.1e-12	70.0	gi|568880788|ref|XP_006493289.1|	74.00	8.0e-13	72.0	XP_007148432gi|593695867|ref|XP_007148432.1| hypothetical protein PHAVU_006G208100g [Phaseolus vulgaris] >gi|561021655|gb|ESW20426.1| hypothetical protein PHAVU_006G208100g [Phaseolus vulgaris]	76.74418604651163	5.43241e-12	169.0
comp108721_c0_seq1	UniRef90_J3L2B9	76.79	2.8e-19	93.0	gi|567918038|ref|XP_006451025.1|	66.20	6.5e-21	99.0	XP_007138326gi|593329799|ref|XP_007138326.1| hypothetical protein PHAVU_009G199400g [Phaseolus vulgaris] >gi|561011413|gb|ESW10320.1| hypothetical protein PHAVU_009G199400g [Phaseolus vulgaris]	87.86610878661088	6.22523e-146	1093.0
comp108722_c0_seq1	NA	NA	NA	NA	NA	NA	NA	NA	NA	NA	NA	NA
comp10875_c0_seq1	UniRef90_F6H7A8	71.83	1.5e-20	97.0	gi|359490781|ref|XP_002269666.2|	71.83	1.5e-20	97.0	XP_003526781gi|356516194|ref|XP_003526781.1| PREDICTED: protein CASP-like [Glycine max]	78.0952380952381	1.62861e-26	264.0
comp108761_c0_seq1	UniRef90_F6I4I6	67.50	7.6e-07	52.0	gi|567862614|ref|XP_006423961.1|	66.07	1.4e-14	78.0	XP_006605776gi|571565522|ref|XP_006605776.1| PREDICTED: transcription factor PIF3-like [Glycine max]	73.87387387387388	3.12949e-49	448.0
comp10876_c0_seq1	NA	NA	NA	NA	NA	NA	NA	NA	NA	NA	NA	NA
comp10877_c0_seq1	UniRef90_D7KBV6	61.97	3.8e-21	99.0	gi|297851230|ref|XP_002893496.1|	61.97	3.8e-21	99.0	XP_006598802gi|571524303|ref|XP_006598802.1| PREDICTED: uncharacterized protein LOC100800887 isoform X3 [Glycine max]	83.03571428571429	7.53277e-134	1022.0
comp108781_c0_seq1	UniRef90_I1MFI1	90.32	5.2e-10	62.0	gi|79342176|ref|NP_172647.2|	92.00	1.1e-20	98.0	XP_007153962gi|593781843|ref|XP_007153962.1| hypothetical protein PHAVU_003G079900g [Phaseolus vulgaris] >gi|561027316|gb|ESW25956.1| hypothetical protein PHAVU_003G079900g [Phaseolus vulgaris]	89.10891089108911	7.55957e-60	513.0
comp108788_c0_seq1	UniRef90_C5Y888	51.43	6.5e-21	99.0	gi|242070623|ref|XP_002450588.1|	51.43	6.5e-21	99.0	XP_007149806gi|593698682|ref|XP_007149806.1| hypothetical protein PHAVU_005G100400g [Phaseolus vulgaris] >gi|561023070|gb|ESW21800.1| hypothetical protein PHAVU_005G100400g [Phaseolus vulgaris]	69.15113871635612	0.0	1421.0
comp10879_c0_seq1	UniRef90_G7IV26	65.62	1.3e-04	44.0	gi|502099808|ref|XP_004491565.1|	62.50	1.3e-08	58.0	XP_006596474gi|571511784|ref|XP_006596474.1| PREDICTED: disease resistance protein At4g27190-like isoform X4 [Glycine max]	43.269230769230774	1.9839e-14	192.0
comp108830_c0_seq1	UniRef90_G7KKC4	78.95	5.9e-09	59.0	gi|357499743|ref|XP_003620160.1|	78.95	5.9e-09	59.0	XP_006587421gi|571477952|ref|XP_006587421.1| PREDICTED: dentin sialophosphoprotein-like [Glycine max]	53.6	1.59749e-14	193.0
comp108842_c0_seq1	NA	NA	NA	NA	NA	NA	NA	NA	NA	NA	NA	NA
comp108847_c0_seq1	NA	NA	NA	NA	NA	NA	NA	NA	NA	NA	NA	NA
comp10885_c0_seq1	UniRef90_A5ARG1	69.09	1.2e-15	81.0	gi|590635419|ref|XP_007028629.1|	75.47	4.2e-16	83.0	XP_007132240gi|593186617|ref|XP_007132240.1| hypothetical protein PHAVU_011G078000g [Phaseolus vulgaris] >gi|561005240|gb|ESW04234.1| hypothetical protein PHAVU_011G078000g [Phaseolus vulgaris]	85.61151079136691	2.41424e-74	654.0
comp108862_c0_seq1	NA	NA	NA	NA	NA	NA	NA	NA	NA	NA	NA	NA
comp108865_c0_seq1	UniRef90_D6ELU3	59.72	2.8e-19	93.0	gi|530741056|gb|EQC39298.1|	53.26	2.5e-20	97.0	XP_007139624gi|593332397|ref|XP_007139624.1| hypothetical protein PHAVU_008G045400g [Phaseolus vulgaris] >gi|561012757|gb|ESW11618.1| hypothetical protein PHAVU_008G045400g [Phaseolus vulgaris]	92.96875	2.76595e-58	508.0
comp108867_c0_seq1	UniRef90_D8SJV9	70.00	6.4e-19	92.0	gi|125586628|gb|EAZ27292.1|	84.48	1.9e-20	97.0	XP_003551140gi|356565831|ref|XP_003551140.1| PREDICTED: protein ELF4-LIKE 4-like isoformX1 [Glycine max] >gi|356565833|ref|XP_003551141.1| PREDICTED: protein ELF4-LIKE 4-like isoformX2 [Glycine max] >gi|571533787|ref|XP_006600445.1| PREDICTED: protein ELF4-LIKE 4-like isoform X3 [Glycine max]	95.6896551724138	3.31372e-69	556.0
comp10886_c0_seq1	UniRef90_B8A2R6	63.08	3.7e-19	93.0	gi|586702229|ref|XP_006845212.1|	59.26	3.8e-21	99.0	XP_007139394gi|593331936|ref|XP_007139394.1| hypothetical protein PHAVU_008G025800g [Phaseolus vulgaris] >gi|561012527|gb|ESW11388.1| hypothetical protein PHAVU_008G025800g [Phaseolus vulgaris]	85.85858585858585	4.67901e-121	931.0
comp10887_c0_seq1	UniRef90_B7F9U5	75.81	6.5e-21	99.0	gi|115455043|ref|NP_001051122.1|	78.33	5.0e-21	99.0	XP_006580951gi|571457925|ref|XP_006580951.1| PREDICTED: uncharacterized protein LOC100527051 isoform X1 [Glycine max]	82.4742268041237	8.97126e-49	418.0
comp10887_c0_seq2	NA	NA	NA	NA	NA	NA	NA	NA	NA	NA	NA	NA
comp10889_c0_seq1	UniRef90_B3GNI3	91.30	2.5e-18	90.0	gi|502151329|ref|XP_004508387.1|	93.48	8.4e-19	92.0	XP_004508387gi|502151329|ref|XP_004508387.1| PREDICTED: DNA replication licensing factor mcm5-A-like [Cicer arietinum]	89.58333333333334	3.87693e-51	457.0
comp1088_c0_seq1	NA	NA	NA	NA	NA	NA	NA	NA	NA	NA	NA	NA
comp10890_c0_seq1	NA	NA	NA	NA	NA	NA	NA	NA	NA	NA	NA	NA
comp108914_c0_seq1	UniRef90_A5C1H3	71.43	1.4e+01	28.0	gi|147853800|emb|CAN81716.1|	71.43	1.4e+01	28.0	NA	NA	NA	NA
comp10891_c0_seq1	UniRef90_I1T1W5	79.31	2.1e-17	87.0	gi|391348955|ref|YP_006460166.1|	79.31	2.1e-17	87.0	CBI31113gi|297740931|emb|CBI31113.3| unnamed protein product [Vitis vinifera]	58.5	1.20464e-65	570.0
comp10892_c0_seq1	UniRef90_I1M6Q2	74.36	8.9e-10	62.0	gi|356524271|ref|XP_003530753.1|	78.18	1.9e-16	84.0	XP_007146502gi|593691900|ref|XP_007146502.1| hypothetical protein PHAVU_006G046200g [Phaseolus vulgaris] >gi|561019725|gb|ESW18496.1| hypothetical protein PHAVU_006G046200g [Phaseolus vulgaris]	75.78947368421053	1.94304e-38	374.0
comp10892_c0_seq2	UniRef90_G7K3L4	61.67	2.0e-11	67.0	gi|593691900|ref|XP_007146502.1|	73.77	7.4e-20	95.0	XP_007146502gi|593691900|ref|XP_007146502.1| hypothetical protein PHAVU_006G046200g [Phaseolus vulgaris] >gi|561019725|gb|ESW18496.1| hypothetical protein PHAVU_006G046200g [Phaseolus vulgaris]	73.77049180327869	1.26784e-20	235.0
comp108933_c0_seq1	UniRef90_O04529	62.69	9.7e-20	95.0	gi|110741618|dbj|BAE98757.1|	62.69	9.7e-20	95.0	XP_004509890gi|502154901|ref|XP_004509890.1| PREDICTED: metalloendoproteinase 1-like [Cicer arietinum]	74.75728155339806	1.17106e-45	408.0
comp10893_c0_seq1	UniRef90_F2DZS7	72.58	1.1e-18	91.0	gi|643732444|gb|KDP39540.1|	77.19	9.7e-20	95.0	XP_003540071gi|356543241|ref|XP_003540071.1| PREDICTED: putative gamma-glutamylcyclotransferase At3g02910-like [Glycine max]	74.33155080213903	2.24073e-86	686.0
comp10894_c0_seq1	UniRef90_G7JYT2	86.79	5.6e-20	95.0	gi|474407497|gb|EMS66626.1|	65.28	8.5e-21	98.0	XP_003612270gi|357483967|ref|XP_003612270.1| Senescence-associated protein DIN1 [Medicago truncatula] >gi|217071246|gb|ACJ83983.1| unknown [Medicago truncatula] >gi|355513605|gb|AES95228.1| Senescence-associated protein DIN1 [Medicago truncatula] >gi|388495624|gb|AFK35878.1| unknown [Medicago truncatula]	74.57627118644068	6.06046e-87	683.0
comp108954_c0_seq1	UniRef90_G7L4U0	69.44	1.2e-07	55.0	gi|502107596|ref|XP_004493314.1|	75.61	1.2e-13	74.0	NA	NA	NA	NA
comp108966_c0_seq1	UniRef90_Q8VY17	88.57	7.8e-09	58.0	gi|449444206|ref|XP_004139866.1|	73.13	1.1e-20	98.0	XP_003617572gi|357494567|ref|XP_003617572.1| Bromodomain-containing protein [Medicago truncatula] >gi|355518907|gb|AET00531.1| Bromodomain-containing protein [Medicago truncatula]	76.85185185185185	8.33615e-42	410.0
comp10896_c0_seq1	UniRef90_B9RZN5	76.81	6.4e-19	92.0	gi|586692846|ref|XP_006843312.1|	78.79	2.5e-20	97.0	XP_004508158gi|502150857|ref|XP_004508158.1| PREDICTED: NF-kappa-B-activating protein-like [Cicer arietinum]	90.27777777777779	4.82589e-59	521.0
comp108986_c0_seq1	UniRef90_G7JU63	64.00	2.8e+00	30.0	gi|357477845|ref|XP_003609208.1|	64.00	2.8e+00	30.0	XP_003550834gi|356565207|ref|XP_003550834.1| PREDICTED: uncharacterized protein LOC100797015 [Glycine max]	60.91954022988506	1.20685e-07	137.0
comp109005_c0_seq1	UniRef90_I1M2Z8	83.67	1.4e-16	84.0	gi|502089783|ref|XP_004489017.1|	69.57	1.5e-20	97.0	XP_004489017gi|502089783|ref|XP_004489017.1| PREDICTED: uncharacterized protein LOC101494005 isoform X1 [Cicer arietinum] >gi|502089786|ref|XP_004489018.1| PREDICTED: uncharacterized protein LOC101494005 isoform X2 [Cicer arietinum] >gi|502089789|ref|XP_004489019.1| PREDICTED: uncharacterized protein LOC101494005 isoform X3 [Cicer arietinum] >gi|502089792|ref|XP_004489020.1| PREDICTED: uncharacte…	71.01449275362319	6.45072e-24	240.0
comp10901_c0_seq1	UniRef90_A5BS75	70.00	1.6e-17	87.0	gi|502157414|ref|XP_004510869.1|	73.77	1.7e-19	94.0	XP_004513959gi|502166704|ref|XP_004513959.1| PREDICTED: zinc finger CCCH domain-containing protein 48-like [Cicer arietinum]	73.77049180327869	8.37884e-13	174.0
comp109027_c0_seq1	NA	NA	NA	NA	NA	NA	NA	NA	NA	NA	NA	NA
comp10903_c0_seq1	NA	NA	NA	NA	NA	NA	NA	NA	NA	NA	NA	NA
comp109042_c0_seq1	NA	NA	NA	NA	NA	NA	NA	NA	NA	NA	NA	NA
comp109059_c0_seq1	NA	NA	NA	NA	NA	NA	NA	NA	NA	NA	NA	NA
comp109080_c0_seq1	NA	NA	NA	NA	NA	NA	NA	NA	NA	NA	NA	NA
comp109094_c0_seq1	NA	NA	NA	NA	NA	NA	NA	NA	NA	NA	NA	NA
comp10911_c0_seq1	NA	NA	NA	NA	NA	NA	NA	NA	NA	NA	NA	NA
comp109146_c0_seq1	UniRef90_I3S738	69.44	6.4e-19	92.0	gi|388496028|gb|AFK36080.1|	69.44	6.4e-19	92.0	XP_007146814gi|593692544|ref|XP_007146814.1| hypothetical protein PHAVU_006G072000g [Phaseolus vulgaris] >gi|561020037|gb|ESW18808.1| hypothetical protein PHAVU_006G072000g [Phaseolus vulgaris]	91.2621359223301	3.69369e-61	501.0
comp10914_c0_seq1	NA	NA	NA	NA	NA	NA	NA	NA	NA	NA	NA	NA
comp109160_c0_seq1	NA	NA	NA	NA	NA	NA	NA	NA	NA	NA	NA	NA
comp10916_c0_seq1	UniRef90_F6H7M2	70.18	2.1e-15	80.0	gi|225444519|ref|XP_002268884.1|	70.18	2.1e-15	80.0	XP_007153946gi|593781811|ref|XP_007153946.1| hypothetical protein PHAVU_003G078700g [Phaseolus vulgaris] >gi|561027300|gb|ESW25940.1| hypothetical protein PHAVU_003G078700g [Phaseolus vulgaris]	76.74418604651163	6.28435e-54	487.0
comp10918_c0_seq1	UniRef90_Q9LYP4	50.49	3.8e-21	99.0	gi|21537107|gb|AAM61448.1|	50.49	3.8e-21	99.0	XP_003546074gi|356555510|ref|XP_003546074.1| PREDICTED: BAG family molecular chaperone regulator 2-like [Glycine max]	82.6923076923077	1.58703e-147	1097.0
comp1091_c0_seq1	UniRef90_F6HGE8	62.86	8.5e-21	98.0	gi|225424985|ref|XP_002266813.1|	62.86	8.5e-21	98.0	XP_003614332gi|357488089|ref|XP_003614332.1| Prolyl endopeptidase-like protein [Medicago truncatula] >gi|355515667|gb|AES97290.1| Prolyl endopeptidase-like protein [Medicago truncatula]	81.42857142857143	5.94285e-34	332.0
comp109205_c0_seq1	UniRef90_I1J989	80.43	1.4e-12	71.0	gi|356496919|ref|XP_003517312.1|	80.43	1.4e-12	71.0	NA	NA	NA	NA
comp109212_c0_seq1	UniRef90_Q9SAB0	82.54	3.8e-21	99.0	gi|22655139|gb|AAM98160.1|	82.54	3.8e-21	99.0	XP_007149972gi|593699014|ref|XP_007149972.1| hypothetical protein PHAVU_005G115000g [Phaseolus vulgaris] >gi|561023236|gb|ESW21966.1| hypothetical protein PHAVU_005G115000g [Phaseolus vulgaris]	94.02985074626866	2.12839e-34	329.0
comp109217_c0_seq1	NA	NA	NA	NA	NA	NA	NA	NA	NA	NA	NA	NA
comp10921_c0_seq1	UniRef90_A5BQI5	60.76	6.5e-21	99.0	gi|587838013|gb|EXB28740.1|	77.85	2.7e-289	990.0	XP_004509085gi|502152770|ref|XP_004509085.1| PREDICTED: subtilisin-like protease-like [Cicer arietinum]	85.73388203017832	0.0	3104.0
comp109221_c0_seq1	NA	NA	NA	NA	NA	NA	NA	NA	NA	NA	NA	NA
comp10923_c0_seq1	UniRef90_I1N1R7	80.39	9.5e-18	88.0	gi|356527292|ref|XP_003532245.1|	80.39	9.5e-18	88.0	XP_007134251gi|593264146|ref|XP_007134251.1| hypothetical protein PHAVU_010G031300g [Phaseolus vulgaris] >gi|561007296|gb|ESW06245.1| hypothetical protein PHAVU_010G031300g [Phaseolus vulgaris]	72.95597484276729	4.21804e-68	549.0
comp10925_c0_seq1	UniRef90_E3I2I6	62.34	1.7e-19	94.0	gi|553192518|ref|XP_005855588.1|	60.49	1.3e-19	94.0	ACB55486gi|171850749|gb|ACB55486.1| Mg-chelatase H subunit [Oryza sativa Indica Group]	97.19626168224299	1.20148e-66	554.0
comp109267_c0_seq1	NA	NA	NA	NA	NA	NA	NA	NA	NA	NA	NA	NA
comp10927_c0_seq1	NA	NA	NA	NA	NA	NA	NA	NA	NA	NA	NA	NA
comp109288_c0_seq1	NA	NA	NA	NA	NA	NA	NA	NA	NA	NA	NA	NA
comp10928_c0_seq1	NA	NA	NA	NA	NA	NA	NA	NA	NA	NA	NA	NA
comp109310_c0_seq1	UniRef90_I1QF34	57.29	3.8e-21	99.0	gi|115474479|ref|NP_001060836.1|	57.29	3.8e-21	99.0	XP_004509888gi|502154897|ref|XP_004509888.1| PREDICTED: peroxidase 41-like [Cicer arietinum]	77.88461538461539	6.52634e-53	454.0
comp109325_c0_seq1	UniRef90_I1JZQ2	97.96	3.7e-19	93.0	gi|567894236|ref|XP_006439606.1|	87.10	1.9e-20	97.0	XP_007155318gi|593784555|ref|XP_007155318.1| hypothetical protein PHAVU_003G190900g [Phaseolus vulgaris] >gi|561028672|gb|ESW27312.1| hypothetical protein PHAVU_003G190900g [Phaseolus vulgaris]	80.70866141732283	8.68915e-94	755.0
comp109335_c0_seq1	UniRef90_A5BHJ6	62.34	1.1e-20	98.0	gi|147821382|emb|CAN63512.1|	62.34	1.1e-20	98.0	AFK45252gi|388514381|gb|AFK45252.1| unknown [Lotus japonicus]	87.42514970059881	1.49936e-87	679.0
comp10934_c0_seq1	UniRef90_C6T061	65.62	4.7e-15	79.0	gi|593697242|ref|XP_007149103.1|	71.88	2.5e-18	90.0	XP_007149103gi|593697242|ref|XP_007149103.1| hypothetical protein PHAVU_005G041500g [Phaseolus vulgaris] >gi|561022367|gb|ESW21097.1| hypothetical protein PHAVU_005G041500g [Phaseolus vulgaris]	74.0	4.34041e-17	194.0
comp109351_c0_seq1	UniRef90_F2E2E8	70.18	6.5e-21	99.0	gi|350534544|ref|NP_001233890.1|	82.00	5.0e-21	99.0	AFK36343gi|388496554|gb|AFK36343.1| unknown [Lotus japonicus]	81.81818181818183	2.06737e-42	381.0
comp10937_c0_seq1	NA	NA	NA	NA	NA	NA	NA	NA	NA	NA	NA	NA
comp10938_c0_seq1	UniRef90_F2DWQ3	60.56	1.4e-16	84.0	gi|586774923|ref|XP_006857362.1|	64.79	5.0e-21	99.0	XP_006588543gi|571481060|ref|XP_006588543.1| PREDICTED: phosphate transporter PHO1-like [Glycine max]	86.11111111111111	1.81895e-35	343.0
comp109392_c0_seq1	UniRef90_I1H4M2	66.22	1.9e-20	97.0	gi|514818667|ref|XP_004984035.1|	67.57	5.0e-21	99.0	XP_007209890gi|595850316|ref|XP_007209890.1| hypothetical protein PRUPE_ppa004031mg [Prunus persica] >gi|462405625|gb|EMJ11089.1| hypothetical protein PRUPE_ppa004031mg [Prunus persica]	86.95652173913044	1.08925e-47	428.0
comp10939_c0_seq1	UniRef90_G6E741	76.19	1.7e-19	94.0	gi|494069012|ref|WP_007011079.1|	76.19	1.7e-19	94.0	WP_017979783gi|516604760|ref|WP_017979783.1| hypothetical protein [Sphingomonas melonis]	98.83720930232558	1.8176e-50	451.0
comp109411_c0_seq1	UniRef90_G7IN02	90.38	4.3e-20	96.0	gi|13604163|gb|AAK32119.1|	83.33	1.5e-20	97.0	CAC28223gi|12697494|emb|CAC28223.1| p-type H+-ATPase [Sesbania rostrata]	93.67088607594937	2.42304e-47	407.0
comp10942_c0_seq1	UniRef90_C1MZK9	70.31	6.5e-21	99.0	gi|303283892|ref|XP_003061237.1|	70.31	6.5e-21	99.0	XP_003531993gi|356526777|ref|XP_003531993.1| PREDICTED: alpha-glucan water dikinase, chloroplastic-like [Glycine max]	86.94779116465864	0.0	6829.0
comp10942_c0_seq2	UniRef90_I0Z1Q1	65.00	5.0e-21	99.0	gi|645281115|ref|XP_008245479.1|	85.41	7.9e-291	995.0	XP_003531993gi|356526777|ref|XP_003531993.1| PREDICTED: alpha-glucan water dikinase, chloroplastic-like [Glycine max]	88.91170431211499	0.0	6879.0
comp10943_c0_seq1	UniRef90_I1KIE1	88.57	5.2e-10	62.0	gi|502157269|ref|XP_004510814.1|	79.59	2.4e-14	77.0	XP_007135032gi|593265708|ref|XP_007135032.1| hypothetical protein PHAVU_010G096000g [Phaseolus vulgaris] >gi|561008077|gb|ESW07026.1| hypothetical protein PHAVU_010G096000g [Phaseolus vulgaris]	69.23076923076923	1.03929e-19	227.0
comp10946_c0_seq1	UniRef90_I1KQ15	68.97	1.3e-02	38.0	gi|629096449|gb|KCW62444.1|	75.00	2.2e-02	37.0	NA	NA	NA	NA
comp109473_c0_seq1	UniRef90_I1N3F5	72.22	9.2e-14	75.0	gi|502157877|ref|XP_004510941.1|	77.78	8.2e-17	85.0	XP_003517058gi|356496404|ref|XP_003517058.1| PREDICTED: brefeldin A-inhibited guanine nucleotide-exchange protein 2-like [Glycine max]	84.61538461538461	2.56373e-43	407.0
comp10947_c0_seq1	NA	NA	NA	NA	NA	NA	NA	NA	NA	NA	NA	NA
comp109482_c0_seq1	UniRef90_B9I6S1	75.41	3.8e-21	99.0	gi|586676162|ref|XP_006838555.1|	81.03	5.0e-21	99.0	XP_006576659gi|571444948|ref|XP_006576659.1| PREDICTED: non-specific phospholipase C4-like isoform X2 [Glycine max]	84.30232558139535	1.21579e-100	791.0
comp10950_c0_seq1	UniRef90_P57277	69.84	6.5e-21	99.0	gi|11761866|gb|AAG40223.1|AF303612_1	68.49	3.8e-21	99.0	WP_017978611gi|516603588|ref|WP_017978611.1| DNA gyrase subunit A [Sphingomonas melonis]	100.0	1.5136e-79	670.0
comp109532_c0_seq1	NA	NA	NA	NA	NA	NA	NA	NA	NA	NA	NA	NA
comp10953_c0_seq1	UniRef90_G7JL81	86.21	1.1e-20	98.0	gi|410131071|gb|AFV61750.1|	89.66	3.8e-21	99.0	XP_004505219gi|502143104|ref|XP_004505219.1| PREDICTED: abscisic acid 8'-hydroxylase 4-like isoform X2 [Cicer arietinum]	81.69014084507043	7.14743e-19	216.0
comp10954_c0_seq1	NA	NA	NA	NA	NA	NA	NA	NA	NA	NA	NA	NA
comp109551_c0_seq1	UniRef90_I1K1L4	62.30	4.7e-15	79.0	gi|147804675|emb|CAN78042.1|	52.46	1.4e-10	64.0	XP_006579236gi|571452833|ref|XP_006579236.1| PREDICTED: uncharacterized protein LOC102665202 [Glycine max]	53.71900826446281	5.54331e-34	343.0
comp10956_c0_seq1	UniRef90_B9HGB0	81.63	9.5e-18	88.0	gi|527182720|gb|EPS57489.1|	62.69	8.5e-21	98.0	XP_003537791gi|356538602|ref|XP_003537791.1| PREDICTED: poly(ADP-ribose) glycohydrolase 1-like [Glycine max]	79.8780487804878	1.27797e-85	699.0
comp10956_c0_seq2	UniRef90_B9HGB0	81.63	9.5e-18	88.0	gi|527182720|gb|EPS57489.1|	62.69	8.5e-21	98.0	XP_003537791gi|356538602|ref|XP_003537791.1| PREDICTED: poly(ADP-ribose) glycohydrolase 1-like [Glycine max]	80.14705882352942	5.73173e-67	570.0
comp10957_c0_seq1	NA	NA	NA	NA	NA	NA	NA	NA	NA	NA	NA	NA
comp10958_c0_seq1	UniRef90_B7FII7	73.53	5.0e-21	99.0	gi|110289212|gb|ABG66125.1|	70.42	6.5e-21	99.0	XP_007149743gi|593698548|ref|XP_007149743.1| hypothetical protein PHAVU_005G095600g [Phaseolus vulgaris] >gi|561023007|gb|ESW21737.1| hypothetical protein PHAVU_005G095600g [Phaseolus vulgaris]	83.75	3.28593e-37	349.0
comp10959_c0_seq1	UniRef90_B9IGF4	67.65	5.0e-21	99.0	gi|460402568|ref|XP_004246783.1|	65.71	5.0e-21	99.0	XP_003551569gi|356566703|ref|XP_003551569.1| PREDICTED: lectin-domain containing receptor kinase VI.4-like [Glycine max]	86.02941176470588	1.34393e-74	626.0
comp10962_c0_seq1	UniRef90_C6T826	85.19	2.4e-33	140.0	gi|470139321|ref|XP_004305399.1|	60.53	1.1e-20	98.0	ACU17978gi|255635248|gb|ACU17978.1| unknown [Glycine max]	85.18518518518519	4.82999e-41	365.0
comp10963_c0_seq1	UniRef90_A5BED4	88.57	4.0e-10	63.0	gi|147843354|emb|CAN82657.1|	89.47	1.8e-12	70.0	CAN82657gi|147843354|emb|CAN82657.1| hypothetical protein VITISV_042745 [Vitis vinifera]	68.51851851851852	1.3838e-15	185.0
comp109642_c0_seq1	UniRef90_A5C7A9	63.64	4.3e-20	96.0	gi|397493241|ref|XP_003817520.1|	61.11	1.5e-20	97.0	XP_003544270gi|356551817|ref|XP_003544270.1| PREDICTED: serine/threonine-protein kinase AtPK2/AtPK19-like isoform X1 [Glycine max] >gi|571511348|ref|XP_006596406.1| PREDICTED: serine/threonine-protein kinase AtPK2/AtPK19-like isoform X2 [Glycine max]	81.87134502923976	1.84367e-87	704.0
comp10964_c0_seq1	UniRef90_G9S4L7	55.00	5.3e-12	69.0	gi|590568902|ref|XP_007010929.1|	92.11	8.0e-13	72.0	XP_004498688gi|502124823|ref|XP_004498688.1| PREDICTED: thioredoxin-like protein CITRX, chloroplastic-like [Cicer arietinum]	80.87431693989072	6.38239e-91	710.0
comp109655_c0_seq1	NA	NA	NA	NA	NA	NA	NA	NA	NA	NA	NA	NA
comp10966_c0_seq1	UniRef90_UPI000233F24A	71.21	3.8e-21	99.0	gi|7267270|emb|CAB81053.1|	70.59	5.0e-21	99.0	XP_003547129gi|356557652|ref|XP_003547129.1| PREDICTED: equilibrative nucleotide transporter 3-like [Glycine max]	86.92307692307692	1.21327e-50	447.0
comp10968_c0_seq1	NA	NA	NA	NA	NA	NA	NA	NA	NA	NA	NA	NA
comp109703_c0_seq1	NA	NA	NA	NA	NA	NA	NA	NA	NA	NA	NA	NA
comp10970_c0_seq1	NA	NA	NA	NA	NA	NA	NA	NA	NA	NA	NA	NA
comp10974_c0_seq1	NA	NA	NA	NA	NA	NA	NA	NA	NA	NA	NA	NA
comp109777_c0_seq1	UniRef90_D8S0H5	77.05	1.5e-20	97.0	gi|302797579|ref|XP_002980550.1|	77.05	1.5e-20	97.0	XP_003528723gi|356520141|ref|XP_003528723.1| PREDICTED: uncharacterized protein LOC100813316 isoform X1 [Glycine max] >gi|571468098|ref|XP_006584129.1| PREDICTED: uncharacterized protein LOC100813316 isoform X2 [Glycine max]	86.02150537634408	2.96238e-103	818.0
comp10978_c0_seq1	UniRef90_G7L209	75.44	4.2e-16	83.0	gi|449445401|ref|XP_004140461.1|	60.81	2.8e-19	93.0	XP_003533536gi|356529924|ref|XP_003533536.1| PREDICTED: pentatricopeptide repeat-containing protein At5g39680-like isoform X1 [Glycine max] >gi|571479063|ref|XP_006587752.1| PREDICTED: pentatricopeptide repeat-containing protein At5g39680-like isoform X2 [Glycine max]	77.99043062200957	3.58518e-96	797.0
comp109826_c0_seq1	NA	NA	NA	NA	NA	NA	NA	NA	NA	NA	NA	NA
comp10982_c0_seq1	UniRef90_B9H6Y9	57.30	5.0e-21	99.0	gi|566171871|ref|XP_002306557.2|	57.30	5.0e-21	99.0	XP_007152202gi|593703599|ref|XP_007152202.1| hypothetical protein PHAVU_004G110000g [Phaseolus vulgaris] >gi|561025511|gb|ESW24196.1| hypothetical protein PHAVU_004G110000g [Phaseolus vulgaris]	71.80327868852459	2.29828e-141	1081.0
comp10984_c0_seq1	UniRef90_UPI00026CCBCE	73.81	1.2e-07	55.0	gi|497872173|ref|WP_010186329.1|	73.81	1.2e-07	55.0	WP_017977523gi|516602500|ref|WP_017977523.1| hypothetical protein [Sphingomonas melonis]	97.32142857142857	4.4403e-70	565.0
comp10986_c0_seq1	NA	NA	NA	NA	NA	NA	NA	NA	NA	NA	NA	NA
comp109898_c0_seq1	NA	NA	NA	NA	NA	NA	NA	NA	NA	NA	NA	NA
comp10989_c0_seq1	UniRef90_Q9SIC8	78.69	1.5e-20	97.0	gi|18402657|ref|NP_565723.1|	78.69	1.5e-20	97.0	XP_003548886gi|356561231|ref|XP_003548886.1| PREDICTED: MAP7 domain-containing protein 2-like [Glycine max]	79.79274611398964	1.36505e-83	660.0
comp10990_c0_seq1	UniRef90_I1JY01	77.27	2.4e-12	70.0	gi|356508955|ref|XP_003523218.1|	77.27	2.4e-12	70.0	XP_003525130gi|356512854|ref|XP_003525130.1| PREDICTED: E3 ubiquitin-protein ligase RGLG1-like isoform X1 [Glycine max] >gi|571456278|ref|XP_006580340.1| PREDICTED: E3 ubiquitin-protein ligase RGLG1-like isoform X2 [Glycine max] >gi|571456281|ref|XP_006580341.1| PREDICTED: E3 ubiquitin-protein ligase RGLG1-like isoform X3 [Glycine max] >gi|571456283|ref|XP_006580342.1| PREDICTED: E3 ubiquitin-pro…	68.47826086956522	6.231e-29	292.0
comp10993_c0_seq1	UniRef90_I3SZ79	81.97	8.5e-21	98.0	gi|388515019|gb|AFK45571.1|	81.97	8.5e-21	98.0	NP_001236030gi|351724327|ref|NP_001236030.1| uncharacterized protein LOC100306250 [Glycine max] >gi|255628001|gb|ACU14345.1| unknown [Glycine max]	71.32352941176471	4.7264e-46	404.0
comp10995_c0_seq1	UniRef90_F6IK98	60.00	6.4e-19	92.0	gi|503598241|ref|WP_013832317.1|	60.00	6.4e-19	92.0	WP_017978742gi|516603719|ref|WP_017978742.1| glycogen branching protein [Sphingomonas melonis]	97.24770642201835	1.05031e-62	547.0
comp10995_c1_seq1	UniRef90_B2FUJ8	61.25	3.8e-21	99.0	gi|498194307|ref|WP_010508463.1|	60.00	6.5e-21	99.0	WP_017978742gi|516603719|ref|WP_017978742.1| glycogen branching protein [Sphingomonas melonis]	98.09523809523809	4.63185e-63	545.0
comp109973_c0_seq1	UniRef90_G7LG16	78.85	3.8e-21	99.0	gi|357515113|ref|XP_003627845.1|	78.85	3.8e-21	99.0	XP_006578434gi|571450458|ref|XP_006578434.1| PREDICTED: protein LATERAL ROOT PRIMORDIUM 1-like isoform X2 [Glycine max] >gi|571450460|ref|XP_003523965.2| PREDICTED: protein LATERAL ROOT PRIMORDIUM 1-like isoform X1 [Glycine max]	67.2316384180791	2.2185e-59	511.0
comp109991_c0_seq1	UniRef90_B9SCZ4	70.31	3.3e-20	96.0	gi|255565747|ref|XP_002523863.1|	70.31	3.3e-20	96.0	XP_007145810gi|593690418|ref|XP_007145810.1| hypothetical protein PHAVU_007G269800g [Phaseolus vulgaris] >gi|561019000|gb|ESW17804.1| hypothetical protein PHAVU_007G269800g [Phaseolus vulgaris]	63.829787234042556	2.56638e-64	533.0
comp110007_c0_seq1	UniRef90_D8RRA8	83.02	1.1e-18	91.0	gi|302143901|emb|CBI23006.3|	73.77	1.3e-19	94.0	XP_003524436gi|356511443|ref|XP_003524436.1| PREDICTED: phosphatidylinositol 4-kinase gamma 4-like [Glycine max]	84.57446808510637	3.61203e-112	878.0
comp110025_c0_seq1	UniRef90_I1MNK6	78.26	1.7e-02	37.0	gi|571479931|ref|XP_006588024.1|	61.90	5.8e-07	52.0	XP_006587021gi|571476622|ref|XP_006587021.1| PREDICTED: uncharacterized protein LOC102663500 [Glycine max]	43.61702127659575	5.43007e-19	152.0
comp11002_c0_seq1	UniRef90_Q8RZL1	64.79	6.5e-21	99.0	gi|158634902|gb|ABW76288.1|	65.15	3.8e-21	99.0	XP_007149077gi|593697190|ref|XP_007149077.1| hypothetical protein PHAVU_005G039200g [Phaseolus vulgaris] >gi|561022341|gb|ESW21071.1| hypothetical protein PHAVU_005G039200g [Phaseolus vulgaris]	80.79331941544885	0.0	2118.0
comp11003_c0_seq1	UniRef90_I1NEN6	83.78	4.0e-10	63.0	gi|502131887|ref|XP_004501136.1|	72.73	3.0e-10	63.0	NA	NA	NA	NA
comp11005_c0_seq1	UniRef90_B1Q4T4	77.19	4.2e-18	89.0	gi|587864331|gb|EXB53996.1|	77.19	2.5e-20	97.0	XP_003555453gi|356574639|ref|XP_003555453.1| PREDICTED: probable LRR receptor-like serine/threonine-protein kinase At5g16900-like [Glycine max]	93.02325581395348	4.23434e-41	381.0
comp11008_c0_seq1	UniRef90_UPI0002339802	79.31	1.1e-20	98.0	gi|356508971|ref|XP_003523226.1|	79.31	1.1e-20	98.0	BAD12492gi|45476486|dbj|BAD12492.1| mitogen-activated kinase kinase kinase alpha [Lotus japonicus]	84.50704225352112	2.90443e-33	324.0
comp11008_c0_seq2	UniRef90_Q6RFY4	100.00	2.9e-04	43.0	gi|45861621|gb|AAS78639.1|	100.00	2.9e-04	43.0	NA	NA	NA	NA
comp11009_c0_seq1	UniRef90_J3L8W4	69.35	4.2e-18	89.0	gi|595851581|ref|XP_007210146.1|	75.00	1.6e-17	87.0	XP_007138380gi|593329907|ref|XP_007138380.1| hypothetical protein PHAVU_009G203700g [Phaseolus vulgaris] >gi|561011467|gb|ESW10374.1| hypothetical protein PHAVU_009G203700g [Phaseolus vulgaris]	93.5064935064935	1.76329e-40	383.0
comp11011_c0_seq1	UniRef90_I1IAU6	70.97	5.5e-18	89.0	gi|427199304|gb|AFY26883.1|	61.04	4.3e-20	96.0	XP_004485555gi|502077111|ref|XP_004485555.1| PREDICTED: F-box/kelch-repeat protein At1g22040-like isoform X1 [Cicer arietinum]	81.9047619047619	2.01199e-49	442.0
comp110146_c0_seq1	NA	NA	NA	NA	NA	NA	NA	NA	NA	NA	NA	NA
comp110147_c0_seq1	UniRef90_B6TX18	78.33	6.5e-21	99.0	gi|326502398|dbj|BAJ95262.1|	78.33	6.5e-21	99.0	XP_003519565gi|356501505|ref|XP_003519565.1| PREDICTED: septum-promoting GTP-binding protein 1-like [Glycine max]	81.9672131147541	6.82971e-105	810.0
comp11014_c0_seq1	UniRef90_UPI00026CC057	78.69	5.0e-21	99.0	gi|498091028|ref|WP_010405184.1|	78.69	5.0e-21	99.0	WP_017979826gi|516604803|ref|WP_017979826.1| xylosidase [Sphingomonas melonis]	94.31818181818183	2.70388e-49	439.0
comp110162_c0_seq1	UniRef90_B9H4B3	71.70	9.2e-14	75.0	gi|225431691|ref|XP_002264385.1|	81.67	9.7e-20	95.0	XP_004502958gi|502137074|ref|XP_004502958.1| PREDICTED: DNA polymerase delta catalytic subunit-like [Cicer arietinum]	80.18018018018019	9.54547e-35	344.0
comp11018_c0_seq1	NA	NA	NA	NA	NA	NA	NA	NA	NA	NA	NA	NA
comp110192_c0_seq1	UniRef90_I1JCV6	93.33	1.3e-08	58.0	gi|356498488|ref|XP_003518083.1|	93.33	1.3e-08	58.0	XP_007155983gi|593785885|ref|XP_007155983.1| hypothetical protein PHAVU_003G2490001g, partial [Phaseolus vulgaris] >gi|561029337|gb|ESW27977.1| hypothetical protein PHAVU_003G2490001g, partial [Phaseolus vulgaris]	93.33333333333333	8.36253e-10	148.0
comp11023_c0_seq1	UniRef90_Q9ZW77	80.65	5.0e-21	99.0	gi|3763927|gb|AAC64307.1|	80.65	5.0e-21	99.0	ACU21405gi|255642281|gb|ACU21405.1| unknown [Glycine max]	85.56701030927834	3.44978e-173	1282.0
comp110247_c0_seq1	UniRef90_Q6H4R6	71.88	8.5e-21	98.0	gi|565379120|ref|XP_006355990.1|	75.86	5.0e-21	99.0	XP_003524736gi|356512055|ref|XP_003524736.1| PREDICTED: potassium transporter 7-like [Glycine max]	90.32258064516128	1.5954e-75	642.0
comp110248_c0_seq1	UniRef90_A4SNB5	63.64	6.5e-21	99.0	gi|500025108|ref|WP_011705826.1|	63.64	5.0e-21	99.0	AAT81296gi|50727380|gb|AAT81296.1| methionine synthase [Medicago sativa]	98.13084112149532	1.85586e-71	566.0
comp11024_c0_seq1	NA	NA	NA	NA	NA	NA	NA	NA	NA	NA	NA	NA
comp110261_c0_seq1	NA	NA	NA	NA	NA	NA	NA	NA	NA	NA	NA	NA
comp11027_c0_seq1	UniRef90_B8BH88	57.14	4.2e-16	83.0	gi|527198588|gb|EPS66682.1|	61.11	7.3e-18	88.0	XP_003552940gi|356569504|ref|XP_003552940.1| PREDICTED: LRR repeats and ubiquitin-like domain-containing protein At2g30105-like [Glycine max]	83.16326530612244	5.03809e-112	866.0
comp11027_c0_seq2	UniRef90_B9GGR4	100.00	4.6e+06	9.0	gi|118487532|gb|ABK95593.1|	100.00	4.6e+06	9.0	XP_003552940gi|356569504|ref|XP_003552940.1| PREDICTED: LRR repeats and ubiquitin-like domain-containing protein At2g30105-like [Glycine max]	80.37974683544303	2.19477e-85	683.0
comp11028_c0_seq1	UniRef90_D8SLY1	72.13	5.6e-20	95.0	gi|302805416|ref|XP_002984459.1|	72.13	5.6e-20	95.0	XP_003528458gi|571467040|ref|XP_003528458.2| PREDICTED: uncharacterized protein LOC100812414 [Glycine max]	73.37662337662337	0.0	1650.0
comp11028_c0_seq2	UniRef90_B9HGK8	81.48	4.8e-17	86.0	gi|470123431|ref|XP_004297730.1|	89.09	1.3e-19	94.0	XP_003528458gi|571467040|ref|XP_003528458.2| PREDICTED: uncharacterized protein LOC100812414 [Glycine max]	72.4907063197026	1.0777e-122	967.0
comp110304_c0_seq1	NA	NA	NA	NA	NA	NA	NA	NA	NA	NA	NA	NA
comp11030_c0_seq1	NA	NA	NA	NA	NA	NA	NA	NA	NA	NA	NA	NA
comp110330_c0_seq1	UniRef90_Q8LIX8	63.08	1.1e-16	85.0	gi|125527843|gb|EAY75957.1|	63.08	1.1e-16	85.0	XP_006590615gi|571487284|ref|XP_006590615.1| PREDICTED: putative nuclear matrix constituent protein 1-like protein-like isoform X2 [Glycine max]	81.21212121212122	3.67696e-69	568.0
comp11033_c0_seq1	UniRef90_H1YXC4	61.64	6.5e-21	99.0	gi|489635743|ref|WP_003540183.1|	61.54	6.5e-21	99.0	XP_003543185gi|356549610|ref|XP_003543185.1| PREDICTED: probable rhamnose biosynthetic enzyme 1-like isoform X1 [Glycine max] >gi|571500835|ref|XP_006594709.1| PREDICTED: probable rhamnose biosynthetic enzyme 1-like isoform X2 [Glycine max]	95.96412556053812	0.0	3475.0
comp11034_c0_seq1	UniRef90_I1LDQ0	65.62	1.9e-03	41.0	gi|356534127|ref|XP_003535609.1|	65.62	1.9e-03	41.0	XP_004140772gi|449446025|ref|XP_004140772.1| PREDICTED: uncharacterized protein LOC101215442 [Cucumis sativus] >gi|449518413|ref|XP_004166236.1| PREDICTED: uncharacterized LOC101215442 [Cucumis sativus]	32.592592592592595	8.16462e-10	158.0
comp11035_c0_seq1	UniRef90_UPI00026321B8	71.01	2.5e-20	97.0	gi|518197444|ref|WP_019367652.1|	72.46	3.8e-21	99.0	EZP54197gi|612095772|gb|EZP54197.1| Peptidase M20 precursor [Sphingomonas sp. RIT328]	81.15942028985508	5.37758e-31	304.0
comp11040_c0_seq1	NA	NA	NA	NA	NA	NA	NA	NA	NA	NA	NA	NA
comp11042_c0_seq1	NA	NA	NA	NA	NA	NA	NA	NA	NA	NA	NA	NA
comp11046_c0_seq1	NA	NA	NA	NA	NA	NA	NA	NA	NA	NA	NA	NA
comp11048_c0_seq1	NA	NA	NA	NA	NA	NA	NA	NA	NA	NA	NA	NA
comp110505_c0_seq1	NA	NA	NA	NA	NA	NA	NA	NA	NA	NA	NA	NA
comp110511_c0_seq1	UniRef90_D7TUH0	85.45	2.5e-20	97.0	gi|359475780|ref|XP_002264275.2|	85.45	2.5e-20	97.0	XP_006598225gi|571521838|ref|XP_006598225.1| PREDICTED: myb family transcription factor APL-like isoform X5 [Glycine max]	80.36253776435045	4.36944e-157	1174.0
comp11053_c0_seq1	NA	NA	NA	NA	NA	NA	NA	NA	NA	NA	NA	NA
comp11057_c0_seq1	NA	NA	NA	NA	NA	NA	NA	NA	XP_003593072gi|357445589|ref|XP_003593072.1| F-box/LRR-repeat protein [Medicago truncatula] >gi|355482120|gb|AES63323.1| F-box/LRR-repeat protein [Medicago truncatula]	38.80597014925373	1.74473e-07	134.0
comp11057_c0_seq2	NA	NA	NA	NA	NA	NA	NA	NA	NA	NA	NA	NA
comp110616_c0_seq1	NA	NA	NA	NA	NA	NA	NA	NA	NA	NA	NA	NA
comp11061_c0_seq1	UniRef90_F6GUQ2	78.12	6.5e-21	99.0	gi|147778641|emb|CAN71723.1|	78.12	6.5e-21	99.0	XP_007142191gi|593523156|ref|XP_007142191.1| hypothetical protein PHAVU_008G259800g [Phaseolus vulgaris] >gi|561015324|gb|ESW14185.1| hypothetical protein PHAVU_008G259800g [Phaseolus vulgaris]	91.30434782608695	1.17978e-151	891.0
comp11061_c0_seq2	UniRef90_F6GUQ2	78.12	6.5e-21	99.0	gi|147778641|emb|CAN71723.1|	78.12	6.5e-21	99.0	XP_007142191gi|593523156|ref|XP_007142191.1| hypothetical protein PHAVU_008G259800g [Phaseolus vulgaris] >gi|561015324|gb|ESW14185.1| hypothetical protein PHAVU_008G259800g [Phaseolus vulgaris]	91.24579124579124	0.0	1452.0
comp11064_c0_seq1	UniRef90_B9HXJ7	75.44	1.9e-20	97.0	gi|590699274|ref|XP_007045882.1|	75.86	5.0e-21	99.0	NP_001241322gi|359806911|ref|NP_001241322.1| uncharacterized protein LOC100800197 [Glycine max] >gi|255639051|gb|ACU19826.1| unknown [Glycine max]	83.09859154929578	9.97937e-36	335.0
comp11064_c0_seq2	UniRef90_C6TDC4	84.00	1.4e-18	91.0	gi|359806911|ref|NP_001241322.1|	84.00	1.4e-18	91.0	NP_001241322gi|359806911|ref|NP_001241322.1| uncharacterized protein LOC100800197 [Glycine max] >gi|255639051|gb|ACU19826.1| unknown [Glycine max]	82.35294117647058	9.41965e-23	242.0
comp110656_c0_seq1	UniRef90_F6H0Z8	66.67	1.5e-09	61.0	gi|596292996|ref|XP_007226594.1|	75.00	2.0e-11	67.0	XP_004501674gi|502133172|ref|XP_004501674.1| PREDICTED: pentatricopeptide repeat-containing protein At5g27460-like isoform X1 [Cicer arietinum]	85.54216867469879	9.10516e-42	384.0
comp110657_c0_seq1	UniRef90_D8TJ81	63.89	6.5e-21	99.0	gi|302829999|ref|XP_002946566.1|	63.89	6.5e-21	99.0	XP_004169326gi|449524633|ref|XP_004169326.1| PREDICTED: PHD finger protein ALFIN-LIKE 1-like [Cucumis sativus]	68.57142857142857	1.14115e-67	557.0
comp110676_c0_seq1	NA	NA	NA	NA	NA	NA	NA	NA	NA	NA	NA	NA
comp110682_c0_seq1	UniRef90_O81827	73.33	1.1e-20	98.0	gi|18416951|ref|NP_567769.1|	73.33	1.1e-20	98.0	XP_007137371gi|593327888|ref|XP_007137371.1| hypothetical protein PHAVU_009G121700g [Phaseolus vulgaris] >gi|561010458|gb|ESW09365.1| hypothetical protein PHAVU_009G121700g [Phaseolus vulgaris]	88.35616438356165	7.18185e-82	660.0
comp110684_c0_seq1	NA	NA	NA	NA	NA	NA	NA	NA	NA	NA	NA	NA
comp110685_c0_seq1	NA	NA	NA	NA	gi|502146090|ref|XP_004506300.1|	73.53	1.9e-05	47.0	XP_006587372gi|571477786|ref|XP_006587372.1| PREDICTED: receptor-like serine/threonine-protein kinase At4g25390-like [Glycine max]	55.072463768115945	4.35671e-08	142.0
comp11068_c0_seq1	NA	NA	NA	NA	NA	NA	NA	NA	NA	NA	NA	NA
comp110690_c0_seq1	UniRef90_I1M4W5	58.70	1.3e-08	58.0	gi|502081916|ref|XP_004487009.1|	52.54	4.0e-12	69.0	XP_006597272gi|571515580|ref|XP_006597272.1| PREDICTED: MAR-binding filament-like protein 1-like isoform X1 [Glycine max] >gi|571515584|ref|XP_006597273.1| PREDICTED: MAR-binding filament-like protein 1-like isoform X2 [Glycine max]	47.924528301886795	6.91653e-50	467.0
comp11070_c0_seq1	UniRef90_A5BXB3	90.57	6.5e-21	99.0	gi|147832972|emb|CAN70664.1|	90.57	6.5e-21	99.0	XP_003517025gi|356496338|ref|XP_003517025.1| PREDICTED: axial regulator YABBY 1-like [Glycine max]	90.47619047619048	4.3738e-46	281.0
comp110718_c0_seq1	UniRef90_A7LNF0	61.04	6.5e-21	99.0	gi|154721400|gb|ABS84822.1|	61.04	6.5e-21	99.0	XP_003546848gi|356557084|ref|XP_003546848.1| PREDICTED: ATP-citrate synthase alpha chain protein 1-like [Glycine max]	98.11320754716981	3.9095e-54	476.0
comp110721_c0_seq1	UniRef90_C1EAR7	67.19	1.6e-17	87.0	gi|255080838|ref|XP_002503992.1|	67.19	1.6e-17	87.0	XP_007159753gi|593793428|ref|XP_007159753.1| hypothetical protein PHAVU_002G264200g [Phaseolus vulgaris] >gi|561033168|gb|ESW31747.1| hypothetical protein PHAVU_002G264200g [Phaseolus vulgaris]	93.42105263157895	1.06561e-41	388.0
comp110726_c0_seq1	UniRef90_E6Y6Q7	72.31	5.0e-21	99.0	gi|226425219|gb|ACO53609.1|	72.31	5.0e-21	99.0	AFK44602gi|388513081|gb|AFK44602.1| unknown [Lotus japonicus]	89.47368421052632	2.72393e-16	197.0
comp110747_c0_seq1	NA	NA	NA	NA	NA	NA	NA	NA	NA	NA	NA	NA
comp11076_c0_seq1	NA	NA	NA	NA	NA	NA	NA	NA	NA	NA	NA	NA
comp110779_c0_seq1	NA	NA	NA	NA	NA	NA	NA	NA	NA	NA	NA	NA
comp110783_c0_seq1	UniRef90_B9I133	67.35	1.0e-10	65.0	gi|567914539|ref|XP_006449583.1|	61.04	1.1e-20	98.0	XP_003542964gi|356549158|ref|XP_003542964.1| PREDICTED: uncharacterized protein LOC100805267 [Glycine max]	75.70621468926554	8.86481e-77	614.0
comp110788_c0_seq1	UniRef90_Q9LF94	74.58	1.4e-18	91.0	gi|567132724|ref|XP_006393040.1|	73.33	8.4e-19	92.0	XP_003610956gi|357481341|ref|XP_003610956.1| Zinc finger CCCH domain-containing protein [Medicago truncatula] >gi|355512291|gb|AES93914.1| Zinc finger CCCH domain-containing protein [Medicago truncatula]	77.66990291262135	4.42087e-99	801.0
comp110795_c0_seq1	UniRef90_C0P7Z1	72.31	8.5e-21	98.0	gi|293332731|ref|NP_001168666.1|	72.31	8.5e-21	98.0	XP_007150698gi|593700519|ref|XP_007150698.1| hypothetical protein PHAVU_005G174100g [Phaseolus vulgaris] >gi|561023962|gb|ESW22692.1| hypothetical protein PHAVU_005G174100g [Phaseolus vulgaris]	83.9506172839506	2.55768e-79	660.0
comp110798_c0_seq1	NA	NA	NA	NA	NA	NA	NA	NA	NA	NA	NA	NA
comp11079_c0_seq1	UniRef90_G7J022	71.67	1.4e-18	91.0	gi|502155145|ref|XP_004509975.1|	66.67	8.5e-21	98.0	XP_003600185gi|357459809|ref|XP_003600185.1| Nbs-lrr resistance protein [Medicago truncatula] >gi|355489233|gb|AES70436.1| Nbs-lrr resistance protein [Medicago truncatula]	70.4225352112676	3.95838e-19	224.0
comp110821_c0_seq1	UniRef90_I1MJJ2	84.62	1.1e-54	211.0	gi|147767382|emb|CAN66725.1|	80.70	8.2e-17	85.0	XP_003546859gi|356557106|ref|XP_003546859.1| PREDICTED: uncharacterized protein LOC100777666 [Glycine max]	84.61538461538461	7.9489e-69	553.0
comp110824_c0_seq1	UniRef90_I1N9Z4	73.53	8.7e-06	48.0	gi|356503670|ref|XP_003520629.1|	69.70	9.8e-05	45.0	XP_003520629gi|356503670|ref|XP_003520629.1| PREDICTED: cation/H(+) antiporter 20-like [Glycine max]	54.71698113207547	1.59817e-21	248.0
comp110834_c0_seq1	UniRef90_C6SVJ0	94.74	2.2e-02	37.0	gi|351722903|ref|NP_001236748.1|	94.74	2.2e-02	37.0	NA	NA	NA	NA
comp110841_c0_seq1	UniRef90_F4Q2U4	61.76	2.8e-19	93.0	gi|470425403|ref|XP_004337802.1|	64.79	6.5e-21	99.0	XP_006595679gi|571506245|ref|XP_006595679.1| PREDICTED: uridine kinase-like protein 4-like isoform X2 [Glycine max]	99.11504424778761	6.21895e-73	600.0
comp110845_c0_seq1	UniRef90_G7KVH5	74.63	3.8e-21	99.0	gi|357511623|ref|XP_003626100.1|	74.63	3.8e-21	99.0	XP_003626100gi|357511623|ref|XP_003626100.1| Paladin [Medicago truncatula] >gi|355501115|gb|AES82318.1| Paladin [Medicago truncatula]	73.52941176470588	1.601e-24	264.0
comp11084_c0_seq1	UniRef90_B9SB21	65.38	3.1e-12	70.0	gi|590614356|ref|XP_007022917.1|	57.14	2.5e-18	90.0	XP_004504714gi|502141942|ref|XP_004504714.1| PREDICTED: small RNA 2'-O-methyltransferase-like [Cicer arietinum]	80.51282051282051	1.00036e-98	812.0
comp110852_c0_seq1	UniRef90_C6TDH8	78.57	1.4e-18	91.0	gi|255639161|gb|ACU19880.1|	78.57	1.4e-18	91.0	ACU19880gi|255639161|gb|ACU19880.1| unknown [Glycine max]	77.19298245614034	1.36028e-21	231.0
comp110856_c0_seq1	UniRef90_D8S9B7	64.71	1.9e-18	90.0	gi|590572100|ref|XP_007011769.1|	83.64	8.4e-19	92.0	XP_004498773gi|502125041|ref|XP_004498773.1| PREDICTED: aberrant root formation protein 4-like isoform X1 [Cicer arietinum] >gi|502125043|ref|XP_004498774.1| PREDICTED: aberrant root formation protein 4-like isoform X2 [Cicer arietinum]	79.69924812030075	1.15227e-65	563.0
comp110869_c0_seq1	NA	NA	NA	NA	NA	NA	NA	NA	NA	NA	NA	NA
comp110880_c0_seq1	UniRef90_D7T4P1	67.16	1.7e-19	94.0	gi|502097600|ref|XP_004491032.1|	87.04	6.5e-21	99.0	XP_007141762gi|593489789|ref|XP_007141762.1| hypothetical protein PHAVU_008G223700g [Phaseolus vulgaris] >gi|561014895|gb|ESW13756.1| hypothetical protein PHAVU_008G223700g [Phaseolus vulgaris]	81.53846153846153	3.34903e-62	550.0
comp110881_c0_seq1	UniRef90_Q043Z5	66.67	5.0e-21	99.0	gi|499692881|ref|WP_011373615.1|	70.13	5.0e-21	99.0	XP_007152407gi|593704009|ref|XP_007152407.1| hypothetical protein PHAVU_004G127500g [Phaseolus vulgaris] >gi|561025716|gb|ESW24401.1| hypothetical protein PHAVU_004G127500g [Phaseolus vulgaris]	94.4954128440367	5.29368e-147	1105.0
comp110888_c0_seq1	NA	NA	NA	NA	NA	NA	NA	NA	NA	NA	NA	NA
comp11088_c0_seq1	NA	NA	NA	NA	NA	NA	NA	NA	NA	NA	NA	NA
comp110891_c0_seq1	UniRef90_I1LFT5	77.78	1.8e-14	77.0	gi|593788192|ref|XP_007157135.1|	79.25	2.4e-16	83.0	XP_007157135gi|593788192|ref|XP_007157135.1| hypothetical protein PHAVU_002G045700g [Phaseolus vulgaris] >gi|561030550|gb|ESW29129.1| hypothetical protein PHAVU_002G045700g [Phaseolus vulgaris]	70.83333333333334	1.70868e-27	290.0
comp110893_c0_seq1	UniRef90_A9NWL7	72.73	3.8e-21	99.0	gi|116788858|gb|ABK25028.1|	72.73	3.8e-21	99.0	XP_007158085gi|593790092|ref|XP_007158085.1| hypothetical protein PHAVU_002G122800g [Phaseolus vulgaris] >gi|561031500|gb|ESW30079.1| hypothetical protein PHAVU_002G122800g [Phaseolus vulgaris]	67.6923076923077	4.18473e-103	803.0
comp110906_c0_seq1	NA	NA	NA	NA	NA	NA	NA	NA	NA	NA	NA	NA
comp110907_c0_seq1	UniRef90_I3SYJ3	78.69	8.5e-21	98.0	gi|449463519|ref|XP_004149481.1|	80.30	5.0e-21	99.0	NP_001239815gi|358248108|ref|NP_001239815.1| uncharacterized protein LOC100812323 [Glycine max] >gi|255645199|gb|ACU23097.1| unknown [Glycine max]	91.83673469387756	5.53804e-21	234.0
comp110911_c0_seq1	UniRef90_B2ZHZ5	57.50	5.0e-21	99.0	gi|351725961|ref|NP_001238646.1|	57.50	5.0e-21	99.0	XP_003535924gi|571482615|ref|XP_003535924.2| PREDICTED: probable receptor-like protein kinase At1g67000-like [Glycine max]	87.41258741258741	4.15992e-176	1321.0
comp110915_c0_seq1	NA	NA	NA	NA	NA	NA	NA	NA	NA	NA	NA	NA
comp11091_c0_seq1	UniRef90_UPI000233C922	82.05	7.9e-11	65.0	gi|356534127|ref|XP_003535609.1|	82.05	7.9e-11	65.0	XP_003535609gi|356534127|ref|XP_003535609.1| PREDICTED: uncharacterized protein LOC100801281 isoform X1 [Glycine max]	64.61538461538461	1.60951e-16	205.0
comp110926_c0_seq1	NA	NA	NA	NA	NA	NA	NA	NA	XP_006596896gi|571513600|ref|XP_006596896.1| PREDICTED: uncharacterized protein LOC102664455 [Glycine max]	44.44444444444444	1.28241e-09	105.0
comp11093_c0_seq1	UniRef90_UPI00026CDDCB	70.59	1.7e-06	51.0	gi|521975224|ref|WP_020486495.1|	57.38	2.0e-11	67.0	WP_017978790gi|516603767|ref|WP_017978790.1| hypothetical protein [Sphingomonas melonis]	99.14529914529915	1.41903e-70	600.0
comp11095_c0_seq1	UniRef90_F6HAB9	75.00	1.1e-20	98.0	gi|587951970|gb|EXC37762.1|	71.88	5.0e-21	99.0	XP_004506220gi|502145878|ref|XP_004506220.1| PREDICTED: probable receptor protein kinase TMK1-like [Cicer arietinum]	73.52941176470588	2.8021e-37	361.0
comp110966_c0_seq1	UniRef90_B9RLT8	80.56	1.0e-08	58.0	gi|595852434|ref|XP_007210310.1|	77.36	5.4e-14	76.0	XP_004508706gi|502151981|ref|XP_004508706.1| PREDICTED: uncharacterized protein LOC101495925 [Cicer arietinum]	56.30630630630631	6.15147e-66	570.0
comp11096_c0_seq1	UniRef90_I1KKJ8	66.67	5.0e-21	99.0	gi|363807192|ref|NP_001242606.1|	66.67	5.0e-21	99.0	XP_004506807gi|502147501|ref|XP_004506807.1| PREDICTED: uncharacterized protein LOC101500886 [Cicer arietinum]	91.15384615384615	3.25553e-175	1294.0
comp11096_c0_seq2	UniRef90_I3T8T3	76.79	6.5e-21	99.0	gi|357461395|ref|XP_003600979.1|	76.79	6.5e-21	99.0	XP_006576502gi|571444403|ref|XP_006576502.1| PREDICTED: protein YLS7-like isoform X1 [Glycine max] >gi|571444405|ref|XP_006576503.1| PREDICTED: protein YLS7-like isoform X2 [Glycine max]	89.375	8.03811e-100	788.0
comp110971_c0_seq1	NA	NA	NA	NA	NA	NA	NA	NA	XP_007027800gi|590632292|ref|XP_007027800.1| Uncharacterized protein TCM_022640 [Theobroma cacao] >gi|508716405|gb|EOY08302.1| Uncharacterized protein TCM_022640 [Theobroma cacao]	35.59322033898305	6.43342e-10	106.0
comp110979_c0_seq1	NA	NA	NA	NA	NA	NA	NA	NA	NA	NA	NA	NA
comp11097_c0_seq1	UniRef90_B6RE22	78.95	3.3e-20	96.0	gi|158714015|gb|ABW79880.1|	78.95	3.3e-20	96.0	XP_007152458gi|593704134|ref|XP_007152458.1| hypothetical protein PHAVU_004G132200g [Phaseolus vulgaris] >gi|561025767|gb|ESW24452.1| hypothetical protein PHAVU_004G132200g [Phaseolus vulgaris]	90.80459770114942	5.03518e-49	424.0
comp110986_c0_seq1	UniRef90_I1LQC1	92.31	1.6e-11	67.0	gi|593700019|ref|XP_007150448.1|	90.00	6.9e-12	69.0	NA	NA	NA	NA
comp111006_c0_seq1	NA	NA	NA	NA	NA	NA	NA	NA	NA	NA	NA	NA
comp111010_c0_seq1	NA	NA	NA	NA	NA	NA	NA	NA	NA	NA	NA	NA
comp111044_c0_seq1	UniRef90_I3SBH3	76.67	2.5e-20	97.0	gi|449449829|ref|XP_004142667.1|	72.86	6.5e-21	99.0	XP_003552332gi|356568262|ref|XP_003552332.1| PREDICTED: uncharacterized protein LOC100818010 [Glycine max]	71.7948717948718	4.58529e-40	372.0
comp111052_c0_seq1	UniRef90_I1LXC3	61.19	6.5e-21	99.0	gi|571504404|ref|XP_006595272.1|	61.19	6.5e-21	99.0	XP_003545678gi|356554693|ref|XP_003545678.1| PREDICTED: wall-associated receptor kinase 2-like [Glycine max]	54.02298850574713	3.82915e-85	715.0
comp111053_c0_seq1	UniRef90_J3N3E3	92.31	6.4e-19	92.0	gi|590715580|ref|XP_007050236.1|	77.61	3.8e-21	99.0	XP_003533829gi|356530521|ref|XP_003533829.1| PREDICTED: vacuolar protein sorting-associated protein 2 homolog 2-like [Glycine max]	95.65217391304348	4.98574e-53	449.0
comp111061_c0_seq1	UniRef90_F4HUY1	71.11	3.6e-13	73.0	gi|334183026|ref|NP_001185136.1|	71.11	3.6e-13	73.0	AFK35494gi|388494856|gb|AFK35494.1| unknown [Lotus japonicus] >gi|388496944|gb|AFK36538.1| unknown [Lotus japonicus]	86.61417322834646	3.70032e-66	533.0
comp111064_c0_seq1	NA	NA	NA	NA	NA	NA	NA	NA	NA	NA	NA	NA
comp11106_c0_seq1	NA	NA	NA	NA	NA	NA	NA	NA	NA	NA	NA	NA
comp111072_c0_seq1	NA	NA	NA	NA	NA	NA	NA	NA	NA	NA	NA	NA
comp11107_c0_seq1	UniRef90_I1JEV8	70.69	1.1e-18	91.0	gi|593787013|ref|XP_007156547.1|	69.35	2.8e-19	93.0	XP_004505201gi|502143060|ref|XP_004505201.1| PREDICTED: probable carboxylesterase 12-like [Cicer arietinum]	68.22429906542055	2.49715e-45	406.0
comp111083_c0_seq1	UniRef90_I0I8C2	77.61	8.5e-21	98.0	gi|195625204|gb|ACG34432.1|	75.00	6.5e-21	99.0	XP_007144017gi|593686692|ref|XP_007144017.1| hypothetical protein PHAVU_007G122200g [Phaseolus vulgaris] >gi|593686694|ref|XP_007144018.1| hypothetical protein PHAVU_007G122200g [Phaseolus vulgaris] >gi|561017207|gb|ESW16011.1| hypothetical protein PHAVU_007G122200g [Phaseolus vulgaris] >gi|561017208|gb|ESW16012.1| hypothetical protein PHAVU_007G122200g [Phaseolus vulgaris]	97.26027397260275	7.02054e-39	362.0
comp11108_c0_seq1	UniRef90_A5BXY2	70.15	1.9e-20	97.0	gi|147840233|emb|CAN77379.1|	70.15	1.9e-20	97.0	XP_007154264gi|593782447|ref|XP_007154264.1| hypothetical protein PHAVU_003G104100g [Phaseolus vulgaris] >gi|561027618|gb|ESW26258.1| hypothetical protein PHAVU_003G104100g [Phaseolus vulgaris]	82.35294117647058	6.61878e-56	499.0
comp111094_c0_seq1	UniRef90_I1MNA9	78.85	1.9e-16	84.0	gi|470102865|ref|XP_004287871.1|	81.13	4.3e-20	96.0	XP_007158594gi|593791110|ref|XP_007158594.1| hypothetical protein PHAVU_002G165700g [Phaseolus vulgaris] >gi|561032009|gb|ESW30588.1| hypothetical protein PHAVU_002G165700g [Phaseolus vulgaris]	86.25	1.18763e-146	1108.0
comp111107_c0_seq1	UniRef90_I1KM96	75.51	1.1e-14	78.0	gi|571551190|ref|XP_006603264.1|	77.55	6.2e-15	79.0	XP_006603264gi|571551190|ref|XP_006603264.1| PREDICTED: uncharacterized protein LOC100785782 [Glycine max]	58.108108108108105	2.90956e-17	207.0
comp11110_c0_seq1	NA	NA	NA	NA	NA	NA	NA	NA	NA	NA	NA	NA
comp111114_c0_seq1	NA	NA	NA	NA	NA	NA	NA	NA	NA	NA	NA	NA
comp11111_c0_seq1	NA	NA	NA	NA	NA	NA	NA	NA	NA	NA	NA	NA
comp11113_c0_seq1	NA	NA	NA	NA	NA	NA	NA	NA	NA	NA	NA	NA
comp111142_c0_seq1	NA	NA	NA	NA	NA	NA	NA	NA	NA	NA	NA	NA
comp11115_c0_seq1	UniRef90_B6SCF4	64.91	2.7e-13	73.0	gi|208972078|gb|ACI32638.1|	64.91	2.7e-13	73.0	XP_003628407gi|357516237|ref|XP_003628407.1| Limonene synthase [Medicago truncatula] >gi|355522429|gb|AET02883.1| Limonene synthase [Medicago truncatula]	46.2962962962963	2.87454e-34	331.0
comp11115_c0_seq2	UniRef90_B6SCF4	64.91	2.7e-13	73.0	gi|208972078|gb|ACI32638.1|	64.91	2.7e-13	73.0	XP_003638333gi|358348601|ref|XP_003638333.1| Limonene synthase [Medicago truncatula] >gi|355504268|gb|AES85471.1| Limonene synthase [Medicago truncatula]	59.036144578313255	1.65816e-22	239.0
comp111169_c0_seq1	UniRef90_I1NDU9	68.83	2.8e-19	93.0	gi|571570903|ref|XP_006606697.1|	83.33	6.0e+06	9.0	XP_004502106gi|502134399|ref|XP_004502106.1| PREDICTED: uncharacterized protein LOC101496664 isoform X3 [Cicer arietinum]	64.88095238095238	7.44237e-54	493.0
comp111177_c0_seq1	UniRef90_A5B4Z1	75.44	1.9e-16	84.0	gi|225439327|ref|XP_002269188.1|	78.95	2.1e-17	87.0	NP_001241138gi|359807458|ref|NP_001241138.1| uncharacterized protein LOC100795046 [Glycine max] >gi|255638163|gb|ACU19395.1| unknown [Glycine max]	70.27027027027027	5.84171e-24	252.0
comp11117_c0_seq1	NA	NA	NA	NA	NA	NA	NA	NA	NA	NA	NA	NA
comp111191_c0_seq1	UniRef90_D8RJ36	74.07	1.6e-17	87.0	gi|302775250|ref|XP_002971042.1|	74.07	1.6e-17	87.0	XP_007153347gi|593705981|ref|XP_007153347.1| hypothetical protein PHAVU_003G027700g [Phaseolus vulgaris] >gi|561026701|gb|ESW25341.1| hypothetical protein PHAVU_003G027700g [Phaseolus vulgaris]	88.0	5.79209e-39	363.0
comp11119_c0_seq1	NA	NA	NA	NA	NA	NA	NA	NA	NA	NA	NA	NA
comp111213_c0_seq1	UniRef90_B4MUE1	100.00	4.6e+06	9.0	gi|460392489|ref|XP_004241848.1|	87.04	2.5e-20	97.0	XP_004510535gi|502156560|ref|XP_004510535.1| PREDICTED: uncharacterized protein LOC101505495 [Cicer arietinum]	89.32038834951457	2.4964e-37	375.0
comp11124_c0_seq1	UniRef90_I3SNB5	88.10	4.1e-14	76.0	gi|567907039|ref|XP_006445833.1|	71.64	2.2e-19	93.0	XP_003532125gi|356527046|ref|XP_003532125.1| PREDICTED: uncharacterized protein LOC100785008 [Glycine max]	71.15384615384616	9.15557e-121	928.0
comp111261_c0_seq1	UniRef90_I1N275	92.00	2.5e-20	97.0	gi|629083356|gb|KCW49801.1|	80.00	7.3e-18	88.0	XP_006602509gi|571546522|ref|XP_006602509.1| PREDICTED: dolichol-phosphate mannosyltransferase subunit 3-like isoform X1 [Glycine max] >gi|571546525|ref|XP_006602510.1| PREDICTED: dolichol-phosphate mannosyltransferase subunit 3-like isoform X2 [Glycine max]	91.56626506024097	8.98581e-49	411.0
comp111266_c0_seq1	UniRef90_O22943	67.21	3.7e-19	93.0	gi|565465340|ref|XP_006290634.1|	71.19	1.3e-19	94.0	XP_003535921gi|356534762|ref|XP_003535921.1| PREDICTED: uncharacterized protein LOC100805551 [Glycine max]	86.22754491017965	3.00711e-93	770.0
comp11126_c0_seq1	UniRef90_D6MKF5	77.36	7.4e-20	95.0	gi|567909995|ref|XP_006447311.1|	85.71	1.1e-20	98.0	XP_003539897gi|356542889|ref|XP_003539897.1| PREDICTED: protein ULTRAPETALA 1-like [Glycine max]	93.39622641509435	7.42118e-65	526.0
comp111272_c0_seq1	NA	NA	NA	NA	NA	NA	NA	NA	NA	NA	NA	NA
comp111281_c0_seq1	UniRef90_B9I3L1	72.22	9.7e-20	95.0	gi|566197628|ref|XP_002318108.2|	72.22	9.7e-20	95.0	XP_007137953gi|593329052|ref|XP_007137953.1| hypothetical protein PHAVU_009G169000g [Phaseolus vulgaris] >gi|561011040|gb|ESW09947.1| hypothetical protein PHAVU_009G169000g [Phaseolus vulgaris]	78.08988764044943	2.74463e-92	739.0
comp111287_c0_seq1	UniRef90_B9H9U9	65.67	5.5e-18	89.0	gi|475463691|gb|EMT02131.1|	55.17	1.9e-20	97.0	XP_004493493gi|502108809|ref|XP_004493493.1| PREDICTED: cytoplasmic tRNA 2-thiolation protein 2-like [Cicer arietinum]	82.92682926829268	7.55365e-138	1046.0
comp111291_c0_seq1	UniRef90_F2CY03	58.33	9.4e-16	81.0	gi|590711240|ref|XP_007049050.1|	62.32	1.9e-20	97.0	XP_006576131gi|571443362|ref|XP_006576131.1| PREDICTED: pentatricopeptide repeat-containing protein At3g22150, chloroplastic [Glycine max]	81.70212765957446	1.14645e-125	988.0
comp111293_c0_seq1	UniRef90_Q9ZUN6	89.36	2.1e-15	80.0	gi|567918890|ref|XP_006451451.1|	86.44	1.5e-20	97.0	XP_003542290gi|356547787|ref|XP_003542290.1| PREDICTED: PCI domain-containing protein 2-like [Glycine max]	92.12121212121212	3.40436e-88	705.0
comp11129_c0_seq1	UniRef90_B3LF45	81.82	6.5e-21	99.0	gi|297802338|ref|XP_002869053.1|	81.82	6.5e-21	99.0	XP_007156198gi|593786315|ref|XP_007156198.1| hypothetical protein PHAVU_003G266600g [Phaseolus vulgaris] >gi|561029552|gb|ESW28192.1| hypothetical protein PHAVU_003G266600g [Phaseolus vulgaris]	86.47058823529412	1.99218e-102	809.0
comp11129_c0_seq2	UniRef90_B3LF45	81.82	6.5e-21	99.0	gi|297802338|ref|XP_002869053.1|	81.82	6.5e-21	99.0	XP_007156198gi|593786315|ref|XP_007156198.1| hypothetical protein PHAVU_003G266600g [Phaseolus vulgaris] >gi|561029552|gb|ESW28192.1| hypothetical protein PHAVU_003G266600g [Phaseolus vulgaris]	84.84848484848484	6.55179e-73	610.0
comp11132_c0_seq1	NA	NA	NA	NA	NA	NA	NA	NA	NA	NA	NA	NA
comp111337_c0_seq1	NA	NA	NA	NA	NA	NA	NA	NA	NA	NA	NA	NA
comp111342_c0_seq1	UniRef90_G7LEE4	59.74	5.0e-21	99.0	gi|357513207|ref|XP_003626892.1|	59.74	5.0e-21	99.0	XP_006599163gi|571526878|ref|XP_006599163.1| PREDICTED: TMV resistance protein N-like [Glycine max]	74.35897435897436	1.02315e-30	310.0
comp111365_c0_seq1	UniRef90_B9GQP3	67.14	6.5e-21	99.0	gi|224065425|ref|XP_002301811.1|	67.14	6.5e-21	99.0	XP_003626900gi|357513223|ref|XP_003626900.1| Serine/threonine protein kinase OXI1 [Medicago truncatula] >gi|355520922|gb|AET01376.1| Serine/threonine protein kinase OXI1 [Medicago truncatula]	70.34482758620689	2.2137e-62	530.0
comp111393_c0_seq1	UniRef90_I1MH18	80.25	2.4e-31	133.0	gi|595883376|ref|XP_007212775.1|	58.54	1.5e-20	97.0	XP_004487970gi|502085664|ref|XP_004487970.1| PREDICTED: pentatricopeptide repeat-containing protein At5g57250, mitochondrial-like isoform X1 [Cicer arietinum] >gi|502085668|ref|XP_004487971.1| PREDICTED: pentatricopeptide repeat-containing protein At5g57250, mitochondrial-like isoform X2 [Cicer arietinum] >gi|502085671|ref|XP_004487972.1| PREDICTED: pentatricopeptide repeat-containing protein At5…	85.36585365853658	2.18431e-37	360.0
comp111395_c0_seq1	UniRef90_I1JDA4	83.02	5.0e-21	99.0	gi|571439168|ref|XP_006574777.1|	83.02	5.0e-21	99.0	XP_003533757gi|356530375|ref|XP_003533757.1| PREDICTED: tryptophan aminotransferase-related protein 4 [Glycine max]	75.20661157024794	2.02988e-51	454.0
comp111404_c0_seq1	UniRef90_B6TAD3	81.08	7.8e-09	58.0	gi|590602699|ref|XP_007019814.1|	88.46	2.2e-19	93.0	AFK40357gi|388504582|gb|AFK40357.1| unknown [Lotus japonicus]	95.67567567567568	6.98233e-124	934.0
comp111423_c0_seq1	NA	NA	NA	NA	NA	NA	NA	NA	NA	NA	NA	NA
comp111433_c0_seq1	NA	NA	NA	NA	NA	NA	NA	NA	NA	NA	NA	NA
comp111450_c0_seq1	NA	NA	NA	NA	NA	NA	NA	NA	NA	NA	NA	NA
comp11145_c0_seq1	NA	NA	NA	NA	NA	NA	NA	NA	NA	NA	NA	NA
comp111471_c0_seq1	UniRef90_G7JT56	73.08	7.2e-16	82.0	gi|475617062|gb|EMT29979.1|	74.14	2.2e-19	93.0	XP_007155195gi|593784309|ref|XP_007155195.1| hypothetical protein PHAVU_003G181400g, partial [Phaseolus vulgaris] >gi|561028549|gb|ESW27189.1| hypothetical protein PHAVU_003G181400g, partial [Phaseolus vulgaris]	76.92307692307693	1.01053e-50	455.0
comp11147_c0_seq1	UniRef90_E1FT89	55.29	8.5e-21	98.0	gi|170579355|ref|XP_001894795.1|	56.47	5.0e-21	99.0	XP_004500663gi|502130478|ref|XP_004500663.1| PREDICTED: probable aspartyl aminopeptidase-like [Cicer arietinum]	82.99180327868852	0.0	2134.0
comp11150_c0_seq1	NA	NA	NA	NA	NA	NA	NA	NA	NA	NA	NA	NA
comp111526_c0_seq1	UniRef90_G7IWL5	78.57	1.6e-11	67.0	gi|460367509|ref|XP_004229616.1|	77.78	6.1e-13	72.0	XP_004229616gi|460367509|ref|XP_004229616.1| PREDICTED: uncharacterized protein LOC101267843 [Solanum lycopersicum]	77.77777777777779	2.0679e-14	189.0
comp111555_c0_seq1	UniRef90_I1M240	86.67	3.9e-08	56.0	gi|593695323|ref|XP_007148160.1|	69.23	1.9e-20	97.0	XP_003541736gi|356546648|ref|XP_003541736.1| PREDICTED: lipoxygenase 3, chloroplastic-like isoform X1 [Glycine max]	65.3061224489796	4.49551e-57	509.0
comp11155_c0_seq1	NA	NA	NA	NA	NA	NA	NA	NA	NA	NA	NA	NA
comp111562_c0_seq1	UniRef90_Q1A173	76.27	8.5e-21	98.0	gi|449466211|ref|XP_004150820.1|	80.36	5.0e-21	99.0	XP_007162062gi|593798048|ref|XP_007162062.1| hypothetical protein PHAVU_001G120400g [Phaseolus vulgaris] >gi|561035526|gb|ESW34056.1| hypothetical protein PHAVU_001G120400g [Phaseolus vulgaris]	87.0	2.24118e-44	387.0
comp11156_c0_seq1	UniRef90_I1PYJ8	93.88	2.5e-18	90.0	gi|504133555|ref|XP_004579345.1|	65.22	4.3e-20	96.0	NP_001237294gi|351723875|ref|NP_001237294.1| uncharacterized protein LOC100305829 [Glycine max] >gi|356525792|ref|XP_003531507.1| PREDICTED: N-alpha-acetyltransferase 38, NatC auxiliary subunit-like [Glycine max] >gi|571513815|ref|XP_006596946.1| PREDICTED: uncharacterized protein LOC100305829 isoform X2 [Glycine max] >gi|255626721|gb|ACU13705.1| unknown [Glycine max]	98.9795918367347	1.81536e-48	419.0
comp11158_c0_seq1	UniRef90_C1BEG4	69.33	5.0e-21	99.0	gi|498409264|ref|WP_010719082.1|	69.33	5.0e-21	99.0	WP_017978780gi|516603757|ref|WP_017978780.1| hypothetical protein [Sphingomonas melonis]	98.7012987012987	2.84021e-44	392.0
comp11160_c0_seq1	NA	NA	NA	NA	gi|612097437|gb|EZP55838.1|	82.61	6.4e-02	35.0	WP_017979891gi|516604868|ref|WP_017979891.1| hypothetical protein [Sphingomonas melonis]	100.0	7.09947e-28	276.0
comp111613_c0_seq1	UniRef90_B6U3H8	60.00	5.6e-20	95.0	gi|568215397|ref|NP_001274812.1|	62.12	1.9e-20	97.0	AFK46793gi|388517463|gb|AFK46793.1| unknown [Lotus japonicus]	88.57142857142857	3.97015e-38	343.0
comp11161_c0_seq1	UniRef90_UPI00022C8BD8	79.41	1.0e-10	65.0	gi|643738247|gb|KDP44235.1|	89.58	1.1e-16	85.0	XP_003600546gi|357460529|ref|XP_003600546.1| DNA primase small subunit [Medicago truncatula] >gi|355489594|gb|AES70797.1| DNA primase small subunit [Medicago truncatula]	89.04109589041096	5.229e-39	361.0
comp111626_c0_seq1	UniRef90_I6T7G8	77.78	5.5e-18	89.0	gi|593686590|ref|XP_007143966.1|	70.59	6.5e-21	99.0	CBI29595gi|296085783|emb|CBI29595.3| unnamed protein product [Vitis vinifera]	82.05128205128204	1.37991e-64	519.0
comp11163_c0_seq1	NA	NA	NA	NA	NA	NA	NA	NA	NA	NA	NA	NA
comp11164_c0_seq1	UniRef90_Q6Z7U2	65.12	1.2e-07	55.0	gi|586698282|ref|XP_006844378.1|	62.75	2.1e-13	74.0	XP_006587448gi|571478037|ref|XP_006587448.1| PREDICTED: pentatricopeptide repeat-containing protein At1g73400, mitochondrial-like isoform X2 [Glycine max]	89.6103896103896	2.46712e-42	389.0
comp111671_c0_seq1	UniRef90_J3MB40	77.42	2.5e-20	97.0	gi|7705154|gb|AAC60539.2|	71.88	1.5e-20	97.0	NP_001240054gi|358248042|ref|NP_001240054.1| uncharacterized protein LOC100802126 precursor [Glycine max] >gi|255638837|gb|ACU19722.1| unknown [Glycine max]	90.19607843137256	3.4065e-57	482.0
comp11169_c0_seq1	UniRef90_I1GV96	74.55	6.4e-19	92.0	gi|357123133|ref|XP_003563267.1|	74.55	6.4e-19	92.0	XP_003535761gi|356534437|ref|XP_003535761.1| PREDICTED: serine/threonine-protein kinase ATR-like isoform X1 [Glycine max] >gi|571485062|ref|XP_006589732.1| PREDICTED: serine/threonine-protein kinase ATR-like isoform X2 [Glycine max]	86.02941176470588	3.93027e-71	621.0
comp11170_c0_seq1	UniRef90_I3T0M4	80.77	1.3e-04	44.0	gi|593658293|ref|XP_007143216.1|	67.39	5.2e-10	62.0	NA	NA	NA	NA
comp11171_c0_seq1	NA	NA	NA	NA	NA	NA	NA	NA	NA	NA	NA	NA
comp11172_c0_seq1	NA	NA	NA	NA	NA	NA	NA	NA	NA	NA	NA	NA
comp11172_c0_seq2	NA	NA	NA	NA	NA	NA	NA	NA	NA	NA	NA	NA
comp11174_c0_seq1	UniRef90_Q6H7P8	75.86	6.5e-21	99.0	gi|116778893|gb|ABK21043.1|	67.21	6.5e-21	99.0	XP_007145644gi|593690086|ref|XP_007145644.1| hypothetical protein PHAVU_007G256400g [Phaseolus vulgaris] >gi|593690088|ref|XP_007145645.1| hypothetical protein PHAVU_007G256400g [Phaseolus vulgaris] >gi|561018834|gb|ESW17638.1| hypothetical protein PHAVU_007G256400g [Phaseolus vulgaris] >gi|561018835|gb|ESW17639.1| hypothetical protein PHAVU_007G256400g [Phaseolus vulgaris]	87.79069767441861	1.16498e-96	760.0
comp111750_c0_seq1	UniRef90_I1LW07	89.58	2.1e-17	87.0	gi|357489361|ref|XP_003614968.1|	93.75	1.4e-18	91.0	XP_003614968gi|357489361|ref|XP_003614968.1| Sulfate transporter [Medicago truncatula] >gi|355516303|gb|AES97926.1| Sulfate transporter [Medicago truncatula]	93.75	1.56438e-21	240.0
comp11175_c0_seq1	UniRef90_I1KCU0	79.31	7.5e-05	45.0	gi|502170992|ref|XP_004514961.1|	75.00	2.1e-13	74.0	XP_003549681gi|356562850|ref|XP_003549681.1| PREDICTED: uncharacterized protein LOC100527473 [Glycine max] >gi|255632430|gb|ACU16565.1| unknown [Glycine max]	80.45977011494253	1.02764e-38	347.0
comp11177_c0_seq1	NA	NA	NA	NA	NA	NA	NA	NA	NA	NA	NA	NA
comp11178_c0_seq1	UniRef90_Q01527	96.15	2.6e-05	47.0	gi|566208681|ref|XP_006373739.1|	83.87	2.9e-06	50.0	AAG15418gi|10334848|gb|AAG15418.1| seed maturation protein [Glycine tomentella]	57.291666666666664	8.10149e-18	209.0
comp111817_c0_seq1	UniRef90_B9FR42	70.59	5.0e-21	99.0	gi|55295848|dbj|BAD67716.1|	70.59	5.0e-21	99.0	XP_004512837gi|502163432|ref|XP_004512837.1| PREDICTED: uncharacterized membrane protein YjcL-like [Cicer arietinum]	90.56603773584906	1.51643e-23	250.0
comp11184_c0_seq1	NA	NA	NA	NA	NA	NA	NA	NA	NA	NA	NA	NA
comp111872_c0_seq1	UniRef90_B9S8Q8	79.66	5.0e-21	99.0	gi|255562743|ref|XP_002522377.1|	79.66	5.0e-21	99.0	XP_003537405gi|356537784|ref|XP_003537405.1| PREDICTED: uncharacterized protein LOC100782047 [Glycine max]	78.88888888888889	2.778e-76	614.0
comp11187_c0_seq1	NA	NA	NA	NA	NA	NA	NA	NA	NA	NA	NA	NA
comp11189_c0_seq1	UniRef90_H0SJ93	65.22	5.0e-21	99.0	gi|503290480|ref|WP_013525141.1|	65.71	6.5e-21	99.0	WP_017977304gi|516602281|ref|WP_017977304.1| cytochrome C oxidase subunit II [Sphingomonas melonis]	100.0	2.52628e-50	434.0
comp111906_c0_seq1	UniRef90_Q39203	65.71	3.8e-21	99.0	gi|240255701|ref|NP_567172.4|	65.71	3.8e-21	99.0	XP_003529935gi|356522602|ref|XP_003529935.1| PREDICTED: G-type lectin S-receptor-like serine/threonine-protein kinase SD2-2-like [Glycine max]	81.19658119658119	1.671e-58	515.0
comp11190_c0_seq1	UniRef90_A8SMZ8	57.83	3.8e-21	99.0	gi|499831714|ref|WP_011512448.1|	58.75	6.5e-21	99.0	WP_017977700gi|516602677|ref|WP_017977700.1| transcription elongation factor NusA [Sphingomonas melonis]	100.0	8.02761e-130	994.0
comp11190_c1_seq1	UniRef90_A3X776	76.47	5.0e-21	99.0	gi|499952360|ref|WP_011633094.1|	77.94	5.0e-21	99.0	WP_017977700gi|516602677|ref|WP_017977700.1| transcription elongation factor NusA [Sphingomonas melonis]	98.63013698630137	2.8397e-25	266.0
comp11191_c0_seq1	NA	NA	NA	NA	NA	NA	NA	NA	NA	NA	NA	NA
comp111939_c0_seq1	UniRef90_G7IRY2	73.58	9.4e-16	81.0	gi|470117007|ref|XP_004294662.1|	77.59	1.1e-20	98.0	XP_006595034gi|571502939|ref|XP_006595034.1| PREDICTED: transcription initiation factor IIA large subunit-like isoform X2 [Glycine max]	72.61904761904762	1.81261e-29	294.0
comp11193_c0_seq1	UniRef90_Q6L4B3	70.97	2.6e-05	47.0	gi|113205142|gb|AAT40504.2|	70.97	2.6e-05	47.0	NA	NA	NA	NA
comp11195_c0_seq1	NA	NA	NA	NA	NA	NA	NA	NA	NA	NA	NA	NA
comp111970_c0_seq1	UniRef90_G7K3V2	70.31	1.9e-20	97.0	gi|357482655|ref|XP_003611614.1|	70.31	1.9e-20	97.0	XP_003539286gi|356541649|ref|XP_003539286.1| PREDICTED: LOB domain-containing protein 38-like [Glycine max]	77.27272727272727	3.25144e-77	615.0
comp11198_c0_seq1	UniRef90_P39297	100.00	7.0e-14	75.0	gi|446176778|ref|WP_000254633.1|	100.00	7.0e-14	75.0	NA	NA	NA	NA
comp11203_c0_seq1	UniRef90_Q110C3	70.27	8.5e-21	98.0	gi|299830394|ref|YP_003734609.1|	63.64	3.8e-21	99.0	XP_003529335gi|356521382|ref|XP_003529335.1| PREDICTED: 30S ribosomal protein S5, chloroplastic-like [Glycine max]	91.699604743083	7.53657e-117	907.0
comp11204_c0_seq1	NA	NA	NA	NA	NA	NA	NA	NA	NA	NA	NA	NA
comp112067_c0_seq1	NA	NA	NA	NA	NA	NA	NA	NA	NA	NA	NA	NA
comp112069_c0_seq1	NA	NA	NA	NA	NA	NA	NA	NA	NA	NA	NA	NA
comp11208_c0_seq1	NA	NA	NA	NA	NA	NA	NA	NA	NA	NA	NA	NA
comp112097_c0_seq1	NA	NA	NA	NA	NA	NA	NA	NA	NA	NA	NA	NA
comp11210_c0_seq1	UniRef90_I1KI69	82.50	4.6e-11	66.0	gi|351721226|ref|NP_001238226.1|	88.89	4.6e-11	66.0	XP_007135112gi|593265868|ref|XP_007135112.1| hypothetical protein PHAVU_010G102000g [Phaseolus vulgaris] >gi|561008157|gb|ESW07106.1| hypothetical protein PHAVU_010G102000g [Phaseolus vulgaris]	73.49397590361446	4.02986e-33	321.0
comp11211_c0_seq1	NA	NA	NA	NA	NA	NA	NA	NA	NA	NA	NA	NA
comp11215_c0_seq1	UniRef90_E0TC00	60.00	3.7e-19	93.0	gi|503065791|ref|WP_013300767.1|	60.00	3.7e-19	93.0	WP_017980360gi|516605337|ref|WP_017980360.1| sterol desaturase [Sphingomonas melonis]	98.68421052631578	1.92614e-83	658.0
comp112165_c0_seq1	UniRef90_I1N0P4	77.94	1.3e-19	94.0	gi|502128741|ref|XP_004500064.1|	83.67	2.8e-15	80.0	XP_006586082gi|571473959|ref|XP_006586082.1| PREDICTED: uncharacterized protein LOC100796806 [Glycine max]	79.74683544303798	2.37499e-21	242.0
comp11217_c0_seq1	UniRef90_B9HN55	68.00	6.5e-21	99.0	gi|104642235|gb|ABF73316.1|	74.58	3.8e-21	99.0	XP_003522732gi|356507963|ref|XP_003522732.1| PREDICTED: receptor-like protein kinase HAIKU2-like [Glycine max]	80.20725388601036	0.0	3894.0
comp112183_c0_seq1	UniRef90_D6C5X6	82.35	8.5e-21	98.0	gi|587893719|gb|EXB82256.1|	82.35	6.5e-21	99.0	XP_003526485gi|356515597|ref|XP_003526485.1| PREDICTED: tocopherol cyclase, chloroplastic-like [Glycine max]	90.14084507042254	1.17189e-36	345.0
comp112202_c0_seq1	NA	NA	NA	NA	NA	NA	NA	NA	NA	NA	NA	NA
comp11220_c0_seq1	NA	NA	NA	NA	NA	NA	NA	NA	NA	NA	NA	NA
comp112221_c0_seq1	UniRef90_A5BX91	79.69	1.5e-20	97.0	gi|297727879|ref|NP_001176303.1|	75.38	3.8e-21	99.0	XP_003520326gi|356503052|ref|XP_003520326.1| PREDICTED: ferritin-2, chloroplastic [Glycine max]	94.0677966101695	9.20114e-74	591.0
comp11222_c0_seq1	NA	NA	NA	NA	NA	NA	NA	NA	NA	NA	NA	NA
comp112230_c0_seq1	UniRef90_I3TAA8	69.49	1.4e-18	91.0	gi|50512305|gb|AAT77552.1|	79.03	1.5e-20	97.0	ABR13283gi|148807146|gb|ABR13283.1| putative lipoxigenase [Prunus dulcis]	84.84848484848484	6.78073e-54	444.0
comp112246_c0_seq1	UniRef90_I1M944	90.70	1.6e-17	87.0	gi|593796000|ref|XP_007161038.1|	90.70	7.3e-18	88.0	XP_007161038gi|593796000|ref|XP_007161038.1| hypothetical protein PHAVU_001G037600g [Phaseolus vulgaris] >gi|561034502|gb|ESW33032.1| hypothetical protein PHAVU_001G037600g [Phaseolus vulgaris]	90.69767441860465	3.42268e-18	205.0
comp11225_c0_seq1	UniRef90_A5B1E1	63.89	1.7e-19	94.0	gi|147787640|emb|CAN60829.1|	63.89	1.7e-19	94.0	ABD32334gi|124359649|gb|ABD32334.2| Polynucleotidyl transferase, Ribonuclease H fold [Medicago truncatula]	58.46994535519126	6.69918e-70	604.0
comp112271_c0_seq1	NA	NA	NA	NA	gi|593382821|ref|XP_007140289.1|	65.22	1.0e-08	58.0	XP_007140289gi|593382821|ref|XP_007140289.1| hypothetical protein PHAVU_008G099600g [Phaseolus vulgaris] >gi|561013422|gb|ESW12283.1| hypothetical protein PHAVU_008G099600g [Phaseolus vulgaris]	52.94117647058824	3.98181e-18	213.0
comp11228_c0_seq1	UniRef90_C1E5G9	87.50	6.5e-21	99.0	gi|502015821|ref|WP_012693851.1|	59.30	5.0e-21	99.0	XP_003553879gi|356571429|ref|XP_003553879.1| PREDICTED: leucine aminopeptidase 3, chloroplastic-like isoform 1 [Glycine max]	88.52772466539197	0.0	2301.0
comp11229_c0_seq1	NA	NA	NA	NA	NA	NA	NA	NA	NA	NA	NA	NA
comp11230_c0_seq1	UniRef90_D7TKG0	74.60	5.6e-20	95.0	gi|590681599|ref|XP_007041123.1|	76.19	6.5e-21	99.0	XP_007148780gi|593696596|ref|XP_007148780.1| hypothetical protein PHAVU_005G013500g [Phaseolus vulgaris] >gi|561022044|gb|ESW20774.1| hypothetical protein PHAVU_005G013500g [Phaseolus vulgaris]	88.23529411764706	6.86473e-33	326.0
comp11232_c0_seq1	UniRef90_B9FCW5	64.62	3.8e-21	99.0	gi|222629688|gb|EEE61820.1|	64.62	3.8e-21	99.0	XP_003541291gi|356545735|ref|XP_003541291.1| PREDICTED: probable receptor-like serine/threonine-protein kinase At5g57670-like isoform X1 [Glycine max]	81.73076923076923	3.48464e-116	894.0
comp11232_c0_seq2	UniRef90_C6ZRQ1	88.00	1.3e-06	51.0	gi|351724607|ref|NP_001238599.1|	88.00	1.3e-06	51.0	XP_003610092gi|357479613|ref|XP_003610092.1| Receptor-like protein kinase [Medicago truncatula] >gi|355511147|gb|AES92289.1| Receptor-like protein kinase [Medicago truncatula]	63.76811594202898	5.77454e-21	232.0
comp11233_c0_seq1	UniRef90_I1NDT8	60.00	1.4e-18	91.0	gi|595899679|ref|XP_007213827.1|	63.89	3.8e-21	99.0	XP_007146645gi|593692206|ref|XP_007146645.1| hypothetical protein PHAVU_006G057600g [Phaseolus vulgaris] >gi|593692208|ref|XP_007146646.1| hypothetical protein PHAVU_006G057600g [Phaseolus vulgaris] >gi|561019868|gb|ESW18639.1| hypothetical protein PHAVU_006G057600g [Phaseolus vulgaris] >gi|561019869|gb|ESW18640.1| hypothetical protein PHAVU_006G057600g [Phaseolus vulgaris]	87.0	2.78189e-54	462.0
comp11235_c0_seq1	NA	NA	NA	NA	NA	NA	NA	NA	NA	NA	NA	NA
comp11235_c0_seq2	NA	NA	NA	NA	NA	NA	NA	NA	NA	NA	NA	NA
comp11238_c0_seq1	UniRef90_G7L4J7	100.00	4.6e+06	9.0	gi|357505649|ref|XP_003623113.1|	100.00	4.6e+06	9.0	AFK33596gi|388491060|gb|AFK33596.1| unknown [Medicago truncatula]	68.96551724137932	1.9442e-14	180.0
comp112390_c0_seq1	NA	NA	NA	NA	NA	NA	NA	NA	NA	NA	NA	NA
comp11239_c0_seq1	UniRef90_D8RPQ8	53.70	1.4e-10	64.0	gi|604303642|gb|EYU23066.1|	75.81	5.0e-21	99.0	XP_007160004gi|593793931|ref|XP_007160004.1| hypothetical protein PHAVU_002G284900g [Phaseolus vulgaris] >gi|561033419|gb|ESW31998.1| hypothetical protein PHAVU_002G284900g [Phaseolus vulgaris]	84.52380952380952	2.13104e-42	391.0
comp11240_c0_seq1	UniRef90_B9GPA2	76.92	4.9e-19	92.0	gi|473842517|gb|EMS47322.1|	78.18	9.7e-20	95.0	XP_003527556gi|356517764|ref|XP_003527556.1| PREDICTED: cell number regulator 6-like isoform X1 [Glycine max] >gi|571462880|ref|XP_006582413.1| PREDICTED: cell number regulator 6-like isoform X2 [Glycine max]	83.81742738589212	5.73668e-148	1094.0
comp11240_c0_seq2	UniRef90_C6TM41	85.71	1.2e-09	61.0	gi|593103373|ref|XP_007131463.1|	85.71	8.9e-10	62.0	XP_007131463gi|593103373|ref|XP_007131463.1| hypothetical protein PHAVU_011G015600g [Phaseolus vulgaris] >gi|561004463|gb|ESW03457.1| hypothetical protein PHAVU_011G015600g [Phaseolus vulgaris]	83.33333333333334	1.67724e-11	159.0
comp11241_c0_seq1	NA	NA	NA	NA	NA	NA	NA	NA	NA	NA	NA	NA
comp11242_c0_seq1	NA	NA	NA	NA	NA	NA	NA	NA	NA	NA	NA	NA
comp11244_c0_seq1	UniRef90_I1K6M0	73.44	2.5e-18	90.0	gi|645242892|ref|XP_008227736.1|	82.35	3.9e-08	56.0	XP_007204513gi|595819534|ref|XP_007204513.1| hypothetical protein PRUPE_ppa018481mg [Prunus persica] >gi|462400044|gb|EMJ05712.1| hypothetical protein PRUPE_ppa018481mg [Prunus persica]	61.53846153846154	1.36379e-43	395.0
comp112468_c0_seq1	UniRef90_G7KNP1	66.67	7.5e-05	45.0	gi|586677973|ref|XP_006839071.1|	63.64	4.3e-20	96.0	XP_003546178gi|356555720|ref|XP_003546178.1| PREDICTED: early nodulin-like protein 2-like [Glycine max]	66.87898089171973	3.49567e-68	556.0
comp112470_c0_seq1	NA	NA	NA	NA	NA	NA	NA	NA	NA	NA	NA	NA
comp112504_c0_seq1	NA	NA	NA	NA	NA	NA	NA	NA	NA	NA	NA	NA
comp11251_c0_seq1	UniRef90_A3WDR9	66.18	1.1e-20	98.0	gi|521066589|ref|WP_020398540.1|	69.57	6.5e-21	99.0	EZP51014gi|612092527|gb|EZP51014.1| Lysine--tRNA ligase [Sphingomonas sp. RIT328]	95.94594594594594	2.43775e-41	380.0
comp112567_c0_seq1	UniRef90_B9GRP7	71.43	3.2e-16	83.0	gi|593799024|ref|XP_007162550.1|	86.00	8.5e-21	98.0	XP_006604494gi|571557924|ref|XP_006604494.1| PREDICTED: probable lysine-specific demethylase JMJ14-like isoform X2 [Glycine max] >gi|571557927|ref|XP_006604495.1| PREDICTED: probable lysine-specific demethylase JMJ14-like isoform X3 [Glycine max]	84.76821192052981	4.92509e-88	731.0
comp11256_c0_seq1	UniRef90_I0N6B8	95.56	2.8e-17	86.0	gi|381309095|gb|EIC49938.1|	95.56	2.8e-17	86.0	EIC49938gi|381309095|gb|EIC49938.1| hypothetical protein CGSSpSV36_2056 [Streptococcus pneumoniae SV36]	95.55555555555556	1.73835e-20	213.0
comp112575_c0_seq1	NA	NA	NA	NA	NA	NA	NA	NA	NA	NA	NA	NA
comp11258_c0_seq1	UniRef90_B6HE42	70.59	6.5e-21	99.0	gi|68487498|ref|XP_712370.1|	88.89	3.8e-21	99.0	XP_003550821gi|356565179|ref|XP_003550821.1| PREDICTED: leghemoglobin reductase-like [Glycine max]	91.83266932270917	0.0	2303.0
comp11260_c0_seq1	NA	NA	NA	NA	NA	NA	NA	NA	NA	NA	NA	NA
comp11261_c0_seq1	NA	NA	NA	NA	gi|517062258|ref|WP_018251076.1|	66.67	1.9e-05	47.0	WP_018251076gi|517062258|ref|WP_018251076.1| hypothetical protein [Sphingomonas melonis]	53.06122448979592	3.73065e-45	416.0
comp11261_c1_seq1	NA	NA	NA	NA	gi|517062258|ref|WP_018251076.1|	70.59	8.2e-34	141.0	WP_018251076gi|517062258|ref|WP_018251076.1| hypothetical protein [Sphingomonas melonis]	60.95890410958904	9.48191e-51	455.0
comp11262_c0_seq1	UniRef90_B9IE81	67.12	3.8e-21	99.0	gi|590596379|ref|XP_007018320.1|	84.62	5.0e-21	99.0	XP_006572987gi|571433725|ref|XP_006572987.1| PREDICTED: uncharacterized protein LOC100810300 isoform X4 [Glycine max]	80.79763663220089	0.0	2851.0
comp11264_c0_seq1	UniRef90_D7KTL4	77.78	2.1e-17	87.0	gi|21618176|gb|AAM67226.1|	77.78	2.1e-17	87.0	XP_003538390gi|356539818|ref|XP_003538390.1| PREDICTED: aspartic proteinase PCS1-like [Glycine max]	83.6734693877551	0.0	1748.0
comp11265_c0_seq1	UniRef90_I1QPT7	69.84	1.7e-19	94.0	gi|115479741|ref|NP_001063464.1|	69.84	1.7e-19	94.0	XP_003532178gi|356527155|ref|XP_003532178.1| PREDICTED: fasciclin-like arabinogalactan protein 1-like [Glycine max]	87.29641693811075	2.37875e-180	1350.0
comp11270_c0_seq1	NA	NA	NA	NA	NA	NA	NA	NA	XP_007140531gi|593428975|ref|XP_007140531.1| hypothetical protein PHAVU_008G120500g [Phaseolus vulgaris] >gi|561013664|gb|ESW12525.1| hypothetical protein PHAVU_008G120500g [Phaseolus vulgaris]	56.060606060606055	4.77832e-16	189.0
comp11274_c0_seq1	UniRef90_A0B5S0	71.88	6.5e-21	99.0	gi|502134170|ref|WP_012717350.1|	52.27	6.5e-21	99.0	XP_003554743gi|356573183|ref|XP_003554743.1| PREDICTED: probable tRNA N6-adenosine threonylcarbamoyltransferase isoform X1 [Glycine max] >gi|571560567|ref|XP_006604874.1| PREDICTED: probable tRNA N6-adenosine threonylcarbamoyltransferase isoform X2 [Glycine max]	96.30681818181817	0.0	1833.0
comp112768_c0_seq1	UniRef90_A5BA10	64.29	5.0e-21	99.0	gi|53749310|gb|AAU90169.1|	66.22	6.5e-21	99.0	ABN06064gi|124359710|gb|ABN06064.1| RNA-directed DNA polymerase (Reverse transcriptase); Chromo; Zinc finger, CCHC-type; Peptidase aspartic, active site; Polynucleotidyl transferase, Ribonuclease H fold [Medicago truncatula]	78.125	1.25272e-80	688.0
comp11276_c0_seq1	NA	NA	NA	NA	NA	NA	NA	NA	NA	NA	NA	NA
comp112777_c0_seq1	NA	NA	NA	NA	NA	NA	NA	NA	NA	NA	NA	NA
comp112780_c0_seq1	UniRef90_Q9M3Z7	73.02	2.5e-20	97.0	gi|75220301|sp|O82711.1|PIP22_PEA	63.51	1.1e-20	98.0	NP_001237543gi|351723671|ref|NP_001237543.1| trypsin inhibitor [Glycine max] >gi|9367042|gb|AAF87095.1| trypsin inhibitor [Glycine max]	68.6046511627907	3.76862e-33	308.0
comp11280_c0_seq1	UniRef90_F9X940	54.22	5.0e-21	99.0	gi|629097294|gb|KCW63059.1|	79.40	5.3e-292	999.0	XP_003547598gi|356558612|ref|XP_003547598.1| PREDICTED: beta-xylosidase/alpha-L-arabinofuranosidase 1-like [Glycine max]	89.94845360824742	0.0	3832.0
comp11282_c0_seq1	NA	NA	NA	NA	NA	NA	NA	NA	NA	NA	NA	NA
comp11285_c0_seq1	UniRef90_E8JHE1	65.28	5.0e-21	99.0	gi|526769482|ref|WP_020852429.1|	62.34	5.0e-21	99.0	WP_017979472gi|516604449|ref|WP_017979472.1| preprotein translocase subunit SecY [Sphingomonas melonis]	100.0	3.14333e-148	1118.0
comp11288_c0_seq1	UniRef90_A5AMW1	88.52	2.5e-20	97.0	gi|147820287|emb|CAN71466.1|	88.52	2.5e-20	97.0	XP_003588267gi|357435983|ref|XP_003588267.1| hypothetical protein MTR_1g005080 [Medicago truncatula] >gi|355477315|gb|AES58518.1| hypothetical protein MTR_1g005080 [Medicago truncatula]	51.5527950310559	1.85749e-43	321.0
comp11289_c0_seq1	UniRef90_A5BGW6	71.64	5.0e-21	99.0	gi|147811198|emb|CAN70161.1|	71.64	5.0e-21	99.0	XP_004504684gi|502141880|ref|XP_004504684.1| PREDICTED: uncharacterized protein LOC101490308 [Cicer arietinum]	91.54929577464789	2.40697e-39	354.0
comp11293_c0_seq1	UniRef90_Q6G4R2	77.61	5.0e-21	99.0	gi|488140711|ref|WP_002211919.1|	72.46	6.5e-21	99.0	WP_017978019gi|516602996|ref|WP_017978019.1| L-lactate dehydrogenase [Sphingomonas melonis]	97.43589743589743	1.43299e-27	279.0
comp112958_c0_seq1	UniRef90_A9S2M7	62.86	1.5e-20	97.0	gi|168016027|ref|XP_001760551.1|	62.86	1.5e-20	97.0	XP_007154377gi|593782673|ref|XP_007154377.1| hypothetical protein PHAVU_003G114100g [Phaseolus vulgaris] >gi|561027731|gb|ESW26371.1| hypothetical protein PHAVU_003G114100g [Phaseolus vulgaris]	72.89719626168224	9.73232e-85	703.0
comp112972_c0_seq1	UniRef90_F6HMN9	74.47	6.9e-12	69.0	gi|593797884|ref|XP_007161980.1|	70.15	4.3e-20	96.0	XP_004489677gi|502091954|ref|XP_004489677.1| PREDICTED: putative ankyrin repeat protein RF_0381-like [Cicer arietinum]	74.59016393442623	3.91632e-55	484.0
comp112973_c0_seq1	NA	NA	NA	NA	NA	NA	NA	NA	NA	NA	NA	NA
comp11297_c0_seq1	UniRef90_F4NWD2	68.18	3.8e-21	99.0	gi|304436123|gb|ADM33827.1|	88.24	6.5e-21	99.0	XP_007156128gi|593786175|ref|XP_007156128.1| hypothetical protein PHAVU_003G261000g [Phaseolus vulgaris] >gi|593786229|ref|XP_007156155.1| hypothetical protein PHAVU_003G262900g [Phaseolus vulgaris] >gi|561029482|gb|ESW28122.1| hypothetical protein PHAVU_003G261000g [Phaseolus vulgaris] >gi|561029509|gb|ESW28149.1| hypothetical protein PHAVU_003G262900g [Phaseolus vulgaris]	98.39357429718876	1.81612e-178	1304.0
comp11298_c0_seq1	NA	NA	NA	NA	NA	NA	NA	NA	NA	NA	NA	NA
comp112991_c0_seq1	UniRef90_D7LG47	64.06	1.1e-18	91.0	gi|567916542|ref|XP_006450277.1|	74.19	6.5e-21	99.0	NP_001236959gi|351721609|ref|NP_001236959.1| uncharacterized protein LOC100305551 precursor [Glycine max] >gi|255625883|gb|ACU13286.1| unknown [Glycine max]	69.23076923076923	1.53902e-51	441.0
comp112996_c0_seq1	NA	NA	NA	NA	NA	NA	NA	NA	NA	NA	NA	NA
comp112998_c0_seq1	UniRef90_B9H581	73.47	2.4e-16	83.0	gi|470132684|ref|XP_004302206.1|	74.07	3.8e-21	99.0	XP_006591402gi|571490152|ref|XP_006591402.1| PREDICTED: E3 ubiquitin-protein ligase RING1-like [Glycine max]	62.264150943396224	1.18454e-44	393.0
comp11299_c0_seq1	UniRef90_B6AWX5	79.03	6.5e-21	99.0	gi|491368925|ref|WP_005226823.1|	64.94	6.5e-21	99.0	WP_017979461gi|516604438|ref|WP_017979461.1| GMP synthase [Sphingomonas melonis]	98.94736842105263	9.9285e-130	991.0
comp113002_c0_seq1	NA	NA	NA	NA	NA	NA	NA	NA	NA	NA	NA	NA
comp113004_c0_seq1	UniRef90_F6HW60	79.31	5.6e-20	95.0	gi|502095528|ref|XP_004490475.1|	78.69	5.0e-21	99.0	XP_004490475gi|502095528|ref|XP_004490475.1| PREDICTED: uncharacterized protein LOC101512371 [Cicer arietinum]	53.09278350515464	2.72788e-45	418.0
comp113006_c0_seq1	NA	NA	NA	NA	NA	NA	NA	NA	NA	NA	NA	NA
comp113013_c0_seq1	NA	NA	NA	NA	NA	NA	NA	NA	NA	NA	NA	NA
comp113024_c0_seq1	UniRef90_I3SKD5	77.78	1.4e-16	84.0	gi|388505322|gb|AFK40727.1|	77.78	1.4e-16	84.0	XP_006605293gi|571562369|ref|XP_006605293.1| PREDICTED: uncharacterized protein LOC100306017 isoform X1 [Glycine max]	76.5625	1.39639e-29	289.0
comp113033_c0_seq1	NA	NA	NA	NA	NA	NA	NA	NA	NA	NA	NA	NA
comp113037_c0_seq1	NA	NA	NA	NA	NA	NA	NA	NA	NA	NA	NA	NA
comp113038_c0_seq1	NA	NA	NA	NA	NA	NA	NA	NA	NA	NA	NA	NA
comp113046_c0_seq1	NA	NA	NA	NA	NA	NA	NA	NA	NA	NA	NA	NA
comp113049_c0_seq1	UniRef90_Q5HZ00	77.78	5.0e-21	99.0	gi|20260214|gb|AAM13005.1|	77.78	5.0e-21	99.0	XP_006600931gi|571537076|ref|XP_006600931.1| PREDICTED: solanesyl diphosphate synthase 3, chloroplastic/mitochondrial-like isoform X3 [Glycine max]	90.32258064516128	1.48188e-44	397.0
comp113091_c0_seq1	UniRef90_F2EEG4	87.04	5.0e-21	99.0	gi|116830885|gb|ABK28399.1|	88.89	6.5e-21	99.0	XP_003530389gi|571475022|ref|XP_003530389.2| PREDICTED: protein kinase PVPK-1-like [Glycine max]	68.44444444444444	4.07889e-84	695.0
comp113094_c0_seq1	UniRef90_I1MWN4	71.64	7.4e-20	95.0	gi|586659072|ref|XP_006829656.1|	62.69	3.2e-18	90.0	XP_004498643gi|502124717|ref|XP_004498643.1| PREDICTED: pleiotropic drug resistance protein 1-like [Cicer arietinum]	88.23529411764706	4.49158e-54	490.0
comp1130_c0_seq1	UniRef90_UPI000233DFAF	66.67	1.3e-06	51.0	gi|571480434|ref|XP_006588268.1|	78.57	5.1e-06	49.0	XP_007204175gi|595817203|ref|XP_007204175.1| hypothetical protein PRUPE_ppa016894mg [Prunus persica] >gi|462399706|gb|EMJ05374.1| hypothetical protein PRUPE_ppa016894mg [Prunus persica]	61.76470588235294	2.97234e-14	131.0
comp113106_c0_seq1	UniRef90_I1LIE9	76.92	2.5e-03	40.0	gi|593790032|ref|XP_007158055.1|	80.77	2.2e-04	44.0	NA	NA	NA	NA
comp11310_c0_seq1	NA	NA	NA	NA	NA	NA	NA	NA	NA	NA	NA	NA
comp113112_c0_seq1	UniRef90_UPI000233C4F5	65.00	4.7e-15	79.0	gi|593689066|ref|XP_007145152.1|	56.79	5.6e-20	95.0	XP_006574533gi|571438301|ref|XP_006574533.1| PREDICTED: bromodomain and WD repeat-containing protein 3-like isoform X3 [Glycine max]	62.172284644194754	6.78872e-92	784.0
comp113118_c0_seq1	UniRef90_A5BPD8	80.33	1.9e-20	97.0	gi|147799030|emb|CAN74834.1|	80.33	1.9e-20	97.0	XP_004501088gi|502131747|ref|XP_004501088.1| PREDICTED: uncharacterized protein LOC101498624 [Cicer arietinum]	85.60606060606061	2.93489e-68	598.0
comp11311_c0_seq1	UniRef90_B6R6L2	66.67	6.5e-21	99.0	gi|500116217|ref|WP_011792222.1|	64.29	5.0e-21	99.0	WP_017978841gi|516603818|ref|WP_017978841.1| carbonate dehydratase [Sphingomonas melonis]	100.0	5.11764e-85	660.0
comp11313_c0_seq1	UniRef90_I1G9P9	66.18	5.0e-21	99.0	gi|12847419|dbj|BAB27561.1|	71.21	3.8e-21	99.0	XP_002304476gi|224074887|ref|XP_002304476.1| replication factor C 40 kDa family protein [Populus trichocarpa] >gi|222841908|gb|EEE79455.1| replication factor C 40 kDa family protein [Populus trichocarpa]	93.05555555555556	1.87522e-40	369.0
comp113141_c0_seq1	NA	NA	NA	NA	NA	NA	NA	NA	NA	NA	NA	NA
comp113144_c0_seq1	NA	NA	NA	NA	NA	NA	NA	NA	NA	NA	NA	NA
comp113166_c0_seq1	UniRef90_C5X001	66.20	1.3e-19	94.0	gi|115450467|ref|NP_001048834.1|	63.89	1.3e-19	94.0	XP_003516680gi|356495635|ref|XP_003516680.1| PREDICTED: probable LRR receptor-like serine/threonine-protein kinase At1g12460-like isoform X1 [Glycine max]	94.3089430894309	1.14924e-63	554.0
comp113167_c0_seq1	UniRef90_B9IG84	86.79	2.5e-18	90.0	gi|567214870|ref|XP_006411252.1|	86.21	5.0e-21	99.0	XP_006367372gi|565403863|ref|XP_006367372.1| PREDICTED: uncharacterized protein LOC102588142 [Solanum tuberosum]	92.3076923076923	2.43673e-15	186.0
comp11316_c0_seq1	NA	NA	NA	NA	gi|516604415|ref|WP_017979438.1|	92.68	4.9e-38	155.0	WP_017979438gi|516604415|ref|WP_017979438.1| hypothetical protein [Sphingomonas melonis]	92.6829268292683	1.0907e-43	407.0
comp113170_c0_seq1	UniRef90_I1KHK1	63.41	1.2e-07	55.0	gi|356522454|ref|XP_003529861.1|	63.41	1.2e-07	55.0	NA	NA	NA	NA
comp113172_c0_seq1	NA	NA	NA	NA	NA	NA	NA	NA	NA	NA	NA	NA
comp113173_c0_seq1	UniRef90_Q9SRM8	62.96	9.4e-16	81.0	gi|604334621|gb|EYU38705.1|	74.58	6.5e-21	99.0	XP_004494918gi|502114280|ref|XP_004494918.1| PREDICTED: uncharacterized protein LOC101488959 [Cicer arietinum]	75.33333333333333	4.32326e-60	515.0
comp113176_c0_seq1	NA	NA	NA	NA	NA	NA	NA	NA	NA	NA	NA	NA
comp113186_c0_seq1	UniRef90_C1FH53	74.58	4.3e-20	96.0	gi|303276000|ref|XP_003057294.1|	76.27	3.3e-20	96.0	XP_002266930gi|225425210|ref|XP_002266930.1| PREDICTED: glucose-6-phosphate 1-dehydrogenase, chloroplastic [Vitis vinifera] >gi|296088699|emb|CBI38149.3| unnamed protein product [Vitis vinifera]	98.15950920245399	2.27554e-109	858.0
comp113197_c0_seq1	UniRef90_B8B778	72.73	5.0e-21	99.0	gi|115472661|ref|NP_001059929.1|	72.73	5.0e-21	99.0	XP_007148284gi|593695571|ref|XP_007148284.1| hypothetical protein PHAVU_006G195300g [Phaseolus vulgaris] >gi|561021507|gb|ESW20278.1| hypothetical protein PHAVU_006G195300g [Phaseolus vulgaris]	91.48936170212765	6.25116e-84	658.0
comp113204_c0_seq1	UniRef90_I1LXB5	91.28	1.2e-100	363.0	gi|413951727|gb|AFW84376.1|	72.50	2.0e-09	60.0	XP_006595563gi|571505599|ref|XP_006595563.1| PREDICTED: uncharacterized protein LOC100793275 isoform X1 [Glycine max] >gi|571505602|ref|XP_006595564.1| PREDICTED: uncharacterized protein LOC100793275 isoform X2 [Glycine max] >gi|571505606|ref|XP_006595565.1| PREDICTED: uncharacterized protein LOC100793275 isoform X3 [Glycine max] >gi|571505610|ref|XP_006595566.1| PREDICTED: uncharacterized protei…	89.14027149321268	1.18438e-135	1024.0
comp113236_c0_seq1	NA	NA	NA	NA	NA	NA	NA	NA	NA	NA	NA	NA
comp11323_c0_seq1	UniRef90_D7TAG0	73.44	6.5e-21	99.0	gi|225425118|ref|XP_002275179.1|	73.44	6.5e-21	99.0	XP_003555738gi|356575217|ref|XP_003555738.1| PREDICTED: tobamovirus multiplication protein 3-like [Glycine max]	78.2051282051282	2.04736e-31	304.0
comp113244_c0_seq1	UniRef90_Q2HU63	86.67	3.0e-10	63.0	gi|567864212|ref|XP_006424755.1|	66.00	3.0e-10	63.0	XP_007150296gi|593699714|ref|XP_007150296.1| hypothetical protein PHAVU_005G141500g [Phaseolus vulgaris] >gi|561023560|gb|ESW22290.1| hypothetical protein PHAVU_005G141500g [Phaseolus vulgaris]	60.509554140127385	2.07561e-46	403.0
comp113256_c0_seq1	NA	NA	NA	NA	NA	NA	NA	NA	NA	NA	NA	NA
comp113263_c0_seq1	UniRef90_I1LSZ6	83.93	1.5e-20	97.0	gi|502084278|ref|XP_004487659.1|	87.50	6.5e-21	99.0	XP_006592898gi|571494623|ref|XP_006592898.1| PREDICTED: myosin-2-like isoform X3 [Glycine max]	77.27272727272727	6.73675e-54	493.0
comp113264_c0_seq1	UniRef90_J3LLI1	74.55	4.3e-20	96.0	gi|460367321|ref|XP_004229523.1|	76.36	1.9e-20	97.0	XP_004510173gi|502155735|ref|XP_004510173.1| PREDICTED: uncharacterized protein LOC101493691 [Cicer arietinum]	93.75	1.30592e-59	486.0
comp11326_c0_seq1	NA	NA	NA	NA	NA	NA	NA	NA	NA	NA	NA	NA
comp113289_c0_seq1	UniRef90_J3MLK1	72.31	3.8e-21	99.0	gi|573951003|ref|XP_006657788.1|	72.31	3.8e-21	99.0	XP_006599303gi|571527784|ref|XP_006599303.1| PREDICTED: pre-rRNA-processing protein esf1-like [Glycine max]	82.5	1.46018e-62	547.0
comp11328_c0_seq1	NA	NA	NA	NA	NA	NA	NA	NA	NA	NA	NA	NA
comp11330_c0_seq1	UniRef90_A1E0X8	68.25	5.0e-21	99.0	gi|113205414|gb|ABI34386.1|	68.25	6.5e-21	99.0	XP_003602038gi|357463513|ref|XP_003602038.1| NAC domain protein [Medicago truncatula] >gi|355491086|gb|AES72289.1| NAC domain protein [Medicago truncatula]	98.55072463768117	8.08461e-42	376.0
comp113310_c0_seq1	UniRef90_I1L4H9	71.88	5.6e-20	95.0	gi|571478282|ref|XP_006587516.1|	71.88	5.6e-20	95.0	XP_006587516gi|571478282|ref|XP_006587516.1| PREDICTED: uncharacterized protein LOC100820462 [Glycine max]	56.86274509803921	3.03866e-24	265.0
comp113310_c0_seq2	UniRef90_I1L4H9	66.10	4.7e-13	72.0	gi|571478282|ref|XP_006587516.1|	66.10	4.7e-13	72.0	XP_006587516gi|571478282|ref|XP_006587516.1| PREDICTED: uncharacterized protein LOC100820462 [Glycine max]	66.66666666666666	5.96134e-24	262.0
comp113319_c0_seq1	NA	NA	NA	NA	NA	NA	NA	NA	NA	NA	NA	NA
comp11332_c0_seq1	UniRef90_Q9LKK8	76.56	3.3e-20	96.0	gi|460409371|ref|XP_004250112.1|	76.56	1.1e-20	98.0	XP_003552029gi|571542292|ref|XP_003552029.2| PREDICTED: lanC-like protein GCL1-like [Glycine max]	79.08496732026144	2.03878e-77	633.0
comp113330_c0_seq1	UniRef90_A3BK83	80.00	6.0e+06	9.0	gi|125600396|gb|EAZ39972.1|	80.00	6.0e+06	9.0	AFK38948gi|388501764|gb|AFK38948.1| unknown [Lotus japonicus]	76.66666666666667	8.93103e-07	121.0
comp113335_c0_seq1	UniRef90_B9GJS9	66.67	1.8e-10	64.0	gi|460375591|ref|XP_004233588.1|	54.84	2.5e-20	97.0	XP_003553846gi|356571361|ref|XP_003553846.1| PREDICTED: fidgetin-like protein 1-like [Glycine max]	75.55555555555556	1.72412e-36	354.0
comp113337_c0_seq1	UniRef90_Q9SQW9	66.67	8.1e-15	78.0	gi|449499594|ref|XP_004160859.1|	62.34	5.6e-20	95.0	XP_006591726gi|571490988|ref|XP_006591726.1| PREDICTED: uncharacterized protein LOC102661627 [Glycine max]	47.183098591549296	1.12403e-29	301.0
comp113340_c0_seq1	UniRef90_Q9SX33	73.08	7.2e-16	82.0	gi|470122262|ref|XP_004297163.1|	68.75	3.8e-21	99.0	XP_007037752gi|590669358|ref|XP_007037752.1| ATPase E1-E2 type family protein / haloacid dehalogenase-like hydrolase family protein isoform 3 [Theobroma cacao] >gi|508774997|gb|EOY22253.1| ATPase E1-E2 type family protein / haloacid dehalogenase-like hydrolase family protein isoform 3 [Theobroma cacao]	82.1917808219178	2.87164e-34	347.0
comp113349_c0_seq1	UniRef90_D8ST53	71.43	6.8e-10	62.0	gi|604299514|gb|EYU19409.1|	79.31	8.5e-21	98.0	XP_003555792gi|356575325|ref|XP_003555792.1| PREDICTED: galactinol synthase 2 [Glycine max]	92.07920792079209	4.92621e-56	475.0
comp11334_c0_seq1	UniRef90_D0N6J7	69.23	1.1e-20	98.0	gi|443729368|gb|ELU15292.1|	78.57	8.5e-21	98.0	XP_006604289gi|571556632|ref|XP_006604289.1| PREDICTED: ubiquitin-conjugating enzyme E2 22-like [Glycine max]	81.57894736842105	4.57174e-146	1103.0
comp11334_c0_seq2	UniRef90_A8NIW7	59.70	1.7e-19	94.0	gi|443729368|gb|ELU15292.1|	78.57	8.5e-21	98.0	XP_006604289gi|571556632|ref|XP_006604289.1| PREDICTED: ubiquitin-conjugating enzyme E2 22-like [Glycine max]	96.62162162162163	1.42795e-99	784.0
comp113350_c0_seq1	NA	NA	NA	NA	NA	NA	NA	NA	NA	NA	NA	NA
comp11335_c0_seq1	UniRef90_C5XBH3	88.68	9.7e-20	95.0	gi|514734743|ref|XP_004957985.1|	89.09	3.3e-20	96.0	XP_006583517gi|571465931|ref|XP_006583517.1| PREDICTED: eukaryotic translation initiation factor 4G-like [Glycine max]	77.25321888412017	0.0	1706.0
comp11336_c0_seq1	UniRef90_Q9ZQ94	58.46	6.5e-21	99.0	gi|133874212|dbj|BAF49309.1|	75.44	3.8e-21	99.0	XP_004508344gi|502151242|ref|XP_004508344.1| PREDICTED: UDP-glucose flavonoid 3-O-glucosyltransferase 7-like [Cicer arietinum]	85.71428571428571	1.86358e-68	573.0
comp113378_c0_seq1	NA	NA	NA	NA	NA	NA	NA	NA	NA	NA	NA	NA
comp113381_c0_seq1	UniRef90_A9U3N6	69.23	1.4e-18	91.0	gi|340379225|ref|XP_003388127.1|	64.86	1.9e-20	97.0	XP_006575115gi|571440313|ref|XP_006575115.1| PREDICTED: DNA mismatch repair protein PMS1-like [Glycine max]	93.19371727748691	3.15079e-117	942.0
comp113388_c0_seq1	UniRef90_I1LY17	65.28	6.5e-21	99.0	gi|475627672|gb|EMT33743.1|	75.38	6.5e-21	99.0	XP_003523647gi|356509828|ref|XP_003523647.1| PREDICTED: U-box domain-containing protein 35-like [Glycine max]	77.23132969034609	0.0	1965.0
comp11338_c0_seq1	UniRef90_G7K9A7	92.49	5.9e-287	982.0	gi|357481377|ref|XP_003610974.1|	92.49	5.9e-287	982.0	NP_001235534gi|351724791|ref|NP_001235534.1| cytochrome P450 97B2, chloroplastic [Glycine max] >gi|5915855|sp|O48921.1|C97B2_SOYBN RecName: Full=Cytochrome P450 97B2, chloroplastic; Flags: Precursor >gi|2738996|gb|AAB94586.1| CYP97B2p [Glycine max]	93.24577861163228	0.0	2670.0
comp113398_c0_seq1	UniRef90_I1M5D4	95.92	2.8e-19	93.0	gi|502156206|ref|XP_004510359.1|	95.92	5.6e-20	95.0	XP_004510359gi|502156206|ref|XP_004510359.1| PREDICTED: inactive protein kinase SELMODRAFT_444075-like isoform X1 [Cicer arietinum] >gi|502156208|ref|XP_004510360.1| PREDICTED: inactive protein kinase SELMODRAFT_444075-like isoform X2 [Cicer arietinum]	95.91836734693877	3.38209e-21	242.0
comp113409_c0_seq1	UniRef90_I1N0N5	83.93	1.3e-19	94.0	gi|593691862|ref|XP_007146487.1|	84.48	2.5e-20	97.0	XP_003553079gi|356569790|ref|XP_003553079.1| PREDICTED: uncharacterized protein LOC100796520 [Glycine max]	66.95652173913044	2.90118e-34	327.0
comp11340_c0_seq1	NA	NA	NA	NA	NA	NA	NA	NA	NA	NA	NA	NA
comp113414_c0_seq1	NA	NA	NA	NA	NA	NA	NA	NA	NA	NA	NA	NA
comp113422_c0_seq1	UniRef90_B0I556	91.84	2.8e-19	93.0	gi|593269544|ref|XP_007136949.1|	91.84	2.8e-19	93.0	XP_007136949gi|593269544|ref|XP_007136949.1| hypothetical protein PHAVU_009G087500g [Phaseolus vulgaris] >gi|166788443|dbj|BAG06677.1| protein kinase [Phaseolus vulgaris] >gi|561010036|gb|ESW08943.1| hypothetical protein PHAVU_009G087500g [Phaseolus vulgaris]	91.83673469387756	1.55896e-21	239.0
comp11342_c0_seq1	UniRef90_A9SZV7	63.01	8.5e-21	98.0	gi|514809246|ref|XP_004979451.1|	57.50	5.0e-21	99.0	XP_003549717gi|356562922|ref|XP_003549717.1| PREDICTED: protein S-acyltransferase 24-like [Glycine max]	86.70788253477589	0.0	2891.0
comp113437_c0_seq1	UniRef90_J3MSU8	66.67	3.8e-21	99.0	gi|359807082|ref|NP_001241088.1|	72.31	3.8e-21	99.0	XP_003536626gi|356536198|ref|XP_003536626.1| PREDICTED: heavy metal-associated isoprenylated plant protein 26-like [Glycine max]	90.41095890410958	1.09001e-90	704.0
comp113440_c0_seq1	UniRef90_A5ZLI2	60.56	2.4e-14	77.0	gi|492233148|ref|WP_005783315.1|	61.97	2.1e-15	80.0	WP_008770322gi|496045815|ref|WP_008770322.1| hypothetical protein [Bacteroides sp. 2_1_16] >gi|263252188|gb|EEZ23745.1| hypothetical protein HMPREF0101_04583 [Bacteroides sp. 2_1_16]	61.97183098591549	5.73936e-17	193.0
comp113444_c0_seq1	UniRef90_B8LLI2	74.58	5.0e-21	99.0	gi|148906729|gb|ABR16512.1|	74.58	5.0e-21	99.0	XP_007139108gi|593331364|ref|XP_007139108.1| hypothetical protein PHAVU_008G002000g [Phaseolus vulgaris] >gi|561012241|gb|ESW11102.1| hypothetical protein PHAVU_008G002000g [Phaseolus vulgaris]	87.8048780487805	6.90217e-119	921.0
comp11345_c0_seq1	NA	NA	NA	NA	NA	NA	NA	NA	NA	NA	NA	NA
comp11345_c0_seq2	NA	NA	NA	NA	NA	NA	NA	NA	NA	NA	NA	NA
comp113472_c0_seq1	UniRef90_B9N2J5	81.48	6.5e-21	99.0	gi|566222325|ref|XP_006370906.1|	81.48	6.5e-21	99.0	XP_006578762gi|571451523|ref|XP_006578762.1| PREDICTED: auxin-induced protein 6B-like [Glycine max]	84.28571428571429	2.29998e-28	278.0
comp113478_c0_seq1	NA	NA	NA	NA	NA	NA	NA	NA	NA	NA	NA	NA
comp11348_c0_seq1	UniRef90_C6ZRT1	69.12	1.7e-19	94.0	gi|571453049|ref|XP_006579340.1|	70.00	6.5e-21	99.0	XP_003546664gi|571514979|ref|XP_003546664.2| PREDICTED: inactive protein kinase SELMODRAFT_444075-like [Glycine max]	90.0	1.09554e-45	426.0
comp11351_c0_seq1	UniRef90_G7JRR2	82.35	3.2e-16	83.0	gi|357474227|ref|XP_003607398.1|	82.35	3.2e-16	83.0	XP_003540613gi|356544345|ref|XP_003540613.1| PREDICTED: uncharacterized protein LOC100787589 [Glycine max]	61.81818181818181	6.80716e-57	514.0
comp11351_c0_seq2	NA	NA	NA	NA	gi|593111634|ref|XP_007131536.1|	61.11	1.3e-04	44.0	XP_007131536gi|593111634|ref|XP_007131536.1| hypothetical protein PHAVU_011G021300g [Phaseolus vulgaris] >gi|561004536|gb|ESW03530.1| hypothetical protein PHAVU_011G021300g [Phaseolus vulgaris]	43.15068493150685	8.05727e-17	217.0
comp113527_c0_seq1	UniRef90_B4FVV2	73.85	8.5e-21	98.0	gi|514803168|ref|XP_004976474.1|	73.85	3.8e-21	99.0	XP_003521006gi|356504444|ref|XP_003521006.1| PREDICTED: acyl-coenzyme A thioesterase 8-like [Glycine max]	82.91457286432161	1.73165e-113	877.0
comp113528_c0_seq1	UniRef90_Q8H3C7	58.33	3.8e-21	99.0	gi|125557848|gb|EAZ03384.1|	58.33	3.8e-21	99.0	XP_002281321gi|225442363|ref|XP_002281321.1| PREDICTED: IAA-amino acid hydrolase ILR1-like 4 [Vitis vinifera] >gi|297743123|emb|CBI35990.3| unnamed protein product [Vitis vinifera]	84.15841584158416	2.49063e-51	450.0
comp11352_c0_seq1	NA	NA	NA	NA	NA	NA	NA	NA	2PEL_Agi|1942899|pdb|2PEL|A Chain A, Peanut Lectin >gi|1942900|pdb|2PEL|B Chain B, Peanut Lectin >gi|1942901|pdb|2PEL|C Chain C, Peanut Lectin >gi|1942902|pdb|2PEL|D Chain D, Peanut Lectin >gi|4930203|pdb|2TEP|A Chain A, Peanut Lectin Complexed With T-antigenic Disaccharide >gi|4930204|pdb|2TEP|B Chain B, Peanut Lectin Complexed With T-antigenic Disaccharide >gi|4930205|pdb|2TEP|C Chain C, Peanut…	47.14285714285714	1.80108e-10	152.0
comp113545_c0_seq1	UniRef90_I1M1B3	75.86	3.2e-18	90.0	gi|356546484|ref|XP_003541656.1|	75.86	3.2e-18	90.0	XP_003529595gi|356521913|ref|XP_003529595.1| PREDICTED: uncharacterized protein LOC100795200 [Glycine max]	71.05263157894737	2.00195e-42	401.0
comp11354_c0_seq1	NA	NA	NA	NA	NA	NA	NA	NA	NA	NA	NA	NA
comp11354_c0_seq2	NA	NA	NA	NA	NA	NA	NA	NA	NA	NA	NA	NA
comp113557_c0_seq1	UniRef90_A9SL91	68.25	6.4e-19	92.0	gi|168029300|ref|XP_001767164.1|	68.25	6.4e-19	92.0	XP_006584692gi|571469349|ref|XP_006584692.1| PREDICTED: dual specificity protein phosphatase PHS1-like isoform X1 [Glycine max]	84.070796460177	8.78404e-63	549.0
comp11355_c0_seq1	UniRef90_F4HQA8	74.58	8.5e-21	98.0	gi|42572183|ref|NP_974182.1|	74.58	8.5e-21	98.0	AFK41397gi|388506662|gb|AFK41397.1| unknown [Lotus japonicus]	75.29411764705883	5.07349e-136	1020.0
comp11356_c0_seq1	NA	NA	NA	NA	NA	NA	NA	NA	NA	NA	NA	NA
comp11357_c0_seq1	UniRef90_I1LS60	75.93	3.2e-16	83.0	gi|571462531|ref|XP_006582311.1|	79.63	8.2e-17	85.0	XP_006592444gi|571493100|ref|XP_006592444.1| PREDICTED: protein TPX2-like [Glycine max]	71.62162162162163	2.45668e-17	212.0
comp11359_c0_seq1	NA	NA	NA	NA	NA	NA	NA	NA	NA	NA	NA	NA
comp113600_c0_seq1	NA	NA	NA	NA	NA	NA	NA	NA	NA	NA	NA	NA
comp113607_c0_seq1	UniRef90_A5AWA1	52.81	1.5e-20	97.0	gi|502165260|ref|XP_004513496.1|	60.00	6.5e-21	99.0	XP_004515088gi|502171712|ref|XP_004515088.1| PREDICTED: uncharacterized mitochondrial protein AtMg00810-like [Cicer arietinum]	49.494949494949495	5.44702e-81	497.0
comp113619_c0_seq1	UniRef90_C1EDL4	58.73	2.8e-15	80.0	gi|470448213|ref|XP_004340137.1|	56.92	3.2e-16	83.0	XP_004504330gi|502140769|ref|XP_004504330.1| PREDICTED: translation initiation factor eIF-2B subunit gamma-like [Cicer arietinum]	91.47727272727273	3.77837e-98	781.0
comp113634_c0_seq1	NA	NA	NA	NA	NA	NA	NA	NA	NA	NA	NA	NA
comp11363_c0_seq1	UniRef90_Q91YJ5	69.86	3.8e-21	99.0	gi|642366|emb|CAA88038.1|	70.00	5.0e-21	99.0	XP_007149252gi|593697558|ref|XP_007149252.1| hypothetical protein PHAVU_005G054600g [Phaseolus vulgaris] >gi|561022516|gb|ESW21246.1| hypothetical protein PHAVU_005G054600g [Phaseolus vulgaris]	81.35426889106968	0.0	3385.0
comp113642_c0_seq1	NA	NA	NA	NA	NA	NA	NA	NA	NA	NA	NA	NA
comp11364_c0_seq1	UniRef90_D8RTP3	71.88	1.4e-18	91.0	gi|302785103|ref|XP_002974323.1|	71.88	1.4e-18	91.0	XP_006582374gi|571462757|ref|XP_006582374.1| PREDICTED: uncharacterized protein LOC100803864 [Glycine max]	87.6923076923077	4.01612e-84	680.0
comp113653_c0_seq1	UniRef90_I1N8N9	87.23	1.6e-17	87.0	gi|593798024|ref|XP_007162050.1|	91.49	8.4e-19	92.0	XP_003521111gi|356504655|ref|XP_003521111.1| PREDICTED: transcription factor LUX-like [Glycine max]	86.66666666666667	1.55881e-08	143.0
comp11365_c0_seq1	NA	NA	NA	NA	NA	NA	NA	NA	NA	NA	NA	NA
comp113689_c0_seq1	UniRef90_B9RBY6	64.71	1.2e-09	61.0	gi|593785077|ref|XP_007155579.1|	85.29	1.6e-11	67.0	NP_001241373gi|359807297|ref|NP_001241373.1| uncharacterized protein LOC100784847 [Glycine max] >gi|255647515|gb|ACU24221.1| unknown [Glycine max]	77.1604938271605	1.6802e-75	609.0
comp113719_c0_seq1	UniRef90_I1LNM4	72.00	6.2e-15	79.0	gi|593788424|ref|XP_007157251.1|	75.51	1.6e-15	81.0	XP_007157251gi|593788424|ref|XP_007157251.1| hypothetical protein PHAVU_002G055200g [Phaseolus vulgaris] >gi|593788426|ref|XP_007157252.1| hypothetical protein PHAVU_002G055200g [Phaseolus vulgaris] >gi|561030666|gb|ESW29245.1| hypothetical protein PHAVU_002G055200g [Phaseolus vulgaris] >gi|561030667|gb|ESW29246.1| hypothetical protein PHAVU_002G055200g [Phaseolus vulgaris]	75.51020408163265	3.71704e-19	216.0
comp11372_c0_seq1	UniRef90_A9SFE8	76.67	1.9e-18	90.0	gi|470110968|ref|XP_004291728.1|	78.12	8.5e-21	98.0	ACU24036gi|255647136|gb|ACU24036.1| unknown [Glycine max]	79.28994082840237	1.48698e-85	671.0
comp113730_c0_seq1	UniRef90_I1LVX3	78.33	6.3e-17	85.0	gi|351727280|ref|NP_001238435.1|	78.33	6.3e-17	85.0	AFK48964gi|388521805|gb|AFK48964.1| unknown [Lotus japonicus]	62.5	2.82184e-23	250.0
comp113731_c0_seq1	NA	NA	NA	NA	NA	NA	NA	NA	NA	NA	NA	NA
comp11373_c0_seq1	UniRef90_I0GD95	52.00	3.1e-14	76.0	gi|505725744|ref|WP_015688004.1|	52.00	3.1e-14	76.0	WP_024310437gi|636745809|ref|WP_024310437.1| TonB-dependent receptor [Sphingomonas melonis]	100.0	0.0	1919.0
comp113743_c0_seq1	NA	NA	NA	NA	NA	NA	NA	NA	NA	NA	NA	NA
comp11375_c0_seq1	UniRef90_Q2YE88	68.49	4.3e-20	96.0	gi|62632823|gb|AAX89382.1|	68.49	4.3e-20	96.0	XP_004485724gi|502077715|ref|XP_004485724.1| PREDICTED: putative disease resistance RPP13-like protein 1-like isoform X1 [Cicer arietinum] >gi|564113515|gb|AHB64352.1| NBS-LRR protein [Cicer arietinum]	67.94871794871796	3.09731e-22	248.0
comp113769_c0_seq1	UniRef90_B9RH61	76.67	8.5e-21	98.0	gi|502149258|ref|XP_004507457.1|	78.33	6.5e-21	99.0	XP_004507457gi|502149258|ref|XP_004507457.1| PREDICTED: putative rRNA methyltransferase-like [Cicer arietinum]	78.125	8.82372e-25	265.0
comp11376_c0_seq1	UniRef90_B9TNF8	82.76	3.8e-21	99.0	gi|586758424|ref|XP_006853790.1|	74.19	3.8e-21	99.0	XP_007134461gi|593264566|ref|XP_007134461.1| hypothetical protein PHAVU_010G049300g [Phaseolus vulgaris] >gi|561007506|gb|ESW06455.1| hypothetical protein PHAVU_010G049300g [Phaseolus vulgaris]	72.97297297297297	3.3817e-89	738.0
comp11377_c0_seq1	NA	NA	NA	NA	NA	NA	NA	NA	NA	NA	NA	NA
comp11378_c0_seq1	UniRef90_A5B728	65.79	1.9e-20	97.0	gi|593705933|ref|XP_007153323.1|	75.38	3.8e-21	99.0	XP_004496210gi|502118323|ref|XP_004496210.1| PREDICTED: protein decapping 5-like isoform X2 [Cicer arietinum]	73.66548042704626	2.11185e-93	765.0
comp113791_c0_seq1	NA	NA	NA	NA	NA	NA	NA	NA	NA	NA	NA	NA
comp113795_c0_seq1	UniRef90_I3T2S5	88.00	1.5e-05	48.0	gi|502114094|ref|XP_004494859.1|	65.00	3.4e-07	53.0	NP_001237512gi|351722791|ref|NP_001237512.1| uncharacterized protein LOC100500403 [Glycine max] >gi|255630242|gb|ACU15476.1| unknown [Glycine max]	61.60714285714286	1.34694e-26	269.0
comp113800_c0_seq1	NA	NA	NA	NA	NA	NA	NA	NA	NA	NA	NA	NA
comp113802_c0_seq1	NA	NA	NA	NA	NA	NA	NA	NA	NA	NA	NA	NA
comp11380_c0_seq1	UniRef90_I1J2B3	79.37	3.8e-21	99.0	gi|357166207|ref|XP_003580635.1|	79.37	3.8e-21	99.0	XP_004516147gi|502177940|ref|XP_004516147.1| PREDICTED: U6 snRNA-associated Sm-like protein LSm7-like [Cicer arietinum]	98.38709677419355	1.50495e-34	315.0
comp11382_c0_seq1	NA	NA	NA	NA	NA	NA	NA	NA	NA	NA	NA	NA
comp11386_c0_seq1	UniRef90_I1MPF1	91.07	3.8e-21	99.0	gi|636742889|ref|NP_001279021.1|	91.07	3.8e-21	99.0	XP_004515155gi|502172576|ref|XP_004515155.1| PREDICTED: anthocyanidin 5,3-O-glucosyltransferase-like [Cicer arietinum]	64.03162055335969	1.27423e-99	794.0
comp11387_c0_seq1	UniRef90_C6BSH1	58.14	5.0e-21	99.0	gi|490284147|ref|WP_004179984.1|	63.29	5.0e-21	99.0	WP_017977595gi|516602572|ref|WP_017977595.1| 3-isopropylmalate dehydrogenase [Sphingomonas melonis]	98.86363636363636	1.70895e-53	457.0
comp113885_c0_seq1	UniRef90_O80654	72.06	6.5e-21	99.0	gi|116310704|emb|CAH67502.1|	71.01	3.8e-21	99.0	XP_007157007gi|593787936|ref|XP_007157007.1| hypothetical protein PHAVU_002G035900g [Phaseolus vulgaris] >gi|561030422|gb|ESW29001.1| hypothetical protein PHAVU_002G035900g [Phaseolus vulgaris]	82.48587570621469	4.7254e-91	704.0
comp11388_c0_seq1	UniRef90_B9GEF2	74.07	6.2e-15	79.0	gi|218185455|gb|EEC67882.1|	74.07	6.2e-15	79.0	XP_003603669gi|357466769|ref|XP_003603669.1| Xylulose kinase [Medicago truncatula] >gi|355492717|gb|AES73920.1| Xylulose kinase [Medicago truncatula]	89.81481481481481	4.80247e-61	524.0
comp113896_c0_seq1	UniRef90_A8JJG4	71.88	7.5e-05	45.0	gi|159481769|ref|XP_001698950.1|	71.88	7.5e-05	45.0	WP_010118018gi|497803834|ref|WP_010118018.1| hypothetical protein, partial [Acinetobacter sp. P8-3-8]	49.29577464788733	6.64227e-09	140.0
comp113898_c0_seq1	UniRef90_G7LFG6	74.00	1.9e-16	84.0	gi|403322956|gb|AFR39101.1|	81.48	6.5e-21	99.0	XP_007138849gi|593330845|ref|XP_007138849.1| hypothetical protein PHAVU_009G242700g [Phaseolus vulgaris] >gi|561011936|gb|ESW10843.1| hypothetical protein PHAVU_009G242700g [Phaseolus vulgaris]	98.83720930232558	3.41795e-53	477.0
comp11389_c0_seq1	UniRef90_I1N0Y8	88.89	2.5e-01	33.0	NA	NA	NA	NA	NA	NA	NA	NA
comp113907_c0_seq1	UniRef90_B9SDQ1	56.94	1.5e-20	97.0	gi|6671947|gb|AAF23207.1|AC016795_20	58.11	5.0e-21	99.0	XP_007145750gi|593690298|ref|XP_007145750.1| hypothetical protein PHAVU_007G264600g [Phaseolus vulgaris] >gi|561018940|gb|ESW17744.1| hypothetical protein PHAVU_007G264600g [Phaseolus vulgaris]	61.111111111111114	2.70215e-28	286.0
comp11390_c0_seq1	NA	NA	NA	NA	NA	NA	NA	NA	NA	NA	NA	NA
comp11391_c0_seq1	UniRef90_G7LFK8	96.88	7.9e-11	65.0	gi|593785933|ref|XP_007156007.1|	96.97	2.0e-11	67.0	XP_007156007gi|593785933|ref|XP_007156007.1| hypothetical protein PHAVU_003G250800g [Phaseolus vulgaris] >gi|593785935|ref|XP_007156008.1| hypothetical protein PHAVU_003G250800g [Phaseolus vulgaris] >gi|561029361|gb|ESW28001.1| hypothetical protein PHAVU_003G250800g [Phaseolus vulgaris] >gi|561029362|gb|ESW28002.1| hypothetical protein PHAVU_003G250800g [Phaseolus vulgaris]	96.96969696969697	3.84262e-13	180.0
comp11391_c0_seq2	UniRef90_G7LFK8	96.88	7.9e-11	65.0	gi|593785933|ref|XP_007156007.1|	96.97	2.0e-11	67.0	XP_007156007gi|593785933|ref|XP_007156007.1| hypothetical protein PHAVU_003G250800g [Phaseolus vulgaris] >gi|593785935|ref|XP_007156008.1| hypothetical protein PHAVU_003G250800g [Phaseolus vulgaris] >gi|561029361|gb|ESW28001.1| hypothetical protein PHAVU_003G250800g [Phaseolus vulgaris] >gi|561029362|gb|ESW28002.1| hypothetical protein PHAVU_003G250800g [Phaseolus vulgaris]	96.96969696969697	1.27399e-13	180.0
comp113942_c0_seq1	NA	NA	NA	NA	NA	NA	NA	NA	NA	NA	NA	NA
comp113946_c0_seq1	NA	NA	NA	NA	NA	NA	NA	NA	NA	NA	NA	NA
comp113947_c0_seq1	UniRef90_B9HT55	78.57	1.1e-20	98.0	gi|566191853|ref|XP_002316258.2|	78.57	1.1e-20	98.0	XP_004504449gi|502141110|ref|XP_004504449.1| PREDICTED: probable glycosyltransferase At5g20260-like [Cicer arietinum]	74.0506329113924	4.51155e-78	627.0
comp11394_c0_seq1	NA	NA	NA	NA	NA	NA	NA	NA	NA	NA	NA	NA
comp113954_c0_seq1	UniRef90_Q6EU12	69.01	3.3e-20	96.0	gi|297849234|ref|XP_002892498.1|	63.41	1.9e-20	97.0	BAI63590gi|283132369|dbj|BAI63590.1| hypothetical protein [Lotus japonicus]	82.38636363636364	2.79332e-82	665.0
comp11396_c0_seq1	NA	NA	NA	NA	gi|502086570|ref|XP_004488259.1|	68.42	6.6e-23	105.0	XP_004488259gi|502086570|ref|XP_004488259.1| PREDICTED: uncharacterized protein LOC101500384 [Cicer arietinum]	67.53246753246754	1.65538e-26	278.0
comp113993_c0_seq1	UniRef90_UPI0002337281	91.11	5.5e-16	82.0	gi|593796878|ref|XP_007161477.1|	95.24	3.2e-16	83.0	XP_007161477gi|593796878|ref|XP_007161477.1| hypothetical protein PHAVU_001G072400g [Phaseolus vulgaris] >gi|561034941|gb|ESW33471.1| hypothetical protein PHAVU_001G072400g [Phaseolus vulgaris]	72.27722772277228	2.09709e-27	290.0
comp11402_c0_seq1	UniRef90_Q9SD98	69.57	6.5e-21	99.0	gi|297795185|ref|XP_002865477.1|	72.06	5.0e-21	99.0	XP_003523951gi|356510451|ref|XP_003523951.1| PREDICTED: uncharacterized acetyltransferase At3g50280 [Glycine max] >gi|83853813|gb|ABC47846.1| N-hydroxycinnamoyl/benzoyltransferase 4 [Glycine max]	89.04109589041096	2.94716e-37	356.0
comp11402_c0_seq2	UniRef90_D7M0N0	74.60	1.1e-20	98.0	gi|567171522|ref|XP_006399268.1|	77.42	3.8e-21	99.0	XP_003523951gi|356510451|ref|XP_003523951.1| PREDICTED: uncharacterized acetyltransferase At3g50280 [Glycine max] >gi|83853813|gb|ABC47846.1| N-hydroxycinnamoyl/benzoyltransferase 4 [Glycine max]	80.82191780821918	1.24724e-33	327.0
comp114034_c0_seq1	UniRef90_I1LIM0	78.85	3.7e-17	86.0	gi|356497341|ref|XP_003517519.1|	83.64	2.5e-18	90.0	XP_007156988gi|593787898|ref|XP_007156988.1| hypothetical protein PHAVU_002G034100g [Phaseolus vulgaris] >gi|561030403|gb|ESW28982.1| hypothetical protein PHAVU_002G034100g [Phaseolus vulgaris]	82.5	2.07573e-32	322.0
comp11403_c0_seq1	UniRef90_B9HLX7	72.73	9.4e-16	81.0	gi|596044650|ref|XP_007220203.1|	87.27	5.6e-20	95.0	XP_006579825gi|571454544|ref|XP_006579825.1| PREDICTED: nucleolar complex protein 2 homolog [Glycine max]	86.48648648648648	2.35796e-36	329.0
comp11404_c0_seq1	NA	NA	NA	NA	NA	NA	NA	NA	NA	NA	NA	NA
comp114057_c0_seq1	UniRef90_I3SFR5	80.30	1.1e-20	98.0	gi|388502082|gb|AFK39107.1|	80.30	1.1e-20	98.0	XP_003527322gi|356517292|ref|XP_003527322.1| PREDICTED: electron transfer flavoprotein subunit alpha, mitochondrial-like [Glycine max]	75.75757575757575	2.92991e-27	282.0
comp11405_c0_seq1	UniRef90_I1LBB1	93.75	3.0e-10	63.0	gi|356535073|ref|XP_003536073.1|	93.75	3.0e-10	63.0	XP_006589136gi|571483126|ref|XP_006589136.1| PREDICTED: uncharacterized protein LOC100801287 isoform X2 [Glycine max]	90.9090909090909	5.58097e-12	171.0
comp114063_c0_seq1	UniRef90_A7BSI0	53.00	1.9e-20	97.0	gi|475563484|gb|EMT14290.1|	59.09	6.5e-21	99.0	XP_004485432gi|502076704|ref|XP_004485432.1| PREDICTED: leucine-rich repeat receptor-like serine/threonine-protein kinase BAM3-like [Cicer arietinum]	82.95454545454545	1.53809e-124	1000.0
comp11406_c0_seq1	UniRef90_B9RX61	65.82	3.8e-21	99.0	gi|115463161|ref|NP_001055180.1|	58.82	3.8e-21	99.0	XP_003532687gi|356528188|ref|XP_003532687.1| PREDICTED: receptor-like protein kinase FERONIA-like [Glycine max]	68.08510638297872	1.23475e-37	353.0
comp11407_c0_seq1	UniRef90_B9RJM8	76.79	1.7e-19	94.0	gi|255545774|ref|XP_002513947.1|	76.79	1.7e-19	94.0	KCW60439gi|629094444|gb|KCW60439.1| hypothetical protein EUGRSUZ_H03156, partial [Eucalyptus grandis]	67.05882352941175	3.06267e-36	336.0
comp11408_c0_seq1	UniRef90_F6GSG1	67.19	8.1e-15	78.0	gi|645268204|ref|XP_008239421.1|	74.60	2.8e-19	93.0	XP_008239421gi|645268204|ref|XP_008239421.1| PREDICTED: uncharacterized protein LOC103338021 [Prunus mume]	74.19354838709677	2.72924e-07	128.0
comp114100_c0_seq1	NA	NA	NA	NA	NA	NA	NA	NA	NA	NA	NA	NA
comp114105_c0_seq1	UniRef90_I1HAJ5	81.48	1.9e-20	97.0	gi|357114380|ref|XP_003558978.1|	81.48	1.9e-20	97.0	XP_003553794gi|356571254|ref|XP_003553794.1| PREDICTED: bifunctional fucokinase/fucose pyrophosphorylase-like [Glycine max]	86.25	2.31171e-40	384.0
comp11410_c0_seq1	UniRef90_G7ISR7	81.25	3.1e-14	76.0	gi|593694060|ref|XP_007147551.1|	78.33	2.8e-17	86.0	XP_003594398gi|357448245|ref|XP_003594398.1| hypothetical protein MTR_2g028180 [Medicago truncatula] >gi|355483446|gb|AES64649.1| hypothetical protein MTR_2g028180 [Medicago truncatula]	86.53846153846155	4.17277e-20	227.0
comp11411_c0_seq1	UniRef90_A9SV11	65.22	3.8e-21	99.0	gi|147779359|emb|CAN70084.1|	63.16	5.0e-21	99.0	XP_004245533gi|460400019|ref|XP_004245533.1| PREDICTED: probable GABA transporter 2-like [Solanum lycopersicum]	83.87096774193549	1.06609e-49	441.0
comp11413_c0_seq1	NA	NA	NA	NA	NA	NA	NA	NA	NA	NA	NA	NA
comp114140_c0_seq1	NA	NA	NA	NA	NA	NA	NA	NA	XP_006585969gi|571473607|ref|XP_006585969.1| PREDICTED: uncharacterized protein LOC100779114 isoform X2 [Glycine max]	55.932203389830505	8.99001e-09	146.0
comp11415_c0_seq1	UniRef90_Q9ZVC8	69.23	3.1e-12	70.0	gi|567154204|ref|XP_006417712.1|	61.84	1.4e-18	91.0	XP_006592312gi|571492686|ref|XP_006592312.1| PREDICTED: DNA polymerase epsilon catalytic subunit A-like isoform X2 [Glycine max]	87.35632183908046	3.31619e-47	438.0
comp11418_c0_seq1	UniRef90_D7T6C8	100.00	2.5e-18	90.0	gi|593782277|ref|XP_007154179.1|	80.30	6.5e-21	99.0	CAN74575gi|147820957|emb|CAN74575.1| hypothetical protein VITISV_000297 [Vitis vinifera]	85.18518518518519	1.80246e-34	348.0
comp11419_c0_seq1	UniRef90_UPI000233E70F	70.00	7.5e-05	45.0	gi|571543120|ref|XP_006602037.1|	70.00	7.5e-05	45.0	XP_007146963gi|593692842|ref|XP_007146963.1| hypothetical protein PHAVU_006G085300g [Phaseolus vulgaris] >gi|561020186|gb|ESW18957.1| hypothetical protein PHAVU_006G085300g [Phaseolus vulgaris]	60.46511627906976	1.88453e-08	144.0
comp1141_c0_seq1	NA	NA	NA	NA	NA	NA	NA	NA	NA	NA	NA	NA
comp114205_c0_seq1	UniRef90_G7IF43	86.11	1.4e-10	64.0	gi|357442467|ref|XP_003591511.1|	86.11	1.4e-10	64.0	XP_006588586gi|571481213|ref|XP_006588586.1| PREDICTED: poly [ADP-ribose] polymerase 2-A-like [Glycine max]	62.264150943396224	5.17585e-21	240.0
comp114217_c0_seq1	NA	NA	NA	NA	NA	NA	NA	NA	NA	NA	NA	NA
comp114240_c0_seq1	NA	NA	NA	NA	NA	NA	NA	NA	NA	NA	NA	NA
comp11424_c0_seq1	NA	NA	NA	NA	NA	NA	NA	NA	NA	NA	NA	NA
comp11428_c0_seq1	UniRef90_G7I6B2	57.35	9.7e-20	95.0	gi|357436821|ref|XP_003588686.1|	57.35	9.7e-20	95.0	XP_004486767gi|502081103|ref|XP_004486767.1| PREDICTED: uncharacterized protein LOC101490201 [Cicer arietinum]	79.8913043478261	5.41773e-96	750.0
comp11429_c0_seq1	NA	NA	NA	NA	NA	NA	NA	NA	NA	NA	NA	NA
comp114326_c0_seq1	UniRef90_I1JXD8	90.24	1.2e-13	74.0	gi|593784919|ref|XP_007155500.1|	92.68	9.2e-14	75.0	ACU17986gi|255635264|gb|ACU17986.1| unknown [Glycine max]	90.2439024390244	1.95173e-17	202.0
comp11433_c0_seq1	UniRef90_Q59754	85.45	3.8e-21	99.0	gi|500040540|ref|WP_011721258.1|	66.18	6.5e-21	99.0	XP_003550521gi|356564561|ref|XP_003550521.1| PREDICTED: pyruvate, phosphate dikinase, chloroplastic-like isoform X1 [Glycine max] >gi|571532918|ref|XP_006600329.1| PREDICTED: pyruvate, phosphate dikinase, chloroplastic-like isoform X2 [Glycine max]	88.50574712643679	0.0	4476.0
comp11436_c0_seq1	UniRef90_B9H6N6	61.84	8.5e-21	98.0	gi|357482601|ref|XP_003611587.1|	59.76	1.1e-20	98.0	AAY82249gi|67848430|gb|AAY82249.1| mitochrondrial voltage-dependent anion-selective channel [Phaseolus coccineus]	94.92753623188406	0.0	1385.0
comp114388_c0_seq1	NA	NA	NA	NA	NA	NA	NA	NA	NA	NA	NA	NA
comp11439_c0_seq1	UniRef90_E1C9V8	71.64	5.6e-20	95.0	gi|168012627|ref|XP_001759003.1|	71.64	5.6e-20	95.0	XP_003517200gi|356496693|ref|XP_003517200.1| PREDICTED: protein BRICK 1 isoformX1 [Glycine max] >gi|502162593|ref|XP_004512552.1| PREDICTED: protein BRICK 1-like [Cicer arietinum] >gi|571433729|ref|XP_006572988.1| PREDICTED: protein BRICK 1 isoform X2 [Glycine max] >gi|571433731|ref|XP_006572989.1| PREDICTED: protein BRICK 1 isoform X3 [Glycine max] >gi|593790582|ref|XP_007158330.1| hypothetical …	100.0	2.38286e-44	380.0
comp114414_c0_seq1	UniRef90_G1SPZ2	61.97	6.5e-21	99.0	gi|344275820|ref|XP_003409709.1|	61.11	3.8e-21	99.0	XP_006592793gi|571494242|ref|XP_006592793.1| PREDICTED: ubiquitin carboxyl-terminal hydrolase 8-like isoform X4 [Glycine max]	83.98169336384439	0.0	1870.0
comp11441_c0_seq1	UniRef90_I1JTH3	92.11	1.0e-10	65.0	gi|571448993|ref|XP_006578008.1|	92.11	1.0e-10	65.0	XP_006578009gi|571448995|ref|XP_006578009.1| PREDICTED: uncharacterized protein LOC100807554 isoform X2 [Glycine max] >gi|571448997|ref|XP_006578010.1| PREDICTED: uncharacterized protein LOC100807554 isoform X3 [Glycine max]	77.02702702702703	2.39826e-24	260.0
comp114443_c0_seq1	UniRef90_A8J3H5	64.71	2.5e-20	97.0	gi|159475637|ref|XP_001695925.1|	64.71	2.5e-20	97.0	AFK43633gi|388511143|gb|AFK43633.1| unknown [Lotus japonicus]	65.78947368421053	1.23522e-42	382.0
comp11446_c0_seq1	UniRef90_F2DEY4	61.19	2.8e-15	80.0	gi|297807367|ref|XP_002871567.1|	70.42	6.5e-21	99.0	XP_006603069gi|571550340|ref|XP_006603069.1| PREDICTED: uncharacterized protein LOC100819962 [Glycine max]	72.09302325581395	3.191e-35	356.0
comp114478_c0_seq1	UniRef90_F4PG72	76.00	5.6e-01	32.0	gi|470269698|ref|XP_004362557.1|	76.00	5.6e-01	32.0	NA	NA	NA	NA
comp114480_c0_seq1	UniRef90_I1N6Y8	91.67	4.6e-11	66.0	gi|566182952|ref|XP_006379657.1|	82.05	3.5e-11	66.0	XP_007151569gi|593702319|ref|XP_007151569.1| hypothetical protein PHAVU_004G057900g [Phaseolus vulgaris] >gi|561024878|gb|ESW23563.1| hypothetical protein PHAVU_004G057900g [Phaseolus vulgaris]	96.02272727272727	1.18559e-109	874.0
comp114488_c0_seq1	UniRef90_Q9SNW3	63.51	2.8e-19	93.0	gi|514805568|ref|XP_004977642.1|	64.00	8.5e-21	98.0	XP_003615694gi|357490813|ref|XP_003615694.1| Omega-3 fatty acid desaturase [Medicago truncatula] >gi|355517029|gb|AES98652.1| Omega-3 fatty acid desaturase [Medicago truncatula]	78.4090909090909	2.59204e-35	339.0
comp114494_c0_seq1	UniRef90_A3BKJ4	59.72	5.5e-18	89.0	gi|612394483|ref|XP_007512761.1|	66.67	8.5e-21	98.0	XP_004489690gi|502092006|ref|XP_004489690.1| PREDICTED: syntaxin-132-like [Cicer arietinum]	91.35135135135135	1.04603e-99	773.0
comp11450_c0_seq1	UniRef90_B9SZD5	78.05	1.2e-09	61.0	gi|502147438|ref|XP_004506782.1|	84.62	2.0e-11	67.0	XP_003516943gi|356496170|ref|XP_003516943.1| PREDICTED: uncharacterized protein LOC100780899 [Glycine max]	71.71717171717171	4.28578e-23	254.0
comp114515_c0_seq1	UniRef90_C0PLS7	62.20	3.8e-21	99.0	gi|242046332|ref|XP_002461037.1|	60.98	6.5e-21	99.0	XP_004489765gi|502092754|ref|XP_004489765.1| PREDICTED: cyclin-D4-1-like isoform X2 [Cicer arietinum]	76.40449438202246	8.65312e-88	693.0
comp11451_c0_seq1	UniRef90_P29332	55.56	6.5e-21	99.0	gi|2129791|pir||S52997	77.05	5.0e-21	99.0	P25012gi|116162|sp|P25012.1|CCNB2_SOYBN RecName: Full=G2/mitotic-specific cyclin S13-7; AltName: Full=B-like cyclin, partial [Glycine max] >gi|829266|emb|CAA44188.1| mitotic cyclin [Glycine max]	92.15686274509804	4.78067e-99	760.0
comp114520_c0_seq1	UniRef90_Q9Y2G3	57.65	3.8e-21	99.0	gi|17978849|gb|AAL47578.1|	57.65	3.8e-21	99.0	XP_006602417gi|571545940|ref|XP_006602417.1| PREDICTED: putative phospholipid-transporting ATPase 9-like isoform X2 [Glycine max] >gi|571545944|ref|XP_006602418.1| PREDICTED: putative phospholipid-transporting ATPase 9-like isoform X3 [Glycine max]	88.59060402684564	3.62602e-178	1363.0
comp114523_c0_seq1	UniRef90_H6T8T7	72.88	6.5e-21	99.0	gi|110984596|gb|ABH03213.1|	73.77	6.5e-21	99.0	XP_006586694gi|571475573|ref|XP_006586694.1| PREDICTED: phytochrome E-like isoform X1 [Glycine max]	88.04347826086956	7.40368e-174	1319.0
comp114524_c0_seq1	NA	NA	NA	NA	NA	NA	NA	NA	NA	NA	NA	NA
comp11453_c0_seq1	UniRef90_F6HYC3	63.16	5.0e-04	42.0	gi|470139059|ref|XP_004305269.1|	65.28	3.8e-21	99.0	XP_003597697gi|357454833|ref|XP_003597697.1| Ankyrin repeat-containing protein [Medicago truncatula] >gi|355486745|gb|AES67948.1| Ankyrin repeat-containing protein [Medicago truncatula]	90.27777777777779	2.41284e-36	346.0
comp11454_c0_seq1	UniRef90_I1M2L0	85.71	1.7e-02	37.0	gi|544388743|gb|AGW23357.1|	90.48	2.5e-03	40.0	NA	NA	NA	NA
comp11460_c0_seq1	NA	NA	NA	NA	NA	NA	NA	NA	NA	NA	NA	NA
comp114625_c0_seq1	NA	NA	NA	NA	NA	NA	NA	NA	NA	NA	NA	NA
comp11462_c0_seq1	UniRef90_A1Z9Z7	63.01	6.5e-21	99.0	gi|501110492|ref|WP_012160091.1|	57.83	6.5e-21	99.0	XP_003589961gi|357439369|ref|XP_003589961.1| NADH-quinone oxidoreductase subunit F [Medicago truncatula] >gi|355479009|gb|AES60212.1| NADH-quinone oxidoreductase subunit F [Medicago truncatula]	83.59240069084629	0.0	2310.0
comp114637_c0_seq1	NA	NA	NA	NA	NA	NA	NA	NA	NA	NA	NA	NA
comp11463_c0_seq1	NA	NA	NA	NA	NA	NA	NA	NA	NA	NA	NA	NA
comp11464_c0_seq1	UniRef90_F6GXV0	94.44	8.4e-02	35.0	gi|18351|emb|CAA37846.1|	100.00	4.6e+06	9.0	NA	NA	NA	NA
comp11467_c0_seq1	UniRef90_A5AFD9	73.77	3.8e-21	99.0	gi|147770281|emb|CAN67539.1|	74.60	6.5e-21	99.0	XP_004516635gi|502180418|ref|XP_004516635.1| PREDICTED: uncharacterized protein LOC101488969 [Cicer arietinum]	79.51807228915662	8.57312e-36	347.0
comp11468_c0_seq1	UniRef90_I1L3I9	70.15	7.4e-20	95.0	gi|255639889|gb|ACU20237.1|	70.15	7.4e-20	95.0	XP_003534034gi|356530935|ref|XP_003534034.1| PREDICTED: uncharacterized protein LOC100799127 [Glycine max]	70.58823529411765	3.59846e-30	305.0
comp11471_c0_seq1	NA	NA	NA	NA	NA	NA	NA	NA	NA	NA	NA	NA
comp114726_c0_seq1	UniRef90_D8TA78	63.08	4.8e-17	86.0	gi|297833256|ref|XP_002884510.1|	65.33	8.5e-21	98.0	XP_007160685gi|593795294|ref|XP_007160685.1| hypothetical protein PHAVU_001G008400g [Phaseolus vulgaris] >gi|561034149|gb|ESW32679.1| hypothetical protein PHAVU_001G008400g [Phaseolus vulgaris]	85.26315789473684	7.5178e-97	766.0
comp11474_c0_seq1	NA	NA	NA	NA	NA	NA	NA	NA	NA	NA	NA	NA
comp11478_c0_seq1	UniRef90_D8S7R6	67.21	1.4e-16	84.0	gi|302817284|ref|XP_002990318.1|	67.21	1.4e-16	84.0	XP_004515850gi|502176334|ref|XP_004515850.1| PREDICTED: protein tipD-like [Cicer arietinum]	86.11111111111111	1.3603e-50	449.0
comp114794_c0_seq1	UniRef90_G7IEU3	77.78	1.5e-20	97.0	gi|255637982|gb|ACU19307.1|	76.12	2.5e-20	97.0	XP_004505663gi|502144343|ref|XP_004505663.1| PREDICTED: scarecrow-like protein 3-like isoform X1 [Cicer arietinum] >gi|502144346|ref|XP_004505664.1| PREDICTED: scarecrow-like protein 3-like isoform X2 [Cicer arietinum]	87.8048780487805	3.40565e-44	399.0
comp11483_c0_seq1	NA	NA	NA	NA	NA	NA	NA	NA	NA	NA	NA	NA
comp114842_c0_seq1	UniRef90_B9RB46	80.85	1.4e-18	91.0	gi|567894606|ref|XP_006439791.1|	82.98	2.8e-19	93.0	XP_006582527gi|571463207|ref|XP_006582527.1| PREDICTED: RING-H2 finger protein ATL47-like [Glycine max]	71.08433734939759	6.76671e-32	297.0
comp11484_c0_seq1	NA	NA	NA	NA	NA	NA	NA	NA	NA	NA	NA	NA
comp114862_c0_seq1	NA	NA	NA	NA	NA	NA	NA	NA	NA	NA	NA	NA
comp11487_c0_seq1	NA	NA	NA	NA	NA	NA	NA	NA	NA	NA	NA	NA
comp114892_c0_seq1	UniRef90_Q0K9J4	69.57	5.0e-21	99.0	gi|499934830|ref|WP_011615564.1|	69.57	5.0e-21	99.0	XP_002529206gi|255576633|ref|XP_002529206.1| Regulator of ribonuclease activity A, putative [Ricinus communis] >gi|223531324|gb|EEF33162.1| Regulator of ribonuclease activity A, putative [Ricinus communis]	86.73469387755102	1.27958e-53	449.0
comp11491_c0_seq1	UniRef90_Q9ZUX7	66.67	5.0e-21	99.0	gi|19423903|gb|AAL87321.1|	66.67	5.0e-21	99.0	XP_007132399gi|593200262|ref|XP_007132399.1| hypothetical protein PHAVU_011G091500g [Phaseolus vulgaris] >gi|561005399|gb|ESW04393.1| hypothetical protein PHAVU_011G091500g [Phaseolus vulgaris]	81.36986301369863	0.0	1626.0
comp11492_c0_seq1	NA	NA	NA	NA	NA	NA	NA	NA	NA	NA	NA	NA
comp11493_c0_seq1	UniRef90_I6UFZ9	69.35	8.5e-21	98.0	gi|115472293|ref|NP_001059745.1|	69.35	8.5e-21	98.0	XP_004505559gi|502144040|ref|XP_004505559.1| PREDICTED: checkpoint serine/threonine-protein kinase BUB1-like [Cicer arietinum]	86.20689655172413	2.50388e-65	552.0
comp11496_c0_seq1	UniRef90_UPI000263044C	65.96	5.2e-10	62.0	gi|518198698|ref|WP_019368906.1|	69.09	1.8e-14	77.0	WP_017979005gi|516603982|ref|WP_017979005.1| hypothetical protein [Sphingomonas melonis]	94.5945945945946	2.18124e-39	361.0
comp114987_c0_seq1	UniRef90_C6TKJ9	85.37	8.0e-13	72.0	gi|449454814|ref|XP_004145149.1|	66.18	6.4e-19	92.0	ACU20355gi|255640129|gb|ACU20355.1| unknown [Glycine max]	93.33333333333333	1.74143e-10	155.0
comp11498_c0_seq1	UniRef90_C6TD46	90.91	7.2e+01	25.0	gi|255638892|gb|ACU19748.1|	90.91	7.2e+01	25.0	AFK33550gi|388490968|gb|AFK33550.1| unknown [Lotus japonicus]	63.63636363636363	1.52286e-07	136.0
comp11500_c0_seq1	UniRef90_B9FW31	70.00	2.5e-20	97.0	gi|57899214|dbj|BAD87363.1|	70.00	2.5e-20	97.0	CBI16090gi|297746034|emb|CBI16090.3| unnamed protein product [Vitis vinifera]	67.17557251908397	3.60995e-59	508.0
comp11501_c0_seq1	NA	NA	NA	NA	NA	NA	NA	NA	NA	NA	NA	NA
comp11502_c0_seq1	UniRef90_I1LDU2	80.65	3.9e-06	49.0	gi|593671524|ref|XP_007143371.1|	81.25	4.7e-15	79.0	XP_007143371gi|593671524|ref|XP_007143371.1| hypothetical protein PHAVU_007G067000g [Phaseolus vulgaris] >gi|593671612|ref|XP_007143372.1| hypothetical protein PHAVU_007G067000g [Phaseolus vulgaris] >gi|561016561|gb|ESW15365.1| hypothetical protein PHAVU_007G067000g [Phaseolus vulgaris] >gi|561016562|gb|ESW15366.1| hypothetical protein PHAVU_007G067000g [Phaseolus vulgaris]	79.59183673469387	2.87164e-16	202.0
comp115030_c0_seq1	NA	NA	NA	NA	NA	NA	NA	NA	XP_008244613gi|645279229|ref|XP_008244613.1| PREDICTED: putative ribonuclease H protein At1g65750 [Prunus mume]	31.868131868131865	2.94268e-08	111.0
comp11505_c0_seq1	UniRef90_F6H2N5	79.25	1.9e-20	97.0	gi|567911435|ref|XP_006448031.1|	60.98	5.0e-21	99.0	XP_003543212gi|356549665|ref|XP_003543212.1| PREDICTED: epidermis-specific secreted glycoprotein EP1-like [Glycine max]	89.86175115207374	0.0	2004.0
comp11506_c0_seq1	UniRef90_B7FP19	65.79	5.0e-21	99.0	gi|504931298|ref|WP_015118400.1|	71.21	5.0e-21	99.0	XP_003549679gi|356562846|ref|XP_003549679.1| PREDICTED: geranylgeranyl diphosphate reductase, chloroplastic [Glycine max]	93.93939393939394	0.0	2262.0
comp11507_c0_seq1	NA	NA	NA	NA	NA	NA	NA	NA	NA	NA	NA	NA
comp115152_c0_seq1	UniRef90_Q8RXC0	62.50	3.3e-20	96.0	gi|297799380|ref|XP_002867574.1|	65.28	3.8e-21	99.0	XP_003525303gi|356513203|ref|XP_003525303.1| PREDICTED: uncharacterized protein LOC100791130 isoform X1 [Glycine max]	84.21052631578947	2.81006e-49	422.0
comp11519_c0_seq1	UniRef90_B3SE50	70.77	6.5e-21	99.0	gi|14041148|emb|CAC38753.1|	58.44	6.5e-21	99.0	XP_003545030gi|356553371|ref|XP_003545030.1| PREDICTED: endoplasmin homolog isoform X1 [Glycine max]	93.14214463840399	0.0	3408.0
comp11520_c0_seq1	UniRef90_I1NGY8	69.70	1.1e-20	98.0	gi|460400269|ref|XP_004245658.1|	74.24	6.5e-21	99.0	XP_006587864gi|571479450|ref|XP_006587864.1| PREDICTED: SPX domain-containing membrane protein At4g22990-like isoform X3 [Glycine max]	98.48484848484848	6.03346e-34	329.0
comp11521_c0_seq1	UniRef90_D4Z0E6	78.38	4.5e-09	59.0	gi|516604957|ref|WP_017979980.1|	100.00	6.1e-13	72.0	WP_017979980gi|516604957|ref|WP_017979980.1| hypothetical protein [Sphingomonas melonis]	100.0	1.50144e-15	189.0
comp11522_c0_seq1	NA	NA	NA	NA	NA	NA	NA	NA	NA	NA	NA	NA
comp115232_c0_seq1	NA	NA	NA	NA	NA	NA	NA	NA	NA	NA	NA	NA
comp11523_c0_seq1	UniRef90_B9FZN6	68.18	3.8e-21	99.0	gi|222640121|gb|EEE68253.1|	68.18	3.8e-21	99.0	XP_006585213gi|571471111|ref|XP_006585213.1| PREDICTED: uncharacterized protein LOC100819200 isoform X4 [Glycine max]	87.6470588235294	0.0	2804.0
comp11524_c0_seq1	UniRef90_B9H5M5	86.67	3.9e-06	49.0	gi|413947925|gb|AFW80574.1|	90.00	4.4e-07	53.0	AFW84214gi|413951565|gb|AFW84214.1| hypothetical protein ZEAMMB73_599455 [Zea mays]	90.0	6.94284e-11	146.0
comp115256_c0_seq1	NA	NA	NA	NA	NA	NA	NA	NA	NA	NA	NA	NA
comp11525_c0_seq1	NA	NA	NA	NA	NA	NA	NA	NA	NA	NA	NA	NA
comp11526_c0_seq1	UniRef90_B0XHL8	66.67	3.8e-21	99.0	gi|170069189|ref|XP_001869140.1|	66.67	3.8e-21	99.0	KDP26388gi|643713723|gb|KDP26388.1| hypothetical protein JCGZ_17546 [Jatropha curcas]	92.71844660194175	3.92603e-139	1030.0
comp11528_c0_seq1	UniRef90_F2D1Q4	58.33	3.8e-21	99.0	gi|326527947|dbj|BAJ89025.1|	58.33	3.8e-21	99.0	XP_003551258gi|356566070|ref|XP_003551258.1| PREDICTED: protein YLS7-like [Glycine max]	86.69724770642202	6.38128e-138	1037.0
comp11530_c0_seq1	NA	NA	NA	NA	NA	NA	NA	NA	NA	NA	NA	NA
comp11532_c0_seq1	UniRef90_UPI000189D4BC	71.64	7.4e-20	95.0	gi|571470903|ref|XP_003532742.2|	71.64	7.4e-20	95.0	XP_003532742gi|571470903|ref|XP_003532742.2| PREDICTED: cytochrome P450 71D10 [Glycine max]	71.64179104477611	9.41289e-23	246.0
comp11533_c0_seq1	UniRef90_B9FJE8	57.95	1.1e-20	98.0	gi|593799394|ref|XP_007162735.1|	55.42	3.8e-21	99.0	XP_004515994gi|502177037|ref|XP_004515994.1| PREDICTED: MLO-like protein 2-like [Cicer arietinum]	81.09243697478992	2.42003e-124	968.0
comp11533_c0_seq2	UniRef90_F6I6U6	61.19	2.5e-20	97.0	gi|587891475|gb|EXB80098.1|	81.82	2.5e-20	97.0	XP_004515994gi|502177037|ref|XP_004515994.1| PREDICTED: MLO-like protein 2-like [Cicer arietinum]	79.44444444444444	3.14745e-95	768.0
comp11534_c0_seq1	NA	NA	NA	NA	NA	NA	NA	NA	NA	NA	NA	NA
comp11535_c0_seq1	NA	NA	NA	NA	NA	NA	NA	NA	NA	NA	NA	NA
comp11538_c0_seq1	UniRef90_B9H609	67.14	5.0e-21	99.0	gi|302769191|ref|XP_002968015.1|	71.43	6.5e-21	99.0	XP_007161687gi|593797298|ref|XP_007161687.1| hypothetical protein PHAVU_001G089900g [Phaseolus vulgaris] >gi|561035151|gb|ESW33681.1| hypothetical protein PHAVU_001G089900g [Phaseolus vulgaris]	98.61111111111111	8.52509e-41	378.0
comp11539_c0_seq1	UniRef90_A5BYV0	68.42	5.0e-21	99.0	gi|147791546|emb|CAN70716.1|	68.42	5.0e-21	99.0	XP_003552779gi|356569172|ref|XP_003552779.1| PREDICTED: calmodulin-binding transcription activator 4-like [Glycine max]	79.42857142857143	2.93144e-36	367.0
comp11540_c0_seq1	UniRef90_A9S890	60.76	3.7e-19	93.0	gi|168019943|ref|XP_001762503.1|	60.76	3.7e-19	93.0	XP_006573596gi|571435854|ref|XP_006573596.1| PREDICTED: uncharacterized protein LOC100812646 isoform X1 [Glycine max] >gi|571435856|ref|XP_006573597.1| PREDICTED: uncharacterized protein LOC100812646 isoform X2 [Glycine max] >gi|571435858|ref|XP_006573598.1| PREDICTED: uncharacterized protein LOC100812646 isoform X3 [Glycine max] >gi|571435860|ref|XP_006573599.1| PREDICTED: uncharacterized protei…	91.58878504672897	3.28871e-124	956.0
comp11541_c0_seq1	UniRef90_I3SKY5	87.72	5.6e-20	95.0	gi|388505722|gb|AFK40927.1|	87.72	5.6e-20	95.0	XP_006591143gi|571489194|ref|XP_006591143.1| PREDICTED: zinc finger CCCH domain-containing protein 24-like [Glycine max]	93.25842696629213	1.57699e-50	459.0
comp11543_c0_seq1	UniRef90_D6V0X6	67.35	5.4e-14	76.0	gi|488805641|ref|WP_002718047.1|	67.35	5.4e-14	76.0	WP_017980464gi|516605441|ref|WP_017980464.1| hypothetical protein [Sphingomonas melonis]	97.6470588235294	4.02377e-53	445.0
comp115453_c0_seq1	UniRef90_C6T2I7	78.57	9.5e-18	88.0	gi|351721416|ref|NP_001238744.1|	78.57	9.5e-18	88.0	AFK37258gi|388498384|gb|AFK37258.1| unknown [Lotus japonicus]	70.83333333333334	4.94799e-47	404.0
comp11545_c0_seq1	UniRef90_UPI000262C0FE	57.45	2.6e-07	53.0	gi|593810907|gb|EXS70065.1|	94.44	8.5e-21	98.0	EXS70064gi|593810906|gb|EXS70064.1| XRE family transcriptional regulator [Sphingobium sp. Ant17]	95.23809523809523	5.99308e-18	209.0
comp11549_c0_seq1	UniRef90_I0YZZ3	76.79	5.0e-21	99.0	gi|545367343|ref|XP_005648506.1|	76.79	5.0e-21	99.0	ACJ85553gi|217074386|gb|ACJ85553.1| unknown [Medicago truncatula]	100.0	5.82934e-64	534.0
comp11549_c0_seq2	UniRef90_Q10DW3	93.88	5.0e-21	99.0	gi|108710767|gb|ABF98562.1|	93.88	5.0e-21	99.0	ACJ85553gi|217074386|gb|ACJ85553.1| unknown [Medicago truncatula]	96.0	2.73514e-22	248.0
comp11550_c0_seq1	UniRef90_I1K3K2	100.00	1.4e-18	91.0	gi|356512353|ref|XP_003524884.1|	100.00	1.4e-18	91.0	XP_007158706gi|593791334|ref|XP_007158706.1| hypothetical protein PHAVU_002G175600g [Phaseolus vulgaris] >gi|561032121|gb|ESW30700.1| hypothetical protein PHAVU_002G175600g [Phaseolus vulgaris]	100.0	2.19426e-21	235.0
comp11551_c0_seq1	UniRef90_O49403	67.69	6.5e-21	99.0	gi|15234053|ref|NP_193623.1|	67.69	6.5e-21	99.0	XP_007152318gi|593703831|ref|XP_007152318.1| hypothetical protein PHAVU_004G119600g [Phaseolus vulgaris] >gi|561025627|gb|ESW24312.1| hypothetical protein PHAVU_004G119600g [Phaseolus vulgaris]	80.17241379310344	2.51366e-167	1262.0
comp115539_c0_seq1	NA	NA	NA	NA	NA	NA	NA	NA	NA	NA	NA	NA
comp115548_c0_seq1	UniRef90_B9GIX2	73.53	1.3e-06	51.0	gi|224060173|ref|XP_002300068.1|	73.53	1.3e-06	51.0	XP_002300068gi|224060173|ref|XP_002300068.1| Ku70-binding family protein [Populus trichocarpa] >gi|222847326|gb|EEE84873.1| Ku70-binding family protein [Populus trichocarpa]	60.86956521739131	2.16619e-10	150.0
comp115559_c0_seq1	UniRef90_G7KN68	74.19	1.1e-05	48.0	gi|357496987|ref|XP_003618782.1|	74.19	1.1e-05	48.0	XP_007151591gi|593702363|ref|XP_007151591.1| hypothetical protein PHAVU_004G059800g [Phaseolus vulgaris] >gi|561024900|gb|ESW23585.1| hypothetical protein PHAVU_004G059800g [Phaseolus vulgaris]	50.0	4.18415e-21	234.0
comp115575_c0_seq1	UniRef90_I1KVB7	85.37	3.1e-12	70.0	gi|351726732|ref|NP_001238672.1|	85.37	3.1e-12	70.0	AFK35222gi|388494312|gb|AFK35222.1| unknown [Lotus japonicus]	76.81159420289855	9.12338e-28	272.0
comp115576_c0_seq1	UniRef90_UPI000233752D	61.76	7.2e-16	82.0	gi|571451822|ref|XP_006578858.1|	80.00	1.8e-10	64.0	XP_006596404gi|571511329|ref|XP_006596404.1| PREDICTED: uncharacterized protein LOC100800852 isoform X2 [Glycine max]	57.03703703703704	1.81684e-60	547.0
comp115581_c0_seq1	NA	NA	NA	NA	NA	NA	NA	NA	NA	NA	NA	NA
comp11558_c0_seq1	NA	NA	NA	NA	NA	NA	NA	NA	NA	NA	NA	NA
comp115598_c0_seq1	NA	NA	NA	NA	NA	NA	NA	NA	NA	NA	NA	NA
comp115600_c0_seq1	UniRef90_Q84W06	62.67	2.5e-20	97.0	gi|297823365|ref|XP_002879565.1|	69.12	3.8e-21	99.0	XP_006657418gi|573950248|ref|XP_006657418.1| PREDICTED: putative xyloglucan glycosyltransferase 10-like [Oryza brachyantha]	94.87179487179486	5.47062e-36	343.0
comp11560_c0_seq1	UniRef90_Q5QUK1	81.97	6.5e-21	99.0	gi|13235515|emb|CAC33719.1|	63.86	3.8e-21	99.0	WP_017978779gi|516603756|ref|WP_017978779.1| NAD-dependent DNA ligase LigA [Sphingomonas melonis]	100.0	2.15454e-59	518.0
comp115618_c0_seq1	UniRef90_F8PAT8	56.32	5.0e-21	99.0	gi|159490334|ref|XP_001703134.1|	60.71	3.8e-21	99.0	XP_004494182gi|502111844|ref|XP_004494182.1| PREDICTED: glucosamine 6-phosphate N-acetyltransferase-like [Cicer arietinum]	86.27450980392157	2.61269e-89	696.0
comp11561_c0_seq1	UniRef90_UPI00026CCA0A	71.15	9.1e-12	68.0	gi|498094439|ref|WP_010408595.1|	71.15	9.1e-12	68.0	WP_017978617gi|516603594|ref|WP_017978617.1| hypothetical protein [Sphingomonas melonis]	97.53086419753086	1.26376e-22	248.0
comp11562_c0_seq1	UniRef90_G7KAQ1	82.76	1.7e-06	51.0	gi|357481507|ref|XP_003611039.1|	82.76	1.7e-06	51.0	XP_004143959gi|449452424|ref|XP_004143959.1| PREDICTED: uncharacterized protein At5g41620-like [Cucumis sativus] >gi|449501851|ref|XP_004161476.1| PREDICTED: uncharacterized protein At5g41620-like [Cucumis sativus]	54.54545454545454	1.68851e-16	204.0
comp115634_c0_seq1	NA	NA	NA	NA	NA	NA	NA	NA	NA	NA	NA	NA
comp11563_c0_seq1	NA	NA	NA	NA	NA	NA	NA	NA	NA	NA	NA	NA
comp115642_c0_seq1	NA	NA	NA	NA	NA	NA	NA	NA	CBJ20672gi|320148006|emb|CBJ20672.1| hypothetical protein [Beta vulgaris subsp. maritima]	50.877192982456144	2.11206e-09	153.0
comp115648_c0_seq1	UniRef90_C6ZS24	60.67	6.4e-19	92.0	gi|351723333|ref|NP_001237787.1|	60.67	6.4e-19	92.0	XP_006577437gi|571447556|ref|XP_006577437.1| PREDICTED: putative disease resistance protein At3g14460-like [Glycine max]	49.523809523809526	1.60561e-20	232.0
comp11566_c0_seq1	UniRef90_F3WSW0	65.12	4.4e-07	53.0	gi|612090546|gb|EZP49092.1|	93.02	5.4e-14	76.0	WP_017978842gi|516603819|ref|WP_017978842.1| hypothetical protein [Sphingomonas melonis]	93.18181818181817	6.60278e-35	321.0
comp115681_c0_seq1	UniRef90_A4S7N8	56.94	7.4e-20	95.0	gi|145354042|ref|XP_001421305.1|	56.94	7.4e-20	95.0	XP_007136910gi|593269466|ref|XP_007136910.1| hypothetical protein PHAVU_009G0841000g, partial [Phaseolus vulgaris] >gi|561009997|gb|ESW08904.1| hypothetical protein PHAVU_009G0841000g, partial [Phaseolus vulgaris]	92.98245614035088	4.67383e-71	593.0
comp115687_c0_seq1	UniRef90_I1LV82	74.55	1.4e-14	78.0	gi|593698180|ref|XP_007149563.1|	71.43	3.6e-15	79.0	XP_004489009gi|502089759|ref|XP_004489009.1| PREDICTED: uncharacterized protein LOC101491492 isoform X1 [Cicer arietinum]	69.10112359550563	2.96015e-56	497.0
comp115695_c0_seq1	NA	NA	NA	NA	NA	NA	NA	NA	NA	NA	NA	NA
comp115705_c0_seq1	UniRef90_B9HUU6	84.00	3.8e-04	43.0	gi|590658220|ref|XP_007034789.1|	88.00	1.7e-04	44.0	NA	NA	NA	NA
comp11571_c0_seq1	UniRef90_B9S3W1	73.24	2.5e-20	97.0	gi|595791253|ref|XP_007199375.1|	72.22	1.5e-20	97.0	XP_003521532gi|356505508|ref|XP_003521532.1| PREDICTED: DNA ligase 1-like [Glycine max]	88.88888888888889	1.12505e-10	160.0
comp115721_c0_seq1	UniRef90_I1KL00	58.70	1.2e-09	61.0	gi|502155235|ref|XP_004510002.1|	60.00	1.4e-12	71.0	XP_004510002gi|502155235|ref|XP_004510002.1| PREDICTED: uncharacterized protein LOC101510858 [Cicer arietinum]	44.57831325301205	1.6035e-61	486.0
comp115730_c0_seq1	NA	NA	NA	NA	NA	NA	NA	NA	NA	NA	NA	NA
comp115735_c0_seq1	NA	NA	NA	NA	NA	NA	NA	NA	NA	NA	NA	NA
comp115740_c0_seq1	UniRef90_I1N1Q7	75.61	3.0e-10	63.0	gi|571473543|ref|XP_006585952.1|	69.57	7.4e-20	95.0	XP_006584777gi|571469624|ref|XP_006584777.1| PREDICTED: uncharacterized protein LOC102664052 isoform X3 [Glycine max] >gi|571476741|ref|XP_006587057.1| PREDICTED: uncharacterized protein LOC102661069 isoform X3 [Glycine max] >gi|571476749|ref|XP_006587061.1| PREDICTED: uncharacterized protein LOC102661513 isoform X3 [Glycine max]	70.40816326530613	1.41066e-46	322.0
comp115750_c0_seq1	UniRef90_I1KHE5	56.58	1.3e-19	94.0	gi|604321791|gb|EYU32313.1|	69.86	3.8e-21	99.0	XP_003551792gi|356567166|ref|XP_003551792.1| PREDICTED: DNA-directed RNA polymerase III subunit RPC6-like [Glycine max]	91.66666666666666	2.92653e-54	461.0
comp115759_c0_seq1	UniRef90_I1HYX6	90.91	3.8e-21	99.0	gi|357140422|ref|XP_003571767.1|	90.91	3.8e-21	99.0	XP_003589025gi|357437499|ref|XP_003589025.1| Abscisic acid receptor PYL2 [Medicago truncatula] >gi|355478073|gb|AES59276.1| Abscisic acid receptor PYL2 [Medicago truncatula]	87.5	4.00286e-98	748.0
comp11576_c0_seq1	NA	NA	NA	NA	NA	NA	NA	NA	NA	NA	NA	NA
comp115776_c0_seq1	NA	NA	NA	NA	NA	NA	NA	NA	NA	NA	NA	NA
comp11579_c0_seq1	NA	NA	NA	NA	NA	NA	NA	NA	XP_006600101gi|571531836|ref|XP_006600101.1| PREDICTED: TMV resistance protein N-like [Glycine max]	72.09302325581395	2.21109e-16	162.0
comp115807_c0_seq1	UniRef90_Q7Y1E6	79.03	5.0e-21	99.0	gi|91940117|gb|ABE66396.1|	81.67	3.8e-21	99.0	ABU94631gi|156754275|gb|ABU94631.1| putative aquaporin PIP2;3 [Phaseolus vulgaris]	97.5609756097561	2.50764e-47	411.0
comp115819_c0_seq1	UniRef90_Q9SR16	82.76	2.6e-05	47.0	gi|6175163|gb|AAF04889.1|AC011437_4	82.76	2.6e-05	47.0	NA	NA	NA	NA
comp115826_c0_seq1	NA	NA	NA	NA	NA	NA	NA	NA	NA	NA	NA	NA
comp115835_c0_seq1	UniRef90_B0ZSJ5	74.24	1.9e-18	90.0	gi|351725007|ref|NP_001238613.1|	74.24	1.9e-18	90.0	XP_004491403gi|502099160|ref|XP_004491403.1| PREDICTED: heterodimeric geranylgeranyl pyrophosphate synthase small subunit, chloroplastic-like [Cicer arietinum]	70.0	4.47003e-35	334.0
comp115844_c0_seq1	NA	NA	NA	NA	NA	NA	NA	NA	NA	NA	NA	NA
comp11584_c0_seq1	UniRef90_E0CQ31	70.49	5.6e-20	95.0	gi|338762834|gb|AEI98621.1|	65.15	9.7e-20	95.0	XP_004499139gi|502125980|ref|XP_004499139.1| PREDICTED: outer envelope pore protein 24, chloroplastic-like [Cicer arietinum]	85.98130841121495	4.03193e-124	938.0
comp115856_c0_seq1	NA	NA	NA	NA	NA	NA	NA	NA	NA	NA	NA	NA
comp115883_c0_seq1	NA	NA	NA	NA	gi|502180163|ref|XP_004516580.1|	68.18	1.9e+01	27.0	NA	NA	NA	NA
comp115898_c0_seq1	UniRef90_I1NJB7	61.63	8.5e-21	98.0	gi|558515274|emb|CDG58438.1|	60.53	5.0e-21	99.0	XP_003534735gi|356532347|ref|XP_003534735.1| PREDICTED: inositol transporter 4-like [Glycine max]	80.44077134986226	0.0	1609.0
comp115934_c0_seq1	UniRef90_I1L1A6	77.50	3.5e-11	66.0	gi|593783401|ref|XP_007154741.1|	73.68	4.8e-17	86.0	XP_007154741gi|593783401|ref|XP_007154741.1| hypothetical protein PHAVU_003G143700g [Phaseolus vulgaris] >gi|561028095|gb|ESW26735.1| hypothetical protein PHAVU_003G143700g [Phaseolus vulgaris]	53.431372549019606	1.17588e-52	453.0
comp115936_c0_seq1	UniRef90_G0S8H1	60.61	2.1e-15	80.0	gi|567896874|ref|XP_006440925.1|	68.49	6.5e-21	99.0	XP_007138524gi|593330195|ref|XP_007138524.1| hypothetical protein PHAVU_009G216500g [Phaseolus vulgaris] >gi|561011611|gb|ESW10518.1| hypothetical protein PHAVU_009G216500g [Phaseolus vulgaris]	83.984375	9.93966e-119	969.0
comp115946_c0_seq1	NA	NA	NA	NA	NA	NA	NA	NA	NA	NA	NA	NA
comp115965_c0_seq1	NA	NA	NA	NA	NA	NA	NA	NA	NA	NA	NA	NA
comp115966_c0_seq1	UniRef90_D5MRQ4	70.69	4.7e-15	79.0	gi|295841593|dbj|BAJ07177.1|	70.69	4.7e-15	79.0	XP_003529356gi|356521424|ref|XP_003529356.1| PREDICTED: transcription factor VOZ1-like [Glycine max]	70.58823529411765	5.53404e-31	308.0
comp115974_c0_seq1	UniRef90_F6HM51	56.06	1.1e-14	78.0	gi|225443564|ref|XP_002273268.1|	56.06	1.1e-14	78.0	XP_004505529gi|502143958|ref|XP_004505529.1| PREDICTED: transcription factor VOZ1-like isoform X1 [Cicer arietinum] >gi|502143961|ref|XP_004505530.1| PREDICTED: transcription factor VOZ1-like isoform X2 [Cicer arietinum] >gi|502143964|ref|XP_004505531.1| PREDICTED: transcription factor VOZ1-like isoform X3 [Cicer arietinum]	78.18181818181819	4.18638e-83	680.0
comp115978_c0_seq1	UniRef90_B9RLF1	68.75	1.7e-19	94.0	gi|565380905|ref|XP_006356831.1|	66.22	6.5e-21	99.0	XP_006603940gi|571554158|ref|XP_006603940.1| PREDICTED: sodium-coupled neutral amino acid transporter 1-like isoform X1 [Glycine max] >gi|571554162|ref|XP_006603941.1| PREDICTED: sodium-coupled neutral amino acid transporter 1-like isoform X2 [Glycine max] >gi|571554166|ref|XP_006603942.1| PREDICTED: sodium-coupled neutral amino acid transporter 1-like isoform X3 [Glycine max]	88.88888888888889	1.34207e-38	360.0
comp11597_c0_seq1	UniRef90_A5ARX9	73.44	1.5e-20	97.0	gi|147788141|emb|CAN67064.1|	73.44	1.5e-20	97.0	XP_003588397gi|357436243|ref|XP_003588397.1| hypothetical protein MTR_1g006800 [Medicago truncatula] >gi|355477445|gb|AES58648.1| hypothetical protein MTR_1g006800 [Medicago truncatula]	81.94444444444444	2.18997e-62	574.0
comp11598_c0_seq1	NA	NA	NA	NA	NA	NA	NA	NA	NA	NA	NA	NA
comp116003_c0_seq1	UniRef90_I3SKU7	62.30	7.0e-14	75.0	gi|587885934|gb|EXB74772.1|	71.19	1.6e-17	87.0	XP_003547377gi|571518678|ref|XP_003547377.2| PREDICTED: ubiquitin-like-specific protease ESD4-like [Glycine max]	62.68656716417911	1.23267e-34	338.0
comp11601_c0_seq1	UniRef90_A9TCG3	68.25	1.5e-20	97.0	gi|255636071|gb|ACU18380.1|	69.70	8.5e-21	98.0	XP_003526760gi|356516152|ref|XP_003526760.1| PREDICTED: uncharacterized protein LOC100802806 [Glycine max]	80.82191780821918	0.0	1757.0
comp116023_c0_seq1	UniRef90_I1MSJ3	75.00	1.0e-10	65.0	gi|356562006|ref|XP_003549266.1|	75.00	1.0e-10	65.0	XP_006593499gi|571496054|ref|XP_006593499.1| PREDICTED: probable serine/threonine-protein kinase Cx32, chloroplastic-like isoform X2 [Glycine max]	72.3404255319149	7.32514e-10	157.0
comp116056_c0_seq1	UniRef90_D8RGE6	80.39	4.8e-17	86.0	gi|641819420|gb|KDO39732.1|	63.77	1.2e-17	88.0	XP_003540925gi|356544982|ref|XP_003540925.1| PREDICTED: RNA polymerase II subunit 5-mediating protein homolog isoform X1 [Glycine max] >gi|571493087|ref|XP_006592441.1| PREDICTED: RNA polymerase II subunit 5-mediating protein homolog isoform X2 [Glycine max]	66.56716417910448	2.50873e-142	1083.0
comp11606_c0_seq1	NA	NA	NA	NA	NA	NA	NA	NA	NA	NA	NA	NA
comp11607_c0_seq1	UniRef90_B9I9J3	87.23	1.1e-18	91.0	gi|20196881|gb|AAM14817.1|	89.13	2.5e-18	90.0	EXB28595gi|587837855|gb|EXB28595.1| PH-interacting protein [Morus notabilis]	96.84210526315789	1.4341e-46	432.0
comp116100_c0_seq1	UniRef90_I1KKM8	82.98	6.3e-17	85.0	gi|443698344|gb|ELT98382.1|	100.00	4.6e+06	9.0	XP_003543252gi|356549747|ref|XP_003543252.1| PREDICTED: probable E3 ubiquitin-protein ligase HERC1-like [Glycine max]	88.38174273858921	0.0	2201.0
comp11610_c0_seq1	NA	NA	NA	NA	NA	NA	NA	NA	NA	NA	NA	NA
comp116112_c0_seq1	UniRef90_F6GWM6	68.12	1.5e-20	97.0	gi|460373370|ref|XP_004232493.1|	71.01	5.0e-21	99.0	NP_001236960gi|351721634|ref|NP_001236960.1| uncharacterized protein LOC100305807 [Glycine max] >gi|255626659|gb|ACU13674.1| unknown [Glycine max]	79.8076923076923	2.01239e-45	390.0
comp116117_c0_seq1	UniRef90_I3SS87	69.84	5.6e-20	95.0	gi|593703671|ref|XP_007152238.1|	73.13	8.5e-21	98.0	XP_006599561gi|571529438|ref|XP_006599561.1| PREDICTED: short-chain dehydrogenase TIC 32, chloroplastic-like isoform X2 [Glycine max]	74.35897435897436	8.96746e-34	306.0
comp116120_c0_seq1	NA	NA	NA	NA	NA	NA	NA	NA	NA	NA	NA	NA
comp116138_c0_seq1	NA	NA	NA	NA	NA	NA	NA	NA	NA	NA	NA	NA
comp116143_c0_seq1	UniRef90_G7JGM1	79.66	1.1e-20	98.0	gi|502087359|ref|XP_004488509.1|	79.66	5.0e-21	99.0	XP_007150778gi|593700682|ref|XP_007150778.1| hypothetical protein PHAVU_005G179800g [Phaseolus vulgaris] >gi|561024042|gb|ESW22772.1| hypothetical protein PHAVU_005G179800g [Phaseolus vulgaris]	71.35922330097088	1.36801e-85	691.0
comp116144_c0_seq1	UniRef90_I1K204	89.80	2.5e-18	90.0	gi|502152832|ref|XP_004509115.1|	94.00	1.9e-20	97.0	XP_004509115gi|502152832|ref|XP_004509115.1| PREDICTED: chromosome-associated kinesin KIF4-like isoform X1 [Cicer arietinum]	94.0	2.02431e-23	257.0
comp11618_c0_seq1	NA	NA	NA	NA	NA	NA	NA	NA	NA	NA	NA	NA
comp11618_c0_seq2	NA	NA	NA	NA	NA	NA	NA	NA	NA	NA	NA	NA
comp116199_c0_seq1	UniRef90_I1KZ79	67.61	1.2e-17	88.0	gi|571474497|ref|XP_006586240.1|	67.61	1.2e-17	88.0	XP_006602523gi|571546586|ref|XP_006602523.1| PREDICTED: uncharacterized protein LOC100819248 isoform X7 [Glycine max]	62.62626262626263	2.60813e-17	229.0
comp11619_c0_seq1	NA	NA	NA	NA	NA	NA	NA	NA	NA	NA	NA	NA
comp116200_c0_seq1	UniRef90_I3SI56	89.47	9.1e-12	68.0	gi|388503764|gb|AFK39948.1|	89.47	9.1e-12	68.0	AFK39948gi|388503764|gb|AFK39948.1| unknown [Lotus japonicus]	69.23076923076923	1.08034e-14	179.0
comp11620_c0_seq1	UniRef90_C5YAP8	63.51	5.6e-20	95.0	gi|595806045|ref|XP_007202386.1|	57.89	5.0e-21	99.0	XP_003540260gi|356543624|ref|XP_003540260.1| PREDICTED: probable CCR4-associated factor 1 homolog 11-like [Glycine max]	83.33333333333334	5.7224e-174	1280.0
comp116215_c0_seq1	UniRef90_Q2KPY4	67.57	6.5e-21	99.0	gi|62361106|gb|AAX81232.1|	67.57	6.5e-21	99.0	ABB85230gi|82618873|gb|ABB85230.1| NBS-LRR type disease resistance protein [Vicia faba] >gi|82618875|gb|ABB85231.1| NBS-LRR type disease resistance protein [Vicia faba]	65.11627906976744	5.28857e-55	459.0
comp116234_c0_seq1	UniRef90_I1JUK2	63.49	1.9e-16	84.0	gi|596299949|ref|XP_007227718.1|	70.73	5.9e-09	59.0	XP_006601110gi|571538171|ref|XP_006601110.1| PREDICTED: uncharacterized protein LOC100804101 [Glycine max]	69.1358024691358	1.93702e-57	494.0
comp116239_c0_seq1	UniRef90_A4S468	54.84	2.8e-15	80.0	gi|590641383|ref|XP_007030215.1|	70.91	9.5e-18	88.0	NP_001240909gi|359807628|ref|NP_001240909.1| uncharacterized protein LOC100800129 [Glycine max] >gi|255635660|gb|ACU18179.1| unknown [Glycine max]	69.36416184971098	9.89352e-75	603.0
comp11624_c0_seq1	NA	NA	NA	NA	NA	NA	NA	NA	NA	NA	NA	NA
comp116256_c0_seq1	NA	NA	NA	NA	NA	NA	NA	NA	NA	NA	NA	NA
comp11626_c0_seq1	UniRef90_Q9LFV5	93.98	1.3e-40	164.0	gi|475560214|gb|EMT13520.1|	88.24	3.5e-11	66.0	XP_006400091gi|567174296|ref|XP_006400091.1| hypothetical protein EUTSA_v10013540mg [Eutrema salsugineum] >gi|557101181|gb|ESQ41544.1| hypothetical protein EUTSA_v10013540mg [Eutrema salsugineum]	95.18072289156626	2.32135e-48	428.0
comp116270_c0_seq1	NA	NA	NA	NA	NA	NA	NA	NA	NA	NA	NA	NA
comp11629_c0_seq1	UniRef90_P98188	69.23	6.5e-21	99.0	gi|308080016|ref|NP_001183398.1|	60.53	6.5e-21	99.0	XP_006592314gi|571492691|ref|XP_006592314.1| PREDICTED: cytochrome P450 94A1-like [Glycine max]	79.30327868852459	0.0	2050.0
comp116303_c0_seq1	UniRef90_G7IUC5	75.00	1.7e-08	57.0	gi|643705943|gb|KDP22075.1|	63.83	6.8e-10	62.0	XP_004486956gi|502081750|ref|XP_004486956.1| PREDICTED: uncharacterized protein LOC101493778 isoform X1 [Cicer arietinum]	71.84466019417476	1.10298e-39	375.0
comp116304_c0_seq1	UniRef90_I1MJB2	78.79	3.9e-08	56.0	gi|449466616|ref|XP_004151022.1|	59.15	7.4e-20	95.0	NP_001242318gi|363807000|ref|NP_001242318.1| uncharacterized protein LOC100796269 [Glycine max] >gi|255645193|gb|ACU23094.1| unknown [Glycine max]	71.71052631578947	1.77156e-58	501.0
comp116313_c0_seq1	UniRef90_Q8H186	57.50	5.0e-21	99.0	gi|30694253|ref|NP_191105.2|	57.50	5.0e-21	99.0	NP_001235210gi|351722833|ref|NP_001235210.1| protein kinase [Glycine max] >gi|223452446|gb|ACM89550.1| protein kinase [Glycine max]	82.4742268041237	4.18751e-99	788.0
comp116318_c0_seq1	UniRef90_I1N5H8	81.97	1.1e-20	98.0	gi|587933335|gb|EXC20310.1|	81.36	5.0e-21	99.0	ACU17471gi|255634214|gb|ACU17471.1| unknown [Glycine max]	87.34177215189874	1.40605e-33	308.0
comp11632_c0_seq1	NA	NA	NA	NA	NA	NA	NA	NA	NA	NA	NA	NA
comp116331_c0_seq1	NA	NA	NA	NA	NA	NA	NA	NA	NA	NA	NA	NA
comp11634_c0_seq1	NA	NA	NA	NA	NA	NA	NA	NA	XP_003533374gi|571480501|ref|XP_003533374.2| PREDICTED: uncharacterized protein LOC100812827 [Glycine max]	51.388888888888886	1.66276e-15	196.0
comp116352_c0_seq1	UniRef90_A5BCN7	57.81	2.4e-12	70.0	gi|587870230|gb|EXB59520.1|	61.04	5.6e-20	95.0	XP_003550038gi|356563578|ref|XP_003550038.1| PREDICTED: small RNA degrading nuclease 3-like [Glycine max]	67.87330316742081	3.39528e-99	797.0
comp116377_c0_seq1	NA	NA	NA	NA	NA	NA	NA	NA	NA	NA	NA	NA
comp116379_c0_seq1	UniRef90_I1N085	63.24	1.7e-19	94.0	gi|475555144|gb|EMT12374.1|	60.27	3.3e-20	96.0	XP_007145759gi|593690316|ref|XP_007145759.1| hypothetical protein PHAVU_007G265300g [Phaseolus vulgaris] >gi|561018949|gb|ESW17753.1| hypothetical protein PHAVU_007G265300g [Phaseolus vulgaris]	92.40506329113924	9.87088e-98	790.0
comp116399_c0_seq1	UniRef90_I1M7M9	93.33	8.8e-08	55.0	gi|356499169|ref|XP_003518415.1|	83.33	1.6e-11	67.0	XP_003518415gi|356499169|ref|XP_003518415.1| PREDICTED: WEB family protein At2g40480-like [Glycine max]	66.15384615384615	2.32065e-14	191.0
comp11641_c0_seq1	NA	NA	NA	NA	NA	NA	NA	NA	NA	NA	NA	NA
comp11642_c0_seq1	NA	NA	NA	NA	NA	NA	NA	NA	NA	NA	NA	NA
comp11644_c0_seq1	UniRef90_A7VUC7	73.13	6.5e-21	99.0	gi|497124307|ref|WP_009479717.1|	55.91	5.0e-21	99.0	XP_003554443gi|356572574|ref|XP_003554443.1| PREDICTED: signal recognition particle 54 kDa protein, chloroplastic-like [Glycine max]	91.005291005291	0.0	2472.0
comp11645_c0_seq1	UniRef90_UPI0001DD09C9	62.50	1.1e-18	91.0	gi|498021472|ref|WP_010335628.1|	74.19	5.0e-21	99.0	WP_017978383gi|516603360|ref|WP_017978383.1| hypothetical protein [Sphingomonas melonis]	96.36363636363636	8.32957e-62	508.0
comp116476_c0_seq1	UniRef90_A9RVS3	62.35	8.5e-21	98.0	gi|590716865|ref|XP_007050483.1|	62.50	5.0e-21	99.0	XP_006573849gi|571436723|ref|XP_006573849.1| PREDICTED: heat stress transcription factor A-1b-like [Glycine max]	83.87096774193549	9.52014e-47	422.0
comp11647_c0_seq1	UniRef90_I9WJX5	67.61	3.8e-21	99.0	gi|496281780|ref|WP_008993818.1|	67.61	3.8e-21	99.0	WP_017978865gi|516603842|ref|WP_017978865.1| RNA methyltransferase [Sphingomonas melonis]	95.29411764705881	1.80304e-51	437.0
comp11647_c1_seq1	UniRef90_F3WST9	100.00	2.1e+00	30.0	gi|516603843|ref|WP_017978866.1|	100.00	2.6e-05	47.0	NA	NA	NA	NA
comp116482_c0_seq1	UniRef90_B9H2H3	74.55	9.5e-18	88.0	gi|224076952|ref|XP_002305065.1|	74.55	9.5e-18	88.0	NP_001240875gi|359807407|ref|NP_001240875.1| uncharacterized protein LOC100777850 [Glycine max] >gi|571514003|ref|XP_006596998.1| PREDICTED: uncharacterized protein LOC100777850 isoform X1 [Glycine max] >gi|255641729|gb|ACU21135.1| unknown [Glycine max]	82.55813953488372	1.03936e-40	366.0
comp11648_c0_seq1	NA	NA	NA	NA	NA	NA	NA	NA	NA	NA	NA	NA
comp116509_c0_seq1	UniRef90_D8RQ85	50.77	5.9e-09	59.0	gi|449465836|ref|XP_004150633.1|	60.98	1.5e-20	97.0	XP_006576684gi|571445047|ref|XP_006576684.1| PREDICTED: transforming growth factor-beta receptor-associated protein 1 homolog [Glycine max]	86.82170542635659	7.57299e-62	544.0
comp11651_c0_seq1	UniRef90_G7K3N9	78.05	1.2e-09	61.0	gi|470124123|ref|XP_004298066.1|	66.23	8.5e-21	98.0	XP_003538644gi|356540333|ref|XP_003538644.1| PREDICTED: pentatricopeptide repeat-containing protein At4g14820-like [Glycine max]	75.30864197530865	7.78205e-30	304.0
comp116529_c0_seq1	UniRef90_C5Y8B3	67.11	3.8e-21	99.0	gi|242070649|ref|XP_002450601.1|	67.11	3.8e-21	99.0	XP_004489597gi|502091629|ref|XP_004489597.1| PREDICTED: probable inactive leucine-rich repeat receptor-like protein kinase At3g03770-like [Cicer arietinum]	68.87417218543047	2.76579e-131	1035.0
comp11652_c0_seq1	NA	NA	NA	NA	NA	NA	NA	NA	NA	NA	NA	NA
comp11655_c0_seq1	UniRef90_F9MNP6	72.58	6.5e-21	99.0	gi|494634509|ref|WP_007392453.1|	72.58	6.5e-21	99.0	WP_017978823gi|516603800|ref|WP_017978823.1| methionyl-tRNA synthetase [Sphingomonas melonis]	98.62068965517241	7.20748e-98	775.0
comp11656_c0_seq1	UniRef90_E1ZNF2	56.16	4.2e-18	89.0	gi|449460457|ref|XP_004147962.1|	75.44	7.4e-20	95.0	XP_003525746gi|356514103|ref|XP_003525746.1| PREDICTED: PGR5-like protein 1A, chloroplastic-like [Glycine max]	92.05020920502092	7.69313e-118	929.0
comp116579_c0_seq1	UniRef90_C0LGX3	64.00	8.4e-19	92.0	gi|586753549|ref|XP_006852580.1|	61.04	1.7e-19	94.0	EXB54947gi|587865397|gb|EXB54947.1| Receptor-like protein kinase HSL1 [Morus notabilis]	63.70757180156657	2.97304e-138	1106.0
comp11658_c0_seq1	NA	NA	NA	NA	NA	NA	NA	NA	NA	NA	NA	NA
comp11659_c0_seq1	NA	NA	NA	NA	NA	NA	NA	NA	NA	NA	NA	NA
comp116603_c0_seq1	NA	NA	NA	NA	NA	NA	NA	NA	NA	NA	NA	NA
comp11660_c0_seq1	UniRef90_A5AUH5	61.64	5.5e-18	89.0	gi|470104022|ref|XP_004288420.1|	67.65	5.0e-21	99.0	NP_001239887gi|358248472|ref|NP_001239887.1| uncharacterized protein LOC100775728 [Glycine max] >gi|255634755|gb|ACU17739.1| unknown [Glycine max]	69.43005181347151	2.24901e-169	1270.0
comp11660_c0_seq2	UniRef90_I3SUH1	67.19	2.8e-19	93.0	gi|470104022|ref|XP_004288420.1|	67.65	5.0e-21	99.0	NP_001239887gi|358248472|ref|NP_001239887.1| uncharacterized protein LOC100775728 [Glycine max] >gi|255634755|gb|ACU17739.1| unknown [Glycine max]	67.43421052631578	1.77692e-121	910.0
comp11661_c0_seq1	UniRef90_I3T9R3	83.64	4.2e-18	89.0	gi|514732982|ref|XP_004957565.1|	75.38	1.1e-20	98.0	XP_003624467gi|357508357|ref|XP_003624467.1| 50S ribosomal protein L18 [Medicago truncatula] >gi|355499482|gb|AES80685.1| 50S ribosomal protein L18 [Medicago truncatula]	84.94623655913979	7.38911e-48	406.0
comp116640_c0_seq1	UniRef90_G7I997	65.91	1.5e-07	54.0	gi|593690096|ref|XP_007145649.1|	80.56	7.8e-09	58.0	XP_007145649gi|593690096|ref|XP_007145649.1| hypothetical protein PHAVU_007G256800g [Phaseolus vulgaris] >gi|561018839|gb|ESW17643.1| hypothetical protein PHAVU_007G256800g [Phaseolus vulgaris]	63.74999999999999	1.97045e-19	227.0
comp116651_c0_seq1	UniRef90_A2Q3E0	95.83	1.3e-06	51.0	gi|357509805|ref|XP_003625191.1|	95.83	1.3e-06	51.0	NA	NA	NA	NA
comp11666_c0_seq1	UniRef90_I1NI73	90.91	1.2e-15	81.0	gi|356574762|ref|XP_003555514.1|	90.91	1.2e-15	81.0	XP_003555514gi|356574762|ref|XP_003555514.1| PREDICTED: kinesin-like protein KIF11-like [Glycine max]	86.41975308641975	3.31566e-34	338.0
comp116684_c0_seq1	NA	NA	NA	NA	NA	NA	NA	NA	NA	NA	NA	NA
comp11669_c0_seq1	UniRef90_I1J5Z9	84.21	1.4e-10	64.0	gi|502094312|ref|XP_004490188.1|	80.36	8.2e-17	85.0	XP_006573148gi|571434269|ref|XP_006573148.1| PREDICTED: probable ureide permease A3-like isoform X3 [Glycine max]	72.88135593220339	9.3978e-12	168.0
comp11670_c0_seq1	UniRef90_J3M7T1	72.46	2.5e-20	97.0	gi|413926846|gb|AFW66778.1|	68.06	9.7e-20	95.0	XP_007211667gi|595863858|ref|XP_007211667.1| hypothetical protein PRUPE_ppa009077mg [Prunus persica] >gi|462407532|gb|EMJ12866.1| hypothetical protein PRUPE_ppa009077mg [Prunus persica]	75.9493670886076	5.90909e-78	637.0
comp11670_c0_seq2	UniRef90_F6H8K7	62.96	3.8e-21	99.0	gi|359477721|ref|XP_002280987.2|	62.96	3.8e-21	99.0	XP_004505433gi|502143701|ref|XP_004505433.1| PREDICTED: transcription factor ILR3-like [Cicer arietinum]	86.99186991869918	6.39637e-51	439.0
comp11671_c0_seq1	UniRef90_I1JT07	70.15	1.4e-18	91.0	gi|587871406|gb|EXB60669.1|	65.67	2.1e-17	87.0	XP_003603805gi|357467041|ref|XP_003603805.1| Subtilisin-like protease [Medicago truncatula] >gi|355492853|gb|AES74056.1| Subtilisin-like protease [Medicago truncatula]	79.16666666666666	7.4496e-31	290.0
comp116727_c0_seq1	NA	NA	NA	NA	NA	NA	NA	NA	CAN62636gi|147819165|emb|CAN62636.1| hypothetical protein VITISV_006313 [Vitis vinifera]	50.0	7.7658e-16	192.0
comp11673_c0_seq1	UniRef90_A5ALJ9	66.15	1.6e-17	87.0	gi|571452983|ref|XP_006579311.1|	73.44	8.5e-21	98.0	XP_006582507gi|571463163|ref|XP_006582507.1| PREDICTED: uncharacterized mitochondrial protein AtMg00810-like [Glycine max]	75.47169811320755	6.55875e-48	418.0
comp116754_c0_seq1	NA	NA	NA	NA	NA	NA	NA	NA	NA	NA	NA	NA
comp116758_c0_seq1	UniRef90_H3ESI5	66.67	4.3e-20	96.0	gi|544465280|ref|XP_005568871.1|	80.95	5.0e-21	99.0	KDP25984gi|643712927|gb|KDP25984.1| hypothetical protein JCGZ_22714 [Jatropha curcas]	97.6	6.48549e-81	636.0
comp116774_c0_seq1	NA	NA	NA	NA	NA	NA	NA	NA	NA	NA	NA	NA
comp11677_c0_seq1	NA	NA	NA	NA	NA	NA	NA	NA	NA	NA	NA	NA
comp11680_c0_seq1	NA	NA	NA	NA	NA	NA	NA	NA	NA	NA	NA	NA
comp11681_c0_seq1	NA	NA	NA	NA	NA	NA	NA	NA	NA	NA	NA	NA
comp116825_c0_seq1	NA	NA	NA	NA	NA	NA	NA	NA	NA	NA	NA	NA
comp11682_c0_seq1	UniRef90_B9RDE4	72.46	8.5e-21	98.0	gi|596036584|ref|XP_007219711.1|	79.03	3.8e-21	99.0	XP_003623726gi|357506875|ref|XP_003623726.1| Calcium-binding protein CML24 [Medicago truncatula] >gi|355498741|gb|AES79944.1| Calcium-binding protein CML24 [Medicago truncatula]	76.38190954773869	1.68063e-84	666.0
comp116837_c0_seq1	UniRef90_C5Z7J2	75.81	3.3e-20	96.0	gi|641824283|gb|KDO43629.1|	85.96	5.0e-21	99.0	XP_003554136gi|356571955|ref|XP_003554136.1| PREDICTED: probable peptide/nitrate transporter At5g14940-like [Glycine max]	91.72932330827066	1.96107e-77	637.0
comp11686_c0_seq1	NA	NA	NA	NA	NA	NA	NA	NA	NA	NA	NA	NA
comp11687_c0_seq1	NA	NA	NA	NA	NA	NA	NA	NA	NA	NA	NA	NA
comp11688_c0_seq1	UniRef90_I3XAM5	100.00	1.8e+07	7.0	gi|557195160|emb|CDJ47871.1|	100.00	6.0e+06	9.0	NA	NA	NA	NA
comp11688_c0_seq2	UniRef90_I3XAM5	100.00	1.8e+07	7.0	gi|557195160|emb|CDJ47871.1|	100.00	6.0e+06	9.0	NA	NA	NA	NA
comp11691_c0_seq1	UniRef90_A5ATZ6	63.16	6.5e-21	99.0	gi|147821548|emb|CAN72257.1|	69.70	6.5e-21	99.0	XP_003546281gi|356555928|ref|XP_003546281.1| PREDICTED: reticuline oxidase-like protein-like [Glycine max]	76.79558011049724	0.0	2150.0
comp11694_c0_seq1	UniRef90_B4FWU8	82.98	5.5e-16	82.0	gi|565364182|ref|XP_006348806.1|	64.00	1.1e-20	98.0	XP_004490161gi|502094191|ref|XP_004490161.1| PREDICTED: uncharacterized protein LOC101502406 [Cicer arietinum]	89.14728682170544	1.3976e-51	439.0
comp116962_c0_seq1	NA	NA	NA	NA	NA	NA	NA	NA	NA	NA	NA	NA
comp11697_c0_seq1	UniRef90_I6ZTT9	65.15	2.1e-17	87.0	gi|396582343|gb|AFN88207.1|	65.15	2.1e-17	87.0	AAF61092gi|7340116|gb|AAF61092.1|AF223344_1 reverse transcriptase [Ipomoea batatas]	68.35443037974683	1.30066e-25	251.0
comp116989_c0_seq1	UniRef90_A8J8H3	68.42	4.3e-20	96.0	gi|159479508|ref|XP_001697832.1|	68.42	4.3e-20	96.0	XP_007148296gi|593695595|ref|XP_007148296.1| hypothetical protein PHAVU_006G196400g [Phaseolus vulgaris] >gi|561021519|gb|ESW20290.1| hypothetical protein PHAVU_006G196400g [Phaseolus vulgaris]	86.33093525179856	7.77915e-69	591.0
comp11698_c0_seq1	UniRef90_G7I8X2	100.00	3.1e-12	70.0	gi|587839116|gb|EXB29791.1|	94.29	1.0e-12	71.0	AGC78894gi|442803159|gb|AGC78894.1| hypothetical protein (mitochondrion) [Vicia faba] >gi|442803272|gb|AGC79007.1| hypothetical protein (mitochondrion) [Vicia faba]	97.1830985915493	7.27716e-36	359.0
comp116992_c0_seq1	NA	NA	NA	NA	NA	NA	NA	NA	NA	NA	NA	NA
comp116993_c0_seq1	UniRef90_J3MWM4	68.25	2.5e-20	97.0	gi|527202136|gb|EPS69014.1|	52.56	1.1e-20	98.0	XP_003588699gi|357436847|ref|XP_003588699.1| Pleiotropic drug resistance ABC transporter family protein [Medicago truncatula] >gi|355477747|gb|AES58950.1| Pleiotropic drug resistance ABC transporter family protein [Medicago truncatula]	86.07594936708861	9.77096e-29	303.0
comp117029_c0_seq1	NA	NA	NA	NA	NA	NA	NA	NA	NA	NA	NA	NA
comp117056_c0_seq1	UniRef90_Q84TH5	58.44	6.5e-21	99.0	gi|15292753|gb|AAK92745.1|	58.44	6.5e-21	99.0	XP_003537708gi|356538433|ref|XP_003537708.1| PREDICTED: ABC transporter G family member 14-like [Glycine max]	98.44961240310077	1.75351e-83	685.0
comp117062_c0_seq1	NA	NA	NA	NA	NA	NA	NA	NA	NA	NA	NA	NA
comp11708_c0_seq1	UniRef90_I1JCM9	72.00	2.7e-11	67.0	gi|571442653|ref|XP_006575803.1|	72.00	2.7e-11	67.0	NA	NA	NA	NA
comp11710_c0_seq1	UniRef90_B9HW76	71.21	3.8e-21	99.0	gi|225456112|ref|XP_002278115.1|	68.66	6.5e-21	99.0	XP_004490863gi|502096913|ref|XP_004490863.1| PREDICTED: uncharacterized protein At1g66480-like [Cicer arietinum]	73.68421052631578	1.38721e-76	505.0
comp11712_c0_seq1	NA	NA	NA	NA	NA	NA	NA	NA	NA	NA	NA	NA
comp117132_c0_seq1	UniRef90_O04659	60.61	1.2e-15	81.0	gi|565453163|ref|XP_006286461.1|	61.76	1.1e-16	85.0	XP_003530713gi|356524187|ref|XP_003530713.1| PREDICTED: pentatricopeptide repeat-containing protein At5g27110-like isoform X1 [Glycine max] >gi|571473832|ref|XP_006586046.1| PREDICTED: pentatricopeptide repeat-containing protein At5g27110-like isoform X2 [Glycine max] >gi|571473834|ref|XP_006586047.1| PREDICTED: pentatricopeptide repeat-containing protein At5g27110-like isoform X3 [Glycine max] >…	88.23529411764706	0.0	1367.0
comp117143_c0_seq1	UniRef90_C5YB18	74.19	6.5e-21	99.0	gi|242077766|ref|XP_002448819.1|	74.19	6.5e-21	99.0	XP_004502898gi|502136924|ref|XP_004502898.1| PREDICTED: uncharacterized protein LOC101501928 isoform X2 [Cicer arietinum]	75.66371681415929	7.76421e-103	794.0
comp11715_c0_seq1	UniRef90_G7ZYH9	67.14	6.5e-21	99.0	gi|358346140|ref|XP_003637129.1|	67.14	6.5e-21	99.0	AHG28980gi|574460669|gb|AHG28980.1| NBS-LRR protein [Cicer arietinum]	72.26890756302521	6.20497e-63	500.0
comp11715_c0_seq2	UniRef90_B9GUB3	62.96	5.0e-21	99.0	gi|566210840|ref|XP_006372496.1|	62.96	5.0e-21	99.0	XP_003589381gi|357438211|ref|XP_003589381.1| Resistance protein [Medicago truncatula] >gi|355478429|gb|AES59632.1| Resistance protein [Medicago truncatula]	78.57142857142857	8.44569e-36	349.0
comp11718_c0_seq1	UniRef90_I1Q5Y7	63.64	1.9e-18	90.0	gi|586777991|ref|XP_006858158.1|	71.21	3.8e-21	99.0	XP_007142264gi|593533416|ref|XP_007142264.1| hypothetical protein PHAVU_008G266100g [Phaseolus vulgaris] >gi|561015397|gb|ESW14258.1| hypothetical protein PHAVU_008G266100g [Phaseolus vulgaris]	88.23529411764706	2.2386e-55	470.0
comp11718_c0_seq2	UniRef90_Q9LJU6	66.67	8.5e-21	98.0	gi|586777991|ref|XP_006858158.1|	71.21	3.8e-21	99.0	XP_007142264gi|593533416|ref|XP_007142264.1| hypothetical protein PHAVU_008G266100g [Phaseolus vulgaris] >gi|561015397|gb|ESW14258.1| hypothetical protein PHAVU_008G266100g [Phaseolus vulgaris]	87.87878787878788	1.06398e-19	216.0
comp11720_c0_seq1	NA	NA	NA	NA	NA	NA	NA	NA	NA	NA	NA	NA
comp117214_c0_seq1	NA	NA	NA	NA	NA	NA	NA	NA	NA	NA	NA	NA
comp117247_c0_seq1	NA	NA	NA	NA	NA	NA	NA	NA	NA	NA	NA	NA
comp11726_c0_seq1	NA	NA	NA	NA	NA	NA	NA	NA	NA	NA	NA	NA
comp117276_c0_seq1	UniRef90_I1KK25	70.67	3.8e-21	99.0	gi|255634733|gb|ACU17728.1|	70.67	3.8e-21	99.0	XP_007140487gi|593421262|ref|XP_007140487.1| hypothetical protein PHAVU_008G116700g [Phaseolus vulgaris] >gi|561013620|gb|ESW12481.1| hypothetical protein PHAVU_008G116700g [Phaseolus vulgaris]	76.31578947368422	4.56975e-31	290.0
comp11729_c0_seq1	UniRef90_D7M781	60.56	1.1e-18	91.0	gi|297806139|ref|XP_002870953.1|	60.56	1.1e-18	91.0	XP_003547306gi|356558019|ref|XP_003547306.1| PREDICTED: oxysterol-binding protein-related protein 3C [Glycine max]	90.80962800875274	0.0	2279.0
comp117313_c0_seq1	UniRef90_B9HFH3	70.73	8.9e-10	62.0	gi|567882899|ref|XP_006434008.1|	78.05	3.5e-11	66.0	NA	NA	NA	NA
comp11732_c0_seq1	UniRef90_E9AF59	71.21	3.8e-21	99.0	gi|160774330|gb|AAI55199.1|	54.95	3.8e-21	99.0	XP_007160244gi|593794411|ref|XP_007160244.1| hypothetical protein PHAVU_002G304900g [Phaseolus vulgaris] >gi|561033659|gb|ESW32238.1| hypothetical protein PHAVU_002G304900g [Phaseolus vulgaris]	87.73006134969326	0.0	2339.0
comp11734_c0_seq1	UniRef90_Q44473	64.00	5.0e-21	99.0	gi|501295314|ref|WP_012336401.1|	64.00	5.0e-21	99.0	WP_017980423gi|516605400|ref|WP_017980423.1| pyruvate kinase [Sphingomonas melonis]	97.82608695652173	6.75726e-87	697.0
comp117367_c0_seq1	UniRef90_C5Z604	71.21	5.0e-21	99.0	gi|242095042|ref|XP_002438011.1|	71.21	5.0e-21	99.0	XP_004511471gi|502159330|ref|XP_004511471.1| PREDICTED: pentatricopeptide repeat-containing protein At3g18110, chloroplastic-like isoform X1 [Cicer arietinum] >gi|502159333|ref|XP_004511472.1| PREDICTED: pentatricopeptide repeat-containing protein At3g18110, chloroplastic-like isoform X2 [Cicer arietinum]	87.5	1.14105e-35	347.0
comp11736_c0_seq1	UniRef90_I1LZD4	95.35	4.7e-15	79.0	gi|571481946|ref|XP_006588810.1|	95.35	4.7e-15	79.0	XP_006588810gi|571481946|ref|XP_006588810.1| PREDICTED: uncharacterized protein LOC100788770 [Glycine max]	95.34883720930233	1.0891e-16	205.0
comp117388_c0_seq1	UniRef90_I1GL07	67.14	8.5e-21	98.0	gi|357114759|ref|XP_003559162.1|	67.14	8.5e-21	98.0	XP_003523864gi|571450210|ref|XP_003523864.2| PREDICTED: vacuolar protein sorting-associated protein 9A-like [Glycine max]	73.91304347826086	7.01857e-62	523.0
comp117416_c0_seq1	NA	NA	NA	NA	NA	NA	NA	NA	NA	NA	NA	NA
comp11741_c0_seq1	UniRef90_A5C742	78.33	6.5e-21	99.0	gi|125574952|gb|EAZ16236.1|	74.60	3.8e-21	99.0	XP_003539022gi|356541103|ref|XP_003539022.1| PREDICTED: ethylene-responsive transcription factor 5-like [Glycine max]	62.989323843416365	1.06876e-78	648.0
comp117425_c0_seq1	NA	NA	NA	NA	NA	NA	NA	NA	NA	NA	NA	NA
comp11743_c0_seq1	UniRef90_UPI00026CA1E4	93.75	1.2e-09	61.0	gi|516605363|ref|WP_017980386.1|	96.88	1.0e-10	65.0	WP_017980385gi|516605362|ref|WP_017980385.1| MarC family transcriptional regulator [Sphingomonas melonis]	96.96969696969697	1.498e-12	166.0
comp11744_c0_seq1	UniRef90_A5ADP4	63.77	6.5e-21	99.0	gi|147767367|emb|CAN71264.1|	66.67	5.0e-21	99.0	XP_006588029gi|571479941|ref|XP_006588029.1| PREDICTED: uncharacterized protein LOC100776307 [Glycine max]	83.09859154929578	1.54131e-35	347.0
comp11747_c0_seq1	UniRef90_P54210	73.44	3.8e-21	99.0	gi|326518985|dbj|BAJ92653.1|	92.74	1.2e-291	998.0	XP_003525017gi|356512622|ref|XP_003525017.1| PREDICTED: ATPase 11, plasma membrane-type-like isoform 1 [Glycine max]	96.54450261780104	0.0	4269.0
comp11749_c0_seq1	UniRef90_B9IMW5	87.50	2.5e-20	97.0	gi|356515416|ref|XP_003526396.1|	85.00	6.5e-21	99.0	XP_003541475gi|356546112|ref|XP_003541475.1| PREDICTED: probable clathrin assembly protein At4g32285-like [Glycine max]	80.57142857142857	8.31134e-79	661.0
comp11750_c0_seq1	UniRef90_F3WSR6	90.00	1.1e-05	48.0	gi|516603971|ref|WP_017978994.1|	100.00	1.6e-11	67.0	WP_017978994gi|516603971|ref|WP_017978994.1| hypothetical protein [Sphingomonas melonis]	100.0	1.83075e-13	174.0
comp11750_c1_seq1	UniRef90_D5X475	68.25	9.5e-18	88.0	gi|557400683|ref|WP_023410821.1|	67.69	5.5e-18	89.0	EZP48916gi|612090367|gb|EZP48916.1| hypothetical protein BW41_03918 [Sphingomonas sp. RIT328]	100.0	1.55256e-43	382.0
comp11751_c0_seq1	UniRef90_Q8W032	72.31	5.0e-21	99.0	gi|14578037|gb|AAK68875.1|AF275940_1	72.31	5.0e-21	99.0	XP_004500243gi|502129264|ref|XP_004500243.1| PREDICTED: cell division control protein 6 homolog [Cicer arietinum]	87.6923076923077	1.26261e-31	311.0
comp117521_c0_seq1	UniRef90_P0DH86	70.83	6.5e-21	99.0	gi|28411830|dbj|BAC57305.1|	62.50	3.8e-21	99.0	XP_006576562gi|571444627|ref|XP_006576562.1| PREDICTED: G-type lectin S-receptor-like serine/threonine-protein kinase At1g11330-like [Glycine max]	88.05970149253731	1.3241e-77	653.0
comp117533_c0_seq1	UniRef90_A9NRU9	61.11	3.7e-19	93.0	gi|590684851|ref|XP_007041951.1|	84.75	1.5e-20	97.0	XP_003527065gi|356516768|ref|XP_003527065.1| PREDICTED: uncharacterized protein LOC100787083 [Glycine max]	84.76821192052981	3.10476e-81	652.0
comp117554_c0_seq1	NA	NA	NA	NA	NA	NA	NA	NA	NA	NA	NA	NA
comp11757_c0_seq1	UniRef90_A9RU52	61.33	1.5e-20	97.0	gi|168009920|ref|XP_001757653.1|	61.33	1.5e-20	97.0	XP_006576302gi|571443758|ref|XP_006576302.1| PREDICTED: uncharacterized protein LOC100775258 isoform X3 [Glycine max]	86.45833333333334	4.05991e-45	403.0
comp117580_c0_seq1	NA	NA	NA	NA	NA	NA	NA	NA	NA	NA	NA	NA
comp117590_c0_seq1	NA	NA	NA	NA	NA	NA	NA	NA	NA	NA	NA	NA
comp11759_c0_seq1	NA	NA	NA	NA	NA	NA	NA	NA	NA	NA	NA	NA
comp11766_c0_seq1	UniRef90_B9GS08	79.66	1.2e-17	88.0	gi|449468554|ref|XP_004151986.1|	79.66	7.3e-18	88.0	XP_003537022gi|356537005|ref|XP_003537022.1| PREDICTED: rho-N domain-containing protein 1, chloroplastic-like [Glycine max]	67.29559748427673	7.26014e-66	552.0
comp117675_c0_seq1	NA	NA	NA	NA	NA	NA	NA	NA	NA	NA	NA	NA
comp11767_c0_seq1	UniRef90_G7IWF3	64.10	3.0e-08	56.0	gi|357457345|ref|XP_003598953.1|	64.10	3.0e-08	56.0	XP_003598953gi|357457345|ref|XP_003598953.1| PHD-finger family protein expressed [Medicago truncatula] >gi|355488001|gb|AES69204.1| PHD-finger family protein expressed [Medicago truncatula]	60.86956521739131	9.17899e-10	152.0
comp117694_c0_seq1	UniRef90_G7I838	91.18	2.0e-11	67.0	gi|502117179|ref|XP_004495730.1|	94.12	3.1e-12	70.0	XP_004495730gi|502117179|ref|XP_004495730.1| PREDICTED: mannosylglycoprotein endo-beta-mannosidase-like [Cicer arietinum]	82.85714285714286	3.78359e-29	297.0
comp11769_c0_seq1	NA	NA	NA	NA	NA	NA	NA	NA	NA	NA	NA	NA
comp11775_c0_seq1	NA	NA	NA	NA	NA	NA	NA	NA	NA	NA	NA	NA
comp117763_c0_seq1	UniRef90_J3N2G6	77.78	1.2e-13	74.0	gi|414871502|tpg|DAA50059.1|	65.33	5.0e-21	99.0	XP_006576872gi|571445676|ref|XP_006576872.1| PREDICTED: uncharacterized protein C18orf8-like isoform X1 [Glycine max] >gi|571445678|ref|XP_006576873.1| PREDICTED: uncharacterized protein C18orf8-like isoform X2 [Glycine max] >gi|571445680|ref|XP_006576874.1| PREDICTED: uncharacterized protein C18orf8-like isoform X3 [Glycine max] >gi|571445682|ref|XP_006576875.1| PREDICTED: uncharacterized protei…	92.85714285714286	6.58505e-110	877.0
comp11778_c0_seq1	NA	NA	NA	NA	NA	NA	NA	NA	NA	NA	NA	NA
comp11779_c0_seq1	UniRef90_A4F1Z0	83.64	5.0e-21	99.0	gi|133251430|dbj|BAF49056.1|	83.64	5.0e-21	99.0	XP_003595243gi|357449933|ref|XP_003595243.1| Lycopene epsilon cyclase [Medicago truncatula] >gi|355484291|gb|AES65494.1| Lycopene epsilon cyclase [Medicago truncatula]	80.59701492537313	0.0	1420.0
comp11781_c0_seq1	NA	NA	NA	NA	NA	NA	NA	NA	NA	NA	NA	NA
comp117833_c0_seq1	UniRef90_Q9LMD9	81.40	2.1e-17	87.0	gi|470130828|ref|XP_004301304.1|	68.75	9.7e-20	95.0	XP_006600674gi|571535212|ref|XP_006600674.1| PREDICTED: uncharacterized protein LOC100802706 isoform X6 [Glycine max]	81.26984126984127	1.74378e-177	1376.0
comp117894_c0_seq1	UniRef90_C6TI34	78.57	9.1e-12	68.0	gi|470110199|ref|XP_004291373.1|	58.11	5.5e-18	89.0	XP_006600225gi|571532272|ref|XP_006600225.1| PREDICTED: uncharacterized protein LOC100815137 isoform X1 [Glycine max] >gi|571532276|ref|XP_006600226.1| PREDICTED: uncharacterized protein LOC100815137 isoform X2 [Glycine max]	88.33333333333333	2.0004e-113	863.0
comp11789_c0_seq1	NA	NA	NA	NA	NA	NA	NA	NA	NA	NA	NA	NA
comp117945_c0_seq1	NA	NA	NA	NA	NA	NA	NA	NA	NA	NA	NA	NA
comp11795_c0_seq1	NA	NA	NA	NA	gi|516604267|ref|WP_017979290.1|	92.86	3.4e-07	53.0	WP_018250704gi|517061886|ref|WP_018250704.1| hypothetical protein [Sphingomonas melonis]	92.85714285714286	2.14199e-07	133.0
comp11795_c1_seq1	NA	NA	NA	NA	gi|516604266|ref|WP_017979289.1|	89.66	1.3e-06	51.0	NA	NA	NA	NA
comp11797_c0_seq1	NA	NA	NA	NA	NA	NA	NA	NA	NA	NA	NA	NA
comp11798_c0_seq1	UniRef90_B9SC72	84.75	3.7e-19	93.0	gi|596158702|ref|XP_007222845.1|	72.97	5.0e-21	99.0	XP_007156800gi|593787522|ref|XP_007156800.1| hypothetical protein PHAVU_002G018600g [Phaseolus vulgaris] >gi|593787524|ref|XP_007156801.1| hypothetical protein PHAVU_002G018600g [Phaseolus vulgaris] >gi|561030215|gb|ESW28794.1| hypothetical protein PHAVU_002G018600g [Phaseolus vulgaris] >gi|561030216|gb|ESW28795.1| hypothetical protein PHAVU_002G018600g [Phaseolus vulgaris]	59.02439024390244	1.0532e-132	1029.0
comp117991_c0_seq1	UniRef90_B9HSL5	70.42	6.5e-21	99.0	gi|470144011|ref|XP_004307660.1|	72.31	3.8e-21	99.0	XP_003545226gi|356553771|ref|XP_003545226.1| PREDICTED: omega-hydroxypalmitate O-feruloyl transferase-like [Glycine max]	75.2411575562701	7.91033e-156	1170.0
comp117996_c0_seq1	UniRef90_Q9C5X8	78.00	2.1e-15	80.0	gi|567151015|ref|XP_006416806.1|	78.00	9.4e-16	81.0	XP_003534435gi|356531742|ref|XP_003534435.1| PREDICTED: molybdenum cofactor sulfurase-like isoform X1 [Glycine max]	78.48101265822784	6.10881e-80	678.0
comp11800_c0_seq1	UniRef90_A9T3P4	84.48	5.0e-21	99.0	gi|168041560|ref|XP_001773259.1|	84.48	5.0e-21	99.0	XP_006577909gi|571448634|ref|XP_006577909.1| PREDICTED: kinesin-related protein 11-like [Glycine max]	100.0	1.32573e-37	360.0
comp118024_c0_seq1	UniRef90_I1JL40	55.29	2.5e-18	90.0	gi|571444311|ref|XP_006576466.1|	55.29	2.5e-18	90.0	XP_003522031gi|356506525|ref|XP_003522031.1| PREDICTED: putative disease resistance protein At3g14460-like [Glycine max]	56.896551724137936	3.32269e-32	330.0
comp118044_c0_seq1	UniRef90_A9TTR6	91.84	8.5e-21	98.0	gi|604314898|gb|EYU27604.1|	90.20	5.0e-21	99.0	XP_008232486gi|645253239|ref|XP_008232486.1| PREDICTED: protein kinase G11A [Prunus mume]	90.64748201438849	8.23448e-81	674.0
comp118052_c0_seq1	UniRef90_G3MFG7	81.36	1.1e-20	98.0	gi|573939379|ref|XP_006652120.1|	68.66	5.0e-21	99.0	XP_003537644gi|356538305|ref|XP_003537644.1| PREDICTED: L-ascorbate peroxidase 3, peroxisomal [Glycine max]	87.95180722891565	5.12939e-44	390.0
comp11805_c0_seq1	UniRef90_A5CA94	57.69	5.9e-09	59.0	gi|147803305|emb|CAN75473.1|	57.69	5.9e-09	59.0	XP_004487917gi|502085438|ref|XP_004487917.1| PREDICTED: pentatricopeptide repeat-containing protein At5g55840-like isoform X1 [Cicer arietinum] >gi|502085442|ref|XP_004487918.1| PREDICTED: pentatricopeptide repeat-containing protein At5g55840-like isoform X2 [Cicer arietinum] >gi|502085446|ref|XP_004487919.1| PREDICTED: pentatricopeptide repeat-containing protein At5g55840-like isoform X3 [Cicer …	68.42105263157895	8.06897e-30	304.0
comp11807_c0_seq1	UniRef90_A9SD08	71.21	3.8e-21	99.0	gi|168023436|ref|XP_001764244.1|	71.21	3.8e-21	99.0	XP_004498456gi|502124275|ref|XP_004498456.1| PREDICTED: uncharacterized protein LOC101499889 [Cicer arietinum]	82.41206030150754	0.0	2272.0
comp11808_c0_seq1	NA	NA	NA	NA	NA	NA	NA	NA	NA	NA	NA	NA
comp11812_c0_seq1	NA	NA	NA	NA	NA	NA	NA	NA	NA	NA	NA	NA
comp118179_c0_seq1	NA	NA	NA	NA	NA	NA	NA	NA	NA	NA	NA	NA
comp11817_c0_seq1	UniRef90_Q9FNI6	100.00	5.2e-10	62.0	gi|297812401|ref|XP_002874084.1|	100.00	5.2e-10	62.0	XP_006286975gi|565457951|ref|XP_006286975.1| hypothetical protein CARUB_v10000122mg [Capsella rubella] >gi|482555681|gb|EOA19873.1| hypothetical protein CARUB_v10000122mg [Capsella rubella]	100.0	1.25407e-11	169.0
comp11818_c0_seq1	UniRef90_I1NH04	79.69	1.9e-20	97.0	gi|593685633|ref|XP_007143516.1|	79.69	1.5e-20	97.0	XP_006589503gi|571484256|ref|XP_006589503.1| PREDICTED: ABC transporter C family member 10-like [Glycine max]	81.53846153846153	1.39449e-24	264.0
comp118200_c0_seq1	NA	NA	NA	NA	NA	NA	NA	NA	NA	NA	NA	NA
comp118201_c0_seq1	UniRef90_B9SEZ8	72.31	5.0e-21	99.0	gi|565432877|ref|XP_006280447.1|	80.33	5.0e-21	99.0	XP_004512057gi|502161164|ref|XP_004512057.1| PREDICTED: ultraviolet-B receptor UVR8-like [Cicer arietinum]	73.98843930635837	4.73057e-70	587.0
comp118207_c0_seq1	NA	NA	NA	NA	NA	NA	NA	NA	NA	NA	NA	NA
comp11820_c0_seq1	UniRef90_A8RXA9	66.67	1.2e-07	55.0	gi|546941222|ref|WP_021905018.1|	62.22	2.6e-09	60.0	WP_021227446gi|544810593|ref|WP_021227446.1| muraminidase [Sphingobium lactosutens] >gi|530269940|gb|EQB12300.1| muraminidase [Sphingobium lactosutens DS20]	68.75	3.00959e-15	187.0
comp11820_c1_seq1	NA	NA	NA	NA	NA	NA	NA	NA	WP_008996069gi|496284031|ref|WP_008996069.1| hypothetical protein [Novosphingobium sp. Rr 2-17] >gi|392720789|gb|EIZ78261.1| hypothetical protein WSK_3143 [Novosphingobium sp. Rr 2-17]	39.0	2.53799e-13	173.0
comp118213_c0_seq1	UniRef90_I1MBJ5	61.64	4.3e-20	96.0	gi|356551942|ref|XP_003544331.1|	61.64	4.3e-20	96.0	XP_003533323gi|356529489|ref|XP_003533323.1| PREDICTED: pentatricopeptide repeat-containing protein At1g12300, mitochondrial-like [Glycine max]	81.3953488372093	5.21907e-64	546.0
comp11821_c0_seq1	UniRef90_Q8TYY9	59.30	5.0e-21	99.0	gi|573941921|ref|XP_006653348.1|	82.30	5.3e-292	999.0	XP_004499600gi|502127199|ref|XP_004499600.1| PREDICTED: glycine--tRNA ligase 1, mitochondrial-like [Cicer arietinum]	84.05797101449275	0.0	3144.0
comp118225_c0_seq1	UniRef90_I1IQQ7	81.48	4.9e-19	92.0	gi|586642145|ref|XP_006826214.1|	73.77	3.7e-19	93.0	KDP31934gi|643722055|gb|KDP31934.1| hypothetical protein JCGZ_12395 [Jatropha curcas]	86.74698795180723	2.9331e-33	321.0
comp118237_c0_seq1	UniRef90_B9N9B7	78.18	1.1e-18	91.0	gi|566193385|ref|XP_002316738.2|	85.19	8.5e-21	98.0	XP_004504712gi|502141938|ref|XP_004504712.1| PREDICTED: uncharacterized protein LOC101498967 [Cicer arietinum]	98.24561403508771	6.35734e-31	305.0
comp118239_c0_seq1	UniRef90_UPI000233CE0B	84.44	1.1e-18	91.0	gi|565342244|ref|XP_006338269.1|	68.33	3.7e-19	93.0	XP_004509228gi|502153131|ref|XP_004509228.1| PREDICTED: protein DA1-related 1-like isoform X1 [Cicer arietinum] >gi|502153133|ref|XP_004509229.1| PREDICTED: protein DA1-related 1-like isoform X2 [Cicer arietinum]	88.73239436619718	5.33245e-38	356.0
comp11823_c0_seq1	UniRef90_B8LMC5	72.88	8.5e-21	98.0	gi|475535323|gb|EMT08729.1|	83.93	5.0e-21	99.0	XP_003526761gi|356516154|ref|XP_003526761.1| PREDICTED: ribosome-binding factor PSRP1, chloroplastic [Glycine max]	82.03389830508473	2.89049e-146	1110.0
comp118247_c0_seq1	NA	NA	NA	NA	NA	NA	NA	NA	NA	NA	NA	NA
comp118252_c0_seq1	UniRef90_C6TGU3	95.74	1.7e-19	94.0	gi|255641543|gb|ACU21045.1|	95.74	1.7e-19	94.0	ACU21045gi|255641543|gb|ACU21045.1| unknown [Glycine max]	84.61538461538461	1.21176e-11	162.0
comp118256_c0_seq1	UniRef90_A5AYV5	65.62	2.5e-03	40.0	gi|567214804|ref|XP_006411235.1|	71.93	7.3e-18	88.0	XP_004503224gi|502137902|ref|XP_004503224.1| PREDICTED: uncharacterized protein At2g39910-like [Cicer arietinum]	79.07949790794979	4.78244e-101	800.0
comp11826_c0_seq1	UniRef90_A9TF37	100.00	4.6e+06	9.0	gi|168049555|ref|XP_001777228.1|	100.00	4.6e+06	9.0	XP_004502306gi|502135359|ref|XP_004502306.1| PREDICTED: uncharacterized protein LOC101511997 [Cicer arietinum]	79.15194346289752	1.36673e-127	977.0
comp118276_c0_seq1	UniRef90_I1K084	73.91	4.6e-11	66.0	gi|571536093|ref|XP_006600798.1|	70.45	2.0e-09	60.0	NA	NA	NA	NA
comp118277_c0_seq1	UniRef90_A5C0D9	71.93	4.2e-18	89.0	gi|590605291|ref|XP_007020453.1|	71.21	3.3e-20	96.0	XP_003545092gi|356553497|ref|XP_003545092.1| PREDICTED: uncharacterized protein LOC100816329 [Glycine max]	73.60406091370558	6.1017e-67	569.0
comp118293_c0_seq1	UniRef90_B7FX50	63.51	3.3e-20	96.0	gi|219116967|ref|XP_002179278.1|	63.51	3.3e-20	96.0	XP_006596369gi|571511118|ref|XP_006596369.1| PREDICTED: AP-4 complex subunit mu-like isoform X2 [Glycine max]	95.2755905511811	2.05282e-79	645.0
comp11831_c0_seq1	UniRef90_Q9LZT4	69.49	6.4e-19	92.0	gi|414864637|tpg|DAA43194.1|	58.90	5.0e-21	99.0	XP_003540432gi|356543973|ref|XP_003540432.1| PREDICTED: expansin-like A2-like [Glycine max]	72.13740458015268	4.25368e-130	982.0
comp11831_c0_seq2	UniRef90_Q9LZT4	69.49	6.4e-19	92.0	gi|414864637|tpg|DAA43194.1|	58.90	5.0e-21	99.0	XP_006590253gi|571486259|ref|XP_006590253.1| PREDICTED: uncharacterized protein LOC100305884 isoform X1 [Glycine max]	82.75862068965517	2.60044e-142	1059.0
comp11833_c0_seq1	NA	NA	NA	NA	NA	NA	NA	NA	NA	NA	NA	NA
comp118344_c0_seq1	UniRef90_I1NH58	63.64	2.5e-18	90.0	gi|571484174|ref|XP_006589478.1|	65.15	8.4e-19	92.0	XP_007143586gi|593685821|ref|XP_007143586.1| hypothetical protein PHAVU_007G084200g [Phaseolus vulgaris] >gi|561016776|gb|ESW15580.1| hypothetical protein PHAVU_007G084200g [Phaseolus vulgaris]	63.63636363636363	1.60247e-19	226.0
comp118349_c0_seq1	NA	NA	NA	NA	NA	NA	NA	NA	NA	NA	NA	NA
comp11834_c0_seq1	NA	NA	NA	NA	NA	NA	NA	NA	NA	NA	NA	NA
comp118365_c0_seq1	UniRef90_B9I335	79.25	6.4e-19	92.0	gi|586691689|ref|XP_006843139.1|	70.69	2.2e-19	93.0	XP_003525672gi|356513953|ref|XP_003525672.1| PREDICTED: polynucleotide 5'-hydroxyl-kinase NOL9-like isoform X1 [Glycine max] >gi|571454390|ref|XP_006579775.1| PREDICTED: polynucleotide 5'-hydroxyl-kinase NOL9-like isoform X2 [Glycine max]	82.65895953757226	1.47918e-98	774.0
comp118378_c0_seq1	UniRef90_D7SJJ1	61.22	2.6e-07	53.0	gi|502129602|ref|XP_004500362.1|	68.25	3.2e-16	83.0	XP_004500362gi|502129602|ref|XP_004500362.1| PREDICTED: uncharacterized protein LOC101503526 [Cicer arietinum]	56.375838926174495	2.14168e-41	391.0
comp11837_c0_seq1	UniRef90_A2W6Y1	63.64	5.0e-21	99.0	gi|501096110|ref|WP_012146155.1|	59.21	3.8e-21	99.0	WP_024310550gi|636745922|ref|WP_024310550.1| bile acid:sodium symporter [Sphingomonas melonis]	97.0	3.76314e-36	345.0
comp118394_c0_seq1	UniRef90_G7JXF4	69.35	9.5e-18	88.0	gi|357482135|ref|XP_003611353.1|	69.35	9.5e-18	88.0	XP_003538753gi|356540555|ref|XP_003538753.1| PREDICTED: G-type lectin S-receptor-like serine/threonine-protein kinase RLK1-like [Glycine max]	68.85245901639344	5.49872e-19	221.0
comp11840_c0_seq1	UniRef90_A9PHP4	63.93	3.2e-18	90.0	gi|449465705|ref|XP_004150568.1|	64.52	5.6e-20	95.0	XP_004515985gi|502176997|ref|XP_004515985.1| PREDICTED: uncharacterized protein PAM68-like [Cicer arietinum]	62.857142857142854	1.30779e-53	467.0
comp118433_c0_seq1	UniRef90_Q8LF36	64.47	1.1e-20	98.0	gi|21537284|gb|AAM61625.1|	64.47	1.1e-20	98.0	XP_003519459gi|356501292|ref|XP_003519459.1| PREDICTED: serine/threonine protein phosphatase 2A 59 kDa regulatory subunit B' zeta isoform-like [Glycine max]	80.9090909090909	6.11301e-53	475.0
comp11843_c0_seq1	UniRef90_A3WBR8	56.63	8.5e-21	98.0	gi|494286670|ref|WP_007164382.1|	56.63	8.5e-21	98.0	WP_017980059gi|516605036|ref|WP_017980059.1| hypothetical protein [Sphingomonas melonis]	99.0	2.54084e-63	528.0
comp11844_c0_seq1	NA	NA	NA	NA	NA	NA	NA	NA	NA	NA	NA	NA
comp118450_c0_seq1	UniRef90_Q9LSG5	66.20	1.9e-20	97.0	gi|567158174|ref|XP_006418660.1|	67.61	6.5e-21	99.0	XP_004510252gi|502155950|ref|XP_004510252.1| PREDICTED: uncharacterized protein LOC101493047 [Cicer arietinum]	76.11940298507463	3.08524e-52	447.0
comp118454_c0_seq1	UniRef90_A9SN65	58.02	8.5e-21	98.0	gi|168030681|ref|XP_001767851.1|	58.02	8.5e-21	98.0	XP_007155829gi|593785577|ref|XP_007155829.1| hypothetical protein PHAVU_003G235000g [Phaseolus vulgaris] >gi|561029183|gb|ESW27823.1| hypothetical protein PHAVU_003G235000g [Phaseolus vulgaris]	84.87394957983193	8.64098e-65	551.0
comp11845_c0_seq1	NA	NA	NA	NA	NA	NA	NA	NA	NA	NA	NA	NA
comp11847_c0_seq1	UniRef90_A8JAW4	63.89	8.5e-21	98.0	gi|159482130|ref|XP_001699126.1|	63.89	8.5e-21	98.0	ABF66654gi|99083509|gb|ABF66654.1| EBP1 [Ammopiptanthus mongolicus] >gi|146336945|gb|ABQ23586.1| EBP1 [Ammopiptanthus mongolicus]	95.18987341772151	0.0	1820.0
comp118485_c0_seq1	UniRef90_B9S9X7	71.43	1.7e-08	57.0	gi|604314759|gb|EYU27465.1|	58.73	1.4e-14	78.0	XP_003552991gi|356569609|ref|XP_003552991.1| PREDICTED: coiled-coil domain-containing protein 22-like isoform X1 [Glycine max] >gi|571543845|ref|XP_006602120.1| PREDICTED: coiled-coil domain-containing protein 22-like isoform X2 [Glycine max]	74.56896551724138	1.80972e-100	798.0
comp118489_c0_seq1	UniRef90_J3MKJ6	57.50	8.5e-21	98.0	gi|28411929|dbj|BAC57373.1|	57.50	6.5e-21	99.0	XP_003526390gi|356515404|ref|XP_003526390.1| PREDICTED: phosphatidylinositol/phosphatidylcholine transfer protein SFH13-like isoform X1 [Glycine max] >gi|571462928|ref|XP_006582422.1| PREDICTED: phosphatidylinositol/phosphatidylcholine transfer protein SFH13-like isoform X2 [Glycine max]	93.99141630901288	2.02088e-132	1026.0
comp11850_c0_seq1	UniRef90_F0XVV6	62.50	6.5e-21	99.0	gi|500025964|ref|WP_011706682.1|	71.88	6.5e-21	99.0	XP_007223132gi|596171100|ref|XP_007223132.1| hypothetical protein PRUPE_ppa005434mg [Prunus persica] >gi|462420068|gb|EMJ24331.1| hypothetical protein PRUPE_ppa005434mg [Prunus persica]	88.41870824053451	0.0	2062.0
comp118514_c0_seq1	UniRef90_I1LX89	75.76	5.0e-21	99.0	gi|596048884|ref|XP_007220432.1|	78.46	5.0e-21	99.0	XP_006591269gi|571489671|ref|XP_006591269.1| PREDICTED: probable inactive receptor kinase At5g58300-like isoform X3 [Glycine max]	84.86055776892431	9.82524e-83	694.0
comp118537_c0_seq1	UniRef90_B9FFZ4	65.28	6.5e-21	99.0	gi|222629146|gb|EEE61278.1|	65.28	6.5e-21	99.0	NP_001237873gi|351725807|ref|NP_001237873.1| uncharacterized protein LOC100305609 [Glycine max] >gi|255626069|gb|ACU13379.1| unknown [Glycine max]	98.79518072289156	7.76808e-52	443.0
comp118550_c0_seq1	NA	NA	NA	NA	gi|524900346|ref|XP_005106594.1|	84.62	1.6e+02	24.0	WP_010409122gi|498094966|ref|WP_010409122.1| MULTISPECIES: hypothetical protein [Sphingomonas]	51.162790697674424	2.84617e-15	195.0
comp118567_c0_seq1	UniRef90_G7K3G7	64.62	9.2e-14	75.0	gi|357494395|ref|XP_003617486.1|	64.62	9.2e-14	75.0	XP_003617486gi|357494395|ref|XP_003617486.1| DNA polymerase [Medicago truncatula] >gi|355518821|gb|AET00445.1| DNA polymerase [Medicago truncatula]	56.07843137254902	3.53568e-68	606.0
comp118570_c0_seq1	UniRef90_I1LAY5	89.80	1.7e-19	94.0	gi|502117407|ref|XP_004495811.1|	87.76	9.7e-20	95.0	XP_006605776gi|571565522|ref|XP_006605776.1| PREDICTED: transcription factor PIF3-like [Glycine max]	86.36363636363636	5.85703e-15	193.0
comp118606_c0_seq1	UniRef90_Q84T61	78.57	5.0e-21	99.0	gi|115456675|ref|NP_001051938.1|	78.57	5.0e-21	99.0	XP_003534283gi|356531435|ref|XP_003534283.1| PREDICTED: heat shock factor protein HSF8-like isoform X1 [Glycine max] >gi|571478568|ref|XP_006587598.1| PREDICTED: heat shock factor protein HSF8-like isoform X2 [Glycine max] >gi|571478571|ref|XP_006587599.1| PREDICTED: heat shock factor protein HSF8-like isoform X3 [Glycine max]	94.0	2.70925e-25	267.0
comp118608_c0_seq1	UniRef90_I1MUR8	55.56	4.6e+06	9.0	gi|571540303|ref|XP_006601448.1|	55.56	4.6e+06	9.0	XP_006580652gi|571457283|ref|XP_006580652.1| PREDICTED: uncharacterized protein LOC102663212 [Glycine max]	64.58333333333334	4.26537e-30	305.0
comp11860_c0_seq1	UniRef90_Q9AWS0	81.36	3.8e-21	99.0	gi|125524359|gb|EAY72473.1|	81.36	3.8e-21	99.0	ACI46678gi|209419749|gb|ACI46678.1| DNA-binding protein [Galega orientalis]	80.32786885245902	0.0	1507.0
comp118629_c0_seq1	UniRef90_I1KHP6	92.75	6.2e-32	135.0	gi|460389305|ref|XP_004240296.1|	66.15	2.8e-19	93.0	XP_004514922gi|502170818|ref|XP_004514922.1| PREDICTED: vacuolar protein sorting-associated protein 8 homolog [Cicer arietinum]	90.0	4.87821e-39	373.0
comp118635_c0_seq1	NA	NA	NA	NA	NA	NA	NA	NA	NA	NA	NA	NA
comp118639_c0_seq1	UniRef90_Q9SDZ2	66.67	1.1e-18	91.0	gi|356548939|ref|XP_003542856.1|	66.67	1.1e-18	91.0	XP_006594417gi|571499148|ref|XP_006594417.1| PREDICTED: vestitone reductase isoform X2 [Glycine max]	62.82051282051282	3.60251e-23	245.0
comp118657_c0_seq1	UniRef90_G0SYR1	54.79	7.4e-20	95.0	gi|73980826|ref|XP_540176.2|	64.79	5.0e-21	99.0	XP_007144751gi|593688233|ref|XP_007144751.1| hypothetical protein PHAVU_007G181700g [Phaseolus vulgaris] >gi|561017941|gb|ESW16745.1| hypothetical protein PHAVU_007G181700g [Phaseolus vulgaris]	85.29411764705883	1.44194e-81	654.0
comp118665_c0_seq1	NA	NA	NA	NA	NA	NA	NA	NA	NA	NA	NA	NA
comp118676_c0_seq1	UniRef90_G7L1Y0	62.67	3.8e-21	99.0	gi|357512343|ref|XP_003626460.1|	62.67	3.8e-21	99.0	XP_004511791gi|502160571|ref|XP_004511791.1| PREDICTED: uncharacterized protein LOC101505946 isoform X3 [Cicer arietinum]	53.333333333333336	7.0744e-70	637.0
comp11867_c0_seq1	UniRef90_Q5XH03	65.75	1.9e-20	97.0	gi|574113997|gb|ETV79486.1|	67.12	6.5e-21	99.0	XP_003556691gi|356577151|ref|XP_003556691.1| PREDICTED: erlin-2-like isoform X1 [Glycine max]	93.42105263157895	2.90976e-45	401.0
comp11867_c0_seq2	UniRef90_B9HXJ6	82.76	1.1e-20	98.0	gi|567890835|ref|XP_006437938.1|	84.21	3.8e-21	99.0	XP_003556691gi|356577151|ref|XP_003556691.1| PREDICTED: erlin-2-like isoform X1 [Glycine max]	91.37931034482759	5.82762e-30	295.0
comp118682_c0_seq1	UniRef90_I1MKA2	59.68	1.0e-10	65.0	gi|571524759|ref|XP_006598860.1|	59.68	1.0e-10	65.0	XP_007135341gi|593266326|ref|XP_007135341.1| hypothetical protein PHAVU_010G121100g [Phaseolus vulgaris] >gi|561008386|gb|ESW07335.1| hypothetical protein PHAVU_010G121100g [Phaseolus vulgaris]	44.89795918367347	4.9141e-35	351.0
comp118691_c0_seq1	UniRef90_G7LB52	73.33	4.2e-18	89.0	gi|357517921|ref|XP_003629249.1|	73.33	4.2e-18	89.0	XP_006599302gi|571527780|ref|XP_006599302.1| PREDICTED: aspartic proteinase-like protein 1-like [Glycine max]	68.08510638297872	1.73826e-30	309.0
comp11869_c0_seq1	UniRef90_G7IG49	89.47	1.3e-02	38.0	gi|357449301|ref|XP_003594927.1|	89.47	1.3e-02	38.0	XP_003594927gi|357449301|ref|XP_003594927.1| hypothetical protein MTR_2g036320 [Medicago truncatula] >gi|355483975|gb|AES65178.1| hypothetical protein MTR_2g036320 [Medicago truncatula]	58.620689655172406	9.30588e-11	159.0
comp11870_c0_seq1	NA	NA	NA	NA	NA	NA	NA	NA	NA	NA	NA	NA
comp118737_c0_seq1	NA	NA	NA	NA	gi|502120918|ref|XP_004497126.1|	94.74	2.5e-03	40.0	NA	NA	NA	NA
comp118746_c0_seq1	UniRef90_Q0ZPW0	67.92	1.6e-13	74.0	gi|514730832|ref|XP_004957035.1|	53.25	4.8e-17	86.0	XP_007156547gi|593787013|ref|XP_007156547.1| hypothetical protein PHAVU_003G295300g [Phaseolus vulgaris] >gi|561029901|gb|ESW28541.1| hypothetical protein PHAVU_003G295300g [Phaseolus vulgaris]	74.56140350877193	2.52826e-38	363.0
comp118755_c0_seq1	UniRef90_G7K3W1	70.15	5.6e-20	95.0	gi|297833112|ref|XP_002884438.1|	63.16	5.0e-21	99.0	XP_003521785gi|356506018|ref|XP_003521785.1| PREDICTED: GDSL esterase/lipase At5g33370-like [Glycine max]	88.0794701986755	6.07246e-94	736.0
comp11875_c0_seq1	UniRef90_B9T1L3	61.54	2.1e-15	80.0	gi|590635759|ref|XP_007028700.1|	60.53	4.9e-19	92.0	AFK41988gi|388507844|gb|AFK41988.1| unknown [Lotus japonicus]	64.41717791411043	1.36445e-69	572.0
comp11875_c0_seq2	UniRef90_I1JNA8	72.73	2.7e-11	67.0	gi|645278504|ref|XP_008244261.1|	63.64	2.4e-12	70.0	ACU19151gi|255637654|gb|ACU19151.1| unknown [Glycine max]	66.66666666666666	5.00389e-16	200.0
comp118769_c0_seq1	UniRef90_A9RC23	54.22	1.9e-20	97.0	gi|168021736|ref|XP_001763397.1|	60.53	1.9e-20	97.0	AFK35666gi|388495200|gb|AFK35666.1| unknown [Medicago truncatula]	90.47619047619048	3.42286e-46	411.0
comp11879_c0_seq1	UniRef90_B9HMK9	66.67	3.8e-21	99.0	gi|460402735|ref|XP_004246866.1|	87.50	5.0e-21	99.0	XP_004503166gi|502137733|ref|XP_004503166.1| PREDICTED: uncharacterized protein LOC101513286 isoform X2 [Cicer arietinum]	85.08771929824562	1.90664e-63	537.0
comp118802_c0_seq1	UniRef90_UPI000233DFA6	60.47	4.5e-09	59.0	gi|502126998|ref|XP_004499523.1|	64.18	4.2e-18	89.0	XP_004499523gi|502126998|ref|XP_004499523.1| PREDICTED: uncharacterized protein LOC101509950 [Cicer arietinum]	52.83018867924528	3.71892e-25	264.0
comp11880_c0_seq1	UniRef90_A9STK6	69.44	3.8e-21	99.0	gi|168034437|ref|XP_001769719.1|	69.44	3.8e-21	99.0	AFK44957gi|388513791|gb|AFK44957.1| unknown [Lotus japonicus]	99.00990099009901	2.5535e-64	515.0
comp11882_c0_seq1	NA	NA	NA	NA	NA	NA	NA	NA	NA	NA	NA	NA
comp118842_c0_seq1	UniRef90_B9HFB3	68.97	1.9e-03	41.0	gi|566181146|ref|XP_006380782.1|	68.97	1.9e-03	41.0	XP_007046795gi|590703147|ref|XP_007046795.1| Beta-galactosidase 3 isoform 2 [Theobroma cacao] >gi|508699056|gb|EOX90952.1| Beta-galactosidase 3 isoform 2 [Theobroma cacao]	76.74418604651163	7.26066e-12	171.0
comp118846_c0_seq1	NA	NA	NA	NA	NA	NA	NA	NA	NA	NA	NA	NA
comp118851_c0_seq1	NA	NA	NA	NA	NA	NA	NA	NA	NA	NA	NA	NA
comp11885_c0_seq1	UniRef90_B9FXY2	77.36	1.1e-18	91.0	gi|474345691|gb|EMS62811.1|	82.00	3.7e-19	93.0	XP_003544888gi|356553084|ref|XP_003544888.1| PREDICTED: internal alternative NAD(P)H-ubiquinone oxidoreductase A1, mitochondrial-like [Glycine max]	89.81481481481481	1.88579e-61	526.0
comp11885_c0_seq2	UniRef90_I1JHD9	82.76	1.5e-20	97.0	gi|593523318|ref|XP_007142196.1|	86.21	6.5e-21	99.0	XP_003544888gi|356553084|ref|XP_003544888.1| PREDICTED: internal alternative NAD(P)H-ubiquinone oxidoreductase A1, mitochondrial-like [Glycine max]	86.20689655172413	9.10242e-26	269.0
comp118882_c0_seq1	NA	NA	NA	NA	NA	NA	NA	NA	NA	NA	NA	NA
comp118889_c0_seq1	NA	NA	NA	NA	NA	NA	NA	NA	NA	NA	NA	NA
comp11888_c0_seq1	UniRef90_B3SDH7	76.92	5.0e-21	99.0	gi|119615473|gb|EAW95067.1|	80.00	3.8e-21	99.0	XP_002522234gi|255562456|ref|XP_002522234.1| 60S ribosomal protein L11, putative [Ricinus communis] >gi|223538487|gb|EEF40092.1| 60S ribosomal protein L11, putative [Ricinus communis]	99.07407407407408	2.31714e-56	470.0
comp118905_c0_seq1	NA	NA	NA	NA	NA	NA	NA	NA	NA	NA	NA	NA
comp118907_c0_seq1	NA	NA	NA	NA	NA	NA	NA	NA	NA	NA	NA	NA
comp118911_c0_seq1	UniRef90_G7ZZN3	88.89	1.6e-11	67.0	gi|358345633|ref|XP_003636880.1|	88.89	1.6e-11	67.0	XP_003636880gi|358345633|ref|XP_003636880.1| Disease resistance protein R3a-like protein, partial [Medicago truncatula] >gi|355502815|gb|AES84018.1| Disease resistance protein R3a-like protein, partial [Medicago truncatula]	79.71014492753623	1.53457e-27	285.0
comp118915_c0_seq1	UniRef90_I1N3Z1	76.60	4.1e-14	76.0	gi|593332599|ref|XP_007139725.1|	75.44	4.3e-20	96.0	XP_007139725gi|593332599|ref|XP_007139725.1| hypothetical protein PHAVU_008G054100g [Phaseolus vulgaris] >gi|561012858|gb|ESW11719.1| hypothetical protein PHAVU_008G054100g [Phaseolus vulgaris]	76.30057803468208	8.2922e-78	658.0
comp11891_c0_seq1	NA	NA	NA	NA	NA	NA	NA	NA	NA	NA	NA	NA
comp11892_c0_seq1	UniRef90_A8MRC7	100.00	5.1e-06	49.0	gi|18416895|ref|NP_567762.1|	100.00	5.1e-06	49.0	NA	NA	NA	NA
comp11892_c0_seq2	UniRef90_D8R8Z1	70.69	1.7e-19	94.0	gi|302768591|ref|XP_002967715.1|	70.69	1.7e-19	94.0	XP_003527496gi|356517642|ref|XP_003527496.1| PREDICTED: probable beta-1,3-galactosyltransferase 2-like [Glycine max]	98.76543209876543	8.55213e-54	462.0
comp118940_c0_seq1	NA	NA	NA	NA	NA	NA	NA	NA	NA	NA	NA	NA
comp118942_c0_seq1	UniRef90_A5EQ81	64.18	2.5e-20	97.0	gi|500992777|ref|WP_012046266.1|	64.18	2.5e-20	97.0	AET86640gi|357595287|gb|AET86640.1| chloroplast magnesium chelatase H subunit, partial [Pisum sativum]	97.05882352941177	1.35621e-40	381.0
comp118952_c0_seq1	NA	NA	NA	NA	NA	NA	NA	NA	NA	NA	NA	NA
comp118965_c0_seq1	UniRef90_I1L1V8	85.71	2.9e-04	43.0	gi|567905408|ref|XP_006445192.1|	82.35	4.3e-20	96.0	XP_003548405gi|356560247|ref|XP_003548405.1| PREDICTED: CRS2-associated factor 1, mitochondrial-like [Glycine max]	86.40776699029125	2.30427e-51	450.0
comp118988_c0_seq1	NA	NA	NA	NA	NA	NA	NA	NA	NA	NA	NA	NA
comp11899_c0_seq1	UniRef90_I1LJQ4	72.31	9.7e-20	95.0	gi|242070783|ref|XP_002450668.1|	74.58	1.1e-20	98.0	XP_003537940gi|356538903|ref|XP_003537940.1| PREDICTED: uncharacterized protein LOC100782588 isoform X1 [Glycine max] >gi|571488445|ref|XP_006590939.1| PREDICTED: uncharacterized protein LOC100782588 isoform X4 [Glycine max]	82.70676691729322	7.02131e-75	528.0
comp119005_c0_seq1	UniRef90_A1ZZP8	59.04	6.5e-21	99.0	gi|488793012|ref|WP_002705418.1|	59.04	6.5e-21	99.0	XP_006575583gi|571441918|ref|XP_006575583.1| PREDICTED: uncharacterized protein LOC100801460 isoform X2 [Glycine max]	84.58781362007169	4.291e-173	1275.0
comp11903_c0_seq1	UniRef90_A2Q4N7	62.22	1.2e-11	68.0	gi|124360588|gb|ABN08587.1|	62.22	1.2e-11	68.0	ABN08587gi|124360588|gb|ABN08587.1| Polynucleotidyl transferase, Ribonuclease H fold [Medicago truncatula]	62.22222222222222	1.01268e-12	176.0
comp119043_c0_seq1	UniRef90_A9SH17	66.67	6.5e-21	99.0	gi|168026232|ref|XP_001765636.1|	66.67	6.5e-21	99.0	XP_004513225gi|502164704|ref|XP_004513225.1| PREDICTED: uncharacterized protein LOC101501147 isoform X1 [Cicer arietinum] >gi|502164706|ref|XP_004513226.1| PREDICTED: uncharacterized protein LOC101501147 isoform X2 [Cicer arietinum] >gi|502164708|ref|XP_004513227.1| PREDICTED: uncharacterized protein LOC101501147 isoform X3 [Cicer arietinum]	87.76978417266187	1.56307e-87	682.0
comp11907_c0_seq1	UniRef90_G7KE64	69.57	5.0e-21	99.0	gi|357490725|ref|XP_003615650.1|	69.57	5.0e-21	99.0	XP_003615744gi|357490913|ref|XP_003615744.1| Cc-nbs-lrr resistance protein [Medicago truncatula] >gi|355517079|gb|AES98702.1| Cc-nbs-lrr resistance protein [Medicago truncatula]	73.25581395348837	2.19678e-33	331.0
comp119104_c0_seq1	UniRef90_B9RU74	85.45	3.8e-21	99.0	gi|22858672|gb|AAN04617.1|	95.92	3.8e-21	99.0	BAJ21434gi|307931146|dbj|BAJ21434.1| photosystem II D2 apoprotein [Ulva arasakii]	98.80239520958084	1.46754e-103	795.0
comp119125_c0_seq1	UniRef90_I1MWC3	60.76	1.9e-18	90.0	gi|356518344|ref|XP_003527839.1|	63.10	1.1e-20	98.0	XP_003527839gi|356518344|ref|XP_003527839.1| PREDICTED: probable glycosyltransferase At5g03795-like isoform X1 [Glycine max] >gi|571459562|ref|XP_006581450.1| PREDICTED: probable glycosyltransferase At5g03795-like isoform X2 [Glycine max]	55.4140127388535	9.88911e-39	382.0
comp119129_c0_seq1	UniRef90_I1MDT0	60.27	1.4e-18	91.0	gi|593792034|ref|XP_007159056.1|	63.16	8.5e-21	98.0	XP_003593115gi|357445675|ref|XP_003593115.1| Auxin-induced protein 5NG4 [Medicago truncatula] >gi|355482163|gb|AES63366.1| Auxin-induced protein 5NG4 [Medicago truncatula]	70.88607594936708	2.27625e-32	314.0
comp11912_c0_seq1	UniRef90_Q3MU86	73.77	8.5e-21	98.0	gi|388506600|gb|AFK41366.1|	89.47	3.8e-21	99.0	ACM47361gi|222160334|gb|ACM47361.1| GDP-mannose-3',5'-epimerase [Caragana korshinskii]	96.28647214854111	0.0	2000.0
comp119131_c0_seq1	NA	NA	NA	NA	NA	NA	NA	NA	NA	NA	NA	NA
comp119137_c0_seq1	NA	NA	NA	NA	NA	NA	NA	NA	NA	NA	NA	NA
comp119139_c0_seq1	UniRef90_B7EXY2	66.67	5.5e-16	82.0	gi|595863211|ref|XP_007211537.1|	81.13	2.5e-18	90.0	BAE71308gi|84468450|dbj|BAE71308.1| hypothetical protein [Trifolium pratense]	80.41237113402062	1.15003e-88	718.0
comp119144_c0_seq1	UniRef90_B9RDN7	81.13	2.8e-17	86.0	gi|3047103|gb|AAC13614.1|	86.00	2.5e-20	97.0	XP_006576666gi|571444969|ref|XP_006576666.1| PREDICTED: putative threonine aspartase-like isoform X2 [Glycine max]	91.50326797385621	8.03688e-92	735.0
comp119149_c0_seq1	UniRef90_UPI000233DE60	71.21	4.9e-19	92.0	gi|567131892|ref|XP_006392827.1|	58.14	1.1e-20	98.0	XP_006582166gi|571462002|ref|XP_006582166.1| PREDICTED: proton pump-interactor 1-like isoform X2 [Glycine max] >gi|571462004|ref|XP_006582167.1| PREDICTED: proton pump-interactor 1-like isoform X3 [Glycine max] >gi|571462006|ref|XP_006582168.1| PREDICTED: proton pump-interactor 1-like isoform X4 [Glycine max]	76.44787644787645	6.11647e-123	966.0
comp11915_c0_seq1	UniRef90_I1JB00	81.25	5.8e-07	52.0	gi|593788372|ref|XP_007157225.1|	75.00	2.3e-08	57.0	XP_007157225gi|593788372|ref|XP_007157225.1| hypothetical protein PHAVU_002G053200g [Phaseolus vulgaris] >gi|561030640|gb|ESW29219.1| hypothetical protein PHAVU_002G053200g [Phaseolus vulgaris]	75.0	1.47725e-09	152.0
comp119185_c0_seq1	UniRef90_A9TYX9	68.00	3.6e-13	73.0	gi|168063732|ref|XP_001783823.1|	68.00	3.6e-13	73.0	NP_001237897gi|351726516|ref|NP_001237897.1| uncharacterized protein LOC100527306 [Glycine max] >gi|255632053|gb|ACU16379.1| unknown [Glycine max]	91.57894736842105	4.49981e-54	448.0
comp11918_c0_seq1	UniRef90_I1P921	75.00	3.9e-08	56.0	gi|460394463|ref|XP_004242822.1|	74.55	5.5e-16	82.0	XP_004498250gi|502123766|ref|XP_004498250.1| PREDICTED: probable UDP-3-O-[3-hydroxymyristoyl] N-acetylglucosamine deacetylase 2-like [Cicer arietinum]	82.67716535433071	4.54515e-70	571.0
comp11918_c0_seq2	UniRef90_I1P921	75.00	3.9e-08	56.0	gi|460394463|ref|XP_004242822.1|	74.55	5.5e-16	82.0	XP_004498250gi|502123766|ref|XP_004498250.1| PREDICTED: probable UDP-3-O-[3-hydroxymyristoyl] N-acetylglucosamine deacetylase 2-like [Cicer arietinum]	81.41592920353983	1.83914e-59	499.0
comp119200_c0_seq1	UniRef90_Q9ZU11	83.64	3.8e-21	99.0	gi|18076738|emb|CAC84276.1|	70.15	3.8e-21	99.0	XP_004486776gi|502081133|ref|XP_004486776.1| PREDICTED: homeobox-leucine zipper protein ATHB-15-like [Cicer arietinum]	98.50746268656717	3.93658e-36	348.0
comp11920_c0_seq1	UniRef90_G7IB34	87.50	2.5e-20	97.0	gi|255645853|gb|ACU23417.1|	90.57	5.0e-21	99.0	XP_003545610gi|356554554|ref|XP_003545610.1| PREDICTED: uncharacterized protein DDB_G0284459-like isoform X1 [Glycine max]	83.78378378378379	1.10825e-43	409.0
comp119216_c0_seq1	UniRef90_I1J4S6	66.15	3.7e-19	93.0	gi|571433277|ref|XP_006572829.1|	66.15	3.7e-19	93.0	XP_004512497gi|502162425|ref|XP_004512497.1| PREDICTED: uncharacterized protein LOC101490239 [Cicer arietinum]	69.51219512195121	1.28914e-32	313.0
comp11921_c0_seq1	UniRef90_O64696	64.86	5.6e-20	95.0	gi|586643334|ref|XP_006826721.1|	58.97	3.8e-21	99.0	XP_003544618gi|356552527|ref|XP_003544618.1| PREDICTED: uncharacterized protein LOC100776765 [Glycine max]	91.2568306010929	0.0	1789.0
comp11923_c0_seq1	NA	NA	NA	NA	NA	NA	NA	NA	NA	NA	NA	NA
comp119261_c0_seq1	UniRef90_B9SXA8	51.58	5.0e-21	99.0	gi|587908046|gb|EXB96018.1|	61.04	3.8e-21	99.0	XP_006495387gi|568885691|ref|XP_006495387.1| PREDICTED: TMV resistance protein N-like, partial [Citrus sinensis]	60.962566844919785	1.8566e-70	570.0
comp119262_c0_seq1	NA	NA	NA	NA	NA	NA	NA	NA	NA	NA	NA	NA
comp119275_c0_seq1	NA	NA	NA	NA	NA	NA	NA	NA	NA	NA	NA	NA
comp119312_c0_seq1	UniRef90_G7K258	73.61	6.5e-21	99.0	gi|357492743|ref|XP_003616660.1|	73.61	6.5e-21	99.0	XP_006575543gi|571441770|ref|XP_006575543.1| PREDICTED: anaphase-promoting complex subunit 1-like isoform X1 [Glycine max]	73.62637362637363	4.86796e-80	691.0
comp11931_c0_seq1	NA	NA	NA	NA	NA	NA	NA	NA	NA	NA	NA	NA
comp119327_c0_seq1	UniRef90_I1JWQ9	57.41	7.9e-11	65.0	gi|571531223|ref|XP_006599936.1|	55.17	9.1e-12	68.0	XP_004492626gi|502104720|ref|XP_004492626.1| PREDICTED: uncharacterized protein LOC101494551 [Cicer arietinum]	55.172413793103445	9.27844e-14	174.0
comp119328_c0_seq1	NA	NA	NA	NA	NA	NA	NA	NA	NA	NA	NA	NA
comp11932_c0_seq1	UniRef90_Q38732	63.29	5.0e-21	99.0	gi|225461197|ref|XP_002283211.1|	62.03	5.0e-21	99.0	XP_007144062gi|593686782|ref|XP_007144062.1| hypothetical protein PHAVU_007G125200g [Phaseolus vulgaris] >gi|561017252|gb|ESW16056.1| hypothetical protein PHAVU_007G125200g [Phaseolus vulgaris]	82.25108225108225	2.36932e-114	881.0
comp119346_c0_seq1	UniRef90_G7J0R5	78.18	8.4e-19	92.0	gi|571513658|ref|XP_006596908.1|	74.19	6.5e-21	99.0	XP_007146824gi|593692564|ref|XP_007146824.1| hypothetical protein PHAVU_006G072900g [Phaseolus vulgaris] >gi|561020047|gb|ESW18818.1| hypothetical protein PHAVU_006G072900g [Phaseolus vulgaris]	82.22222222222221	3.74292e-12	177.0
comp11935_c0_seq1	NA	NA	NA	NA	NA	NA	NA	NA	NA	NA	NA	NA
comp119373_c0_seq1	NA	NA	NA	NA	NA	NA	NA	NA	NA	NA	NA	NA
comp11937_c0_seq1	UniRef90_D3E331	64.10	6.5e-21	99.0	gi|500596060|ref|WP_011957955.1|	68.92	5.0e-21	99.0	WP_017978730gi|516603707|ref|WP_017978730.1| succinyl-CoA synthetase subsunit alpha [Sphingomonas melonis]	100.0	8.51751e-47	408.0
comp11937_c1_seq1	UniRef90_D8FG29	62.34	6.5e-21	99.0	gi|493470859|ref|WP_006425933.1|	62.34	6.5e-21	99.0	WP_007407146gi|494649202|ref|WP_007407146.1| succinyl-CoA synthetase subsunit alpha [Sphingomonas sp. S17] >gi|332011063|gb|EGI53164.1| succinate-CoA ligase, alpha subunit [Sphingomonas sp. S17]	98.78048780487805	1.93884e-47	412.0
comp119384_c0_seq1	NA	NA	NA	NA	NA	NA	NA	NA	NA	NA	NA	NA
comp11938_c0_seq1	UniRef90_B9F2S9	55.45	6.5e-21	99.0	gi|18496866|gb|AAL74269.1|AF466619_1	64.29	3.8e-21	99.0	XP_006600013gi|571531519|ref|XP_006600013.1| PREDICTED: receptor-like protein 12-like, partial [Glycine max]	73.91304347826086	1.13544e-77	621.0
comp11938_c0_seq2	UniRef90_A5CBK0	70.00	5.0e-21	99.0	gi|147826872|emb|CAN73268.1|	70.00	5.0e-21	99.0	XP_006600013gi|571531519|ref|XP_006600013.1| PREDICTED: receptor-like protein 12-like, partial [Glycine max]	73.68421052631578	1.48846e-50	435.0
comp119390_c0_seq1	NA	NA	NA	NA	NA	NA	NA	NA	XP_007138554gi|593330255|ref|XP_007138554.1| hypothetical protein PHAVU_009G219100g [Phaseolus vulgaris] >gi|561011641|gb|ESW10548.1| hypothetical protein PHAVU_009G219100g [Phaseolus vulgaris]	49.532710280373834	2.54059e-12	176.0
comp119408_c0_seq1	NA	NA	NA	NA	NA	NA	NA	NA	NA	NA	NA	NA
comp119417_c0_seq1	UniRef90_I1LY95	80.00	7.4e-20	95.0	gi|593702061|ref|XP_007151440.1|	78.33	1.9e-20	97.0	XP_003551055gi|356565657|ref|XP_003551055.1| PREDICTED: uncharacterized protein LOC100800565 [Glycine max]	85.18518518518519	2.0355e-25	253.0
comp11941_c0_seq1	NA	NA	NA	NA	NA	NA	NA	NA	NA	NA	NA	NA
comp119447_c0_seq1	UniRef90_A5C4F7	72.73	1.5e-20	97.0	gi|147828533|emb|CAN68627.1|	72.73	1.5e-20	97.0	XP_007159070gi|593792062|ref|XP_007159070.1| hypothetical protein PHAVU_002G205800g [Phaseolus vulgaris] >gi|19401144|gb|AAL87544.1|AF293344_1 KAP-2 [Phaseolus vulgaris] >gi|561032485|gb|ESW31064.1| hypothetical protein PHAVU_002G205800g [Phaseolus vulgaris]	87.05882352941177	1.02497e-43	404.0
comp119448_c0_seq1	NA	NA	NA	NA	NA	NA	NA	NA	NA	NA	NA	NA
comp11944_c0_seq1	UniRef90_E8ZA62	66.22	1.9e-20	97.0	gi|319918062|gb|ADV78072.1|	66.22	1.9e-20	97.0	XP_007133531gi|593262704|ref|XP_007133531.1| hypothetical protein PHAVU_011G186900g [Phaseolus vulgaris] >gi|561006531|gb|ESW05525.1| hypothetical protein PHAVU_011G186900g [Phaseolus vulgaris]	87.64044943820225	1.79071e-47	426.0
comp11945_c0_seq1	UniRef90_I3IRH9	69.70	3.3e-20	96.0	gi|518438225|ref|WP_019608432.1|	68.66	5.0e-21	99.0	WP_017977244gi|516602221|ref|WP_017977244.1| restriction endonuclease subunit M [Sphingomonas melonis]	100.0	5.29049e-83	678.0
comp119472_c0_seq1	NA	NA	NA	NA	NA	NA	NA	NA	NA	NA	NA	NA
comp119479_c0_seq1	UniRef90_B9SWX6	58.82	5.0e-21	99.0	gi|567856916|ref|XP_006421141.1|	61.18	5.0e-21	99.0	XP_003601478gi|357462393|ref|XP_003601478.1| Receptor protein kinase-like protein [Medicago truncatula] >gi|355490526|gb|AES71729.1| Receptor protein kinase-like protein [Medicago truncatula]	72.66666666666667	7.24286e-50	458.0
comp11948_c0_seq1	NA	NA	NA	NA	NA	NA	NA	NA	NA	NA	NA	NA
comp11949_c0_seq1	UniRef90_B9I7J2	71.64	4.9e-19	92.0	gi|567881687|ref|XP_006433402.1|	73.53	8.5e-21	98.0	XP_006589133gi|571483115|ref|XP_006589133.1| PREDICTED: formin-like protein 11-like isoform X2 [Glycine max]	83.82352941176471	1.30257e-20	234.0
comp119512_c0_seq1	NA	NA	NA	NA	NA	NA	NA	NA	NA	NA	NA	NA
comp119527_c0_seq1	UniRef90_B9S8F5	71.21	5.0e-21	99.0	gi|502140581|ref|XP_004504265.1|	72.73	5.0e-21	99.0	XP_003593788gi|357447025|ref|XP_003593788.1| Aquaporin NIP1-2 [Medicago truncatula] >gi|355482836|gb|AES64039.1| Aquaporin NIP1-2 [Medicago truncatula]	67.81609195402298	1.63233e-32	313.0
comp119529_c0_seq1	UniRef90_D8RP71	49.48	3.8e-21	99.0	gi|302782431|ref|XP_002972989.1|	49.48	3.8e-21	99.0	XP_003533650gi|356530157|ref|XP_003533650.1| PREDICTED: pentatricopeptide repeat-containing protein At1g56690, mitochondrial-like [Glycine max]	82.8	1.12834e-146	1127.0
comp119564_c0_seq1	NA	NA	NA	NA	NA	NA	NA	NA	NA	NA	NA	NA
comp11958_c0_seq1	UniRef90_Q5MCR8	57.75	4.9e-19	92.0	gi|590658517|ref|XP_007034877.1|	56.79	1.5e-20	97.0	XP_003545925gi|356555204|ref|XP_003545925.1| PREDICTED: stem-specific protein TSJT1-like [Glycine max]	84.64566929133859	3.55117e-158	1168.0
comp119591_c0_seq1	UniRef90_G7LEF5	67.86	7.4e-03	39.0	gi|358348483|ref|XP_003638275.1|	67.86	7.4e-03	39.0	XP_003635897gi|358343620|ref|XP_003635897.1| Cc-nbs-lrr resistance protein [Medicago truncatula] >gi|355501832|gb|AES83035.1| Cc-nbs-lrr resistance protein [Medicago truncatula]	52.54237288135594	1.07029e-22	255.0
comp119597_c0_seq1	UniRef90_B9RLI3	71.43	1.3e-02	38.0	gi|567896668|ref|XP_006440822.1|	88.00	1.5e-05	48.0	NA	NA	NA	NA
comp11959_c0_seq1	UniRef90_G7L3H5	100.00	3.4e-07	53.0	gi|357505549|ref|XP_003623063.1|	100.00	3.4e-07	53.0	XP_003529093gi|356520891|ref|XP_003529093.1| PREDICTED: putative Dol-P-Glc:Glc(2)Man(9)GlcNAc(2)-PP-Dol alpha-1,2-glucosyltransferase-like [Glycine max]	100.0	2.12634e-15	129.0
comp11963_c0_seq1	UniRef90_I1N4R8	80.00	2.8e+00	30.0	gi|571549589|ref|XP_003552615.2|	80.00	2.8e+00	30.0	XP_006582549gi|571463254|ref|XP_006582549.1| PREDICTED: F-box/kelch-repeat protein At3g23880-like [Glycine max]	44.15584415584416	1.95051e-27	287.0
comp119656_c0_seq1	NA	NA	NA	NA	NA	NA	NA	NA	NA	NA	NA	NA
comp11965_c0_seq1	UniRef90_I1MZP6	68.75	1.7e-04	44.0	gi|502129622|ref|XP_004500371.1|	65.12	4.4e-07	53.0	XP_004500373gi|502129629|ref|XP_004500373.1| PREDICTED: uncharacterized protein LOC101506096 isoform X3 [Cicer arietinum]	60.273972602739725	2.98649e-17	208.0
comp11967_c0_seq1	NA	NA	NA	NA	NA	NA	NA	NA	NA	NA	NA	NA
comp11968_c0_seq1	UniRef90_H5WH72	87.80	9.1e-12	68.0	gi|378725307|gb|EHY51766.1|	87.80	9.1e-12	68.0	EHY51766gi|378725307|gb|EHY51766.1| hypothetical protein HMPREF1120_11008 (mitochondrion) [Exophiala dermatitidis NIH/UT8656]	87.8048780487805	1.37194e-13	169.0
comp119698_c0_seq1	UniRef90_A5CAM2	58.33	1.2e-15	81.0	gi|629090176|gb|KCW56429.1|	54.43	3.8e-21	99.0	XP_004496771gi|502119893|ref|XP_004496771.1| PREDICTED: probable E3 ubiquitin-protein ligase RNF144A-like [Cicer arietinum]	67.23404255319149	6.71217e-110	850.0
comp11970_c0_seq1	NA	NA	NA	NA	NA	NA	NA	NA	NA	NA	NA	NA
comp11971_c0_seq1	NA	NA	NA	NA	NA	NA	NA	NA	NA	NA	NA	NA
comp119725_c0_seq1	UniRef90_Q9LSF1	69.81	2.5e-18	90.0	gi|565375495|ref|XP_006354264.1|	91.67	2.5e-20	97.0	XP_003606738gi|357472907|ref|XP_003606738.1| Cyclin-dependent kinase-like protein [Medicago truncatula] >gi|355507793|gb|AES88935.1| Cyclin-dependent kinase-like protein [Medicago truncatula]	76.69172932330827	3.52051e-60	511.0
comp11974_c0_seq1	UniRef90_Q8GXP2	94.00	2.5e-18	90.0	gi|593785273|ref|XP_007155677.1|	92.98	5.0e-21	99.0	XP_003608695gi|357476819|ref|XP_003608695.1| hypothetical protein MTR_4g100770 [Medicago truncatula] >gi|355509750|gb|AES90892.1| hypothetical protein MTR_4g100770 [Medicago truncatula]	94.73684210526315	3.83397e-28	272.0
comp119752_c0_seq1	NA	NA	NA	NA	NA	NA	NA	NA	NA	NA	NA	NA
comp11975_c0_seq1	UniRef90_Q1GQH6	60.26	1.4e-18	91.0	gi|489131291|ref|WP_003041078.1|	58.14	5.0e-21	99.0	WP_017980345gi|516605322|ref|WP_017980345.1| hypothetical protein [Sphingomonas melonis]	98.0	1.46335e-91	757.0
comp119763_c0_seq1	NA	NA	NA	NA	NA	NA	NA	NA	NA	NA	NA	NA
comp11976_c0_seq1	NA	NA	NA	NA	NA	NA	NA	NA	NA	NA	NA	NA
comp119831_c0_seq1	NA	NA	NA	NA	NA	NA	NA	NA	NA	NA	NA	NA
comp119842_c0_seq1	UniRef90_F8AAY4	58.14	6.5e-21	99.0	gi|496815542|ref|WP_009372068.1|	54.17	3.8e-21	99.0	XP_007151009gi|593701183|ref|XP_007151009.1| hypothetical protein PHAVU_004G011100g [Phaseolus vulgaris] >gi|561024318|gb|ESW23003.1| hypothetical protein PHAVU_004G011100g [Phaseolus vulgaris]	83.83458646616542	3.43135e-134	1065.0
comp11984_c0_seq1	UniRef90_A2SY17	61.19	6.5e-21	99.0	gi|87313173|gb|ABD37883.1|	61.19	6.5e-21	99.0	NP_001276216gi|574584475|ref|NP_001276216.1| chlorophyll a-b binding protein, chloroplastic-like [Glycine max] >gi|255646839|gb|ACU23891.1| unknown [Glycine max]	85.17110266159695	5.20238e-159	1176.0
comp119856_c0_seq1	UniRef90_E4KQB7	59.04	1.9e-20	97.0	gi|493463489|ref|WP_006418697.1|	59.04	1.9e-20	97.0	XP_004492471gi|502104227|ref|XP_004492471.1| PREDICTED: putative protein disulfide-isomerase DDB_G0275025-like [Cicer arietinum]	82.35294117647058	5.64492e-49	447.0
comp11989_c0_seq1	NA	NA	NA	NA	NA	NA	NA	NA	NA	NA	NA	NA
comp11991_c0_seq1	NA	NA	NA	NA	NA	NA	NA	NA	NA	NA	NA	NA
comp11992_c0_seq1	NA	NA	NA	NA	NA	NA	NA	NA	NA	NA	NA	NA
comp11994_c0_seq1	UniRef90_Q6CBU0	100.00	7.9e+06	9.0	gi|154344451|ref|XP_001568167.1|	100.00	7.9e+06	9.0	NA	NA	NA	NA
comp11994_c1_seq1	UniRef90_B8BIE0	69.44	3.8e-21	99.0	gi|302028371|gb|ADK91082.1|	73.91	3.8e-21	99.0	XP_007039493gi|590675598|ref|XP_007039493.1| Basic helix-loop-helix DNA-binding family protein [Theobroma cacao] >gi|508776738|gb|EOY23994.1| Basic helix-loop-helix DNA-binding family protein [Theobroma cacao]	80.0	4.41799e-93	775.0
comp11998_c0_seq1	NA	NA	NA	NA	NA	NA	NA	NA	NA	NA	NA	NA
comp119995_c0_seq1	UniRef90_I1KPW8	73.68	4.4e-07	53.0	gi|502138665|ref|XP_004503488.1|	58.11	5.5e-18	89.0	XP_003532473gi|356527755|ref|XP_003532473.1| PREDICTED: uncharacterized protein LOC100802486 [Glycine max]	62.05128205128205	1.84356e-60	536.0
comp11999_c0_seq1	UniRef90_A2TZV0	67.11	3.8e-21	99.0	gi|505293882|ref|WP_015480984.1|	67.11	3.8e-21	99.0	EZP53500gi|612095066|gb|EZP53500.1| Methionine synthase [Sphingomonas sp. RIT328]	95.29411764705881	1.53942e-46	426.0
comp120004_c0_seq1	UniRef90_I1N2Q9	66.04	2.7e-11	67.0	gi|571547254|ref|XP_006602626.1|	65.75	3.7e-19	93.0	XP_006602626gi|571547254|ref|XP_006602626.1| PREDICTED: dentin sialophosphoprotein-like isoform X1 [Glycine max] >gi|571547258|ref|XP_006602627.1| PREDICTED: dentin sialophosphoprotein-like isoform X2 [Glycine max]	54.14364640883977	4.40127e-34	345.0
comp120006_c0_seq1	UniRef90_I1M6I2	71.88	6.5e-21	99.0	gi|356553515|ref|XP_003545101.1|	71.88	6.5e-21	99.0	XP_004506712gi|502147249|ref|XP_004506712.1| PREDICTED: cytochrome P450 71D10-like [Cicer arietinum]	81.81818181818183	3.79787e-30	299.0
comp12000_c0_seq1	NA	NA	NA	NA	NA	NA	NA	NA	NA	NA	NA	NA
comp12001_c0_seq1	UniRef90_A3W340	71.01	5.0e-21	99.0	gi|37728037|gb|AAO43498.1|	74.29	3.8e-21	99.0	WP_018250817gi|517061999|ref|WP_018250817.1| transcription-repair coupling factor [Sphingomonas melonis]	99.15966386554622	6.26412e-71	610.0
comp120021_c0_seq1	NA	NA	NA	NA	NA	NA	NA	NA	NA	NA	NA	NA
comp12002_c0_seq1	UniRef90_G3VXJ2	100.00	7.9e+06	9.0	gi|565315920|gb|ETE67697.1|	100.00	1.0e+07	8.0	NA	NA	NA	NA
comp12003_c0_seq1	NA	NA	NA	NA	NA	NA	NA	NA	NA	NA	NA	NA
comp12011_c0_seq1	UniRef90_F4NCH2	65.85	1.7e-08	57.0	gi|332322110|emb|CCA66009.1|	65.85	1.7e-08	57.0	ABD28627gi|124359510|gb|ABD28627.2| RNA-directed DNA polymerase (Reverse transcriptase); Ribonuclease H [Medicago truncatula]	56.57894736842105	3.47038e-22	233.0
comp12012_c0_seq1	NA	NA	NA	NA	NA	NA	NA	NA	NA	NA	NA	NA
comp12013_c0_seq1	UniRef90_C0PNI2	70.59	8.5e-21	98.0	gi|413950882|gb|AFW83531.1|	70.59	8.5e-21	98.0	XP_006582279gi|571462421|ref|XP_006582279.1| PREDICTED: uncharacterized protein LOC100807942 [Glycine max]	79.58579881656804	3.68091e-164	1226.0
comp120156_c0_seq1	UniRef90_C7J037	85.71	2.5e-20	97.0	gi|643725934|gb|KDP34781.1|	76.92	1.1e-20	98.0	XP_003530084gi|356522908|ref|XP_003530084.1| PREDICTED: transcription repressor KAN1-like isoform X1 [Glycine max]	62.869198312236286	6.46525e-78	646.0
comp120157_c0_seq1	UniRef90_J3LZ49	57.32	1.9e-20	97.0	gi|573940073|ref|XP_006652447.1|	57.32	1.9e-20	97.0	XP_006604323gi|571556857|ref|XP_006604323.1| PREDICTED: uncharacterized protein LOC100815018 [Glycine max]	83.15789473684211	6.083e-42	383.0
comp120161_c0_seq1	UniRef90_I1NH04	71.19	1.2e-15	81.0	gi|356535814|ref|XP_003536438.1|	69.49	4.7e-15	79.0	XP_006589503gi|571484256|ref|XP_006589503.1| PREDICTED: ABC transporter C family member 10-like [Glycine max]	62.5	1.1363e-13	185.0
comp120186_c0_seq1	NA	NA	NA	NA	NA	NA	NA	NA	NA	NA	NA	NA
comp12018_c0_seq1	NA	NA	NA	NA	NA	NA	NA	NA	NA	NA	NA	NA
comp12018_c1_seq1	UniRef90_D8RFP5	84.91	5.0e-21	99.0	gi|302772725|ref|XP_002969780.1|	84.91	5.0e-21	99.0	XP_003536350gi|356535635|ref|XP_003536350.1| PREDICTED: GATA transcription factor 8-like isoform X1 [Glycine max] >gi|571484010|ref|XP_006589425.1| PREDICTED: GATA transcription factor 8-like isoform X2 [Glycine max] >gi|571484013|ref|XP_006589426.1| PREDICTED: GATA transcription factor 8-like isoform X3 [Glycine max]	87.64367816091954	0.0	1447.0
comp120191_c0_seq1	NA	NA	NA	NA	NA	NA	NA	NA	NA	NA	NA	NA
comp120229_c0_seq1	UniRef90_G7L5T5	75.00	1.4e-18	91.0	gi|593264052|ref|XP_007134204.1|	60.76	5.6e-20	95.0	AHG29002gi|574460716|gb|AHG29002.1| NBS-LRR protein [Cicer arietinum]	80.51948051948052	6.78745e-34	334.0
comp12027_c0_seq1	UniRef90_I1KVD2	91.04	9.2e-31	131.0	gi|226506468|ref|NP_001146221.1|	72.34	5.4e-14	76.0	XP_003528341gi|356519361|ref|XP_003528341.1| PREDICTED: uncharacterized protein At1g04910-like isoform X1 [Glycine max]	95.52238805970148	1.59214e-39	362.0
comp120280_c0_seq1	UniRef90_B9H8W8	65.79	5.8e-07	52.0	gi|586778598|ref|XP_006858310.1|	70.00	8.2e-17	85.0	XP_004488041gi|502085894|ref|XP_004488041.1| PREDICTED: probable polyamine oxidase 5-like [Cicer arietinum]	78.44311377245509	6.43334e-80	666.0
comp12028_c0_seq1	NA	NA	NA	NA	NA	NA	NA	NA	NA	NA	NA	NA
comp12029_c0_seq1	NA	NA	NA	NA	NA	NA	NA	NA	NA	NA	NA	NA
comp120304_c0_seq1	UniRef90_Q9FNY2	95.92	6.5e-21	99.0	gi|7378623|emb|CAB83299.1|	95.92	6.5e-21	99.0	XP_007157060gi|593788042|ref|XP_007157060.1| hypothetical protein PHAVU_002G039800g [Phaseolus vulgaris] >gi|561030475|gb|ESW29054.1| hypothetical protein PHAVU_002G039800g [Phaseolus vulgaris]	90.74074074074075	4.97233e-47	419.0
comp120310_c0_seq1	NA	NA	NA	NA	NA	NA	NA	NA	NA	NA	NA	NA
comp120332_c0_seq1	NA	NA	NA	NA	NA	NA	NA	NA	NA	NA	NA	NA
comp12034_c0_seq1	UniRef90_A6GPW7	75.56	6.9e-12	69.0	gi|648402752|ref|WP_026094503.1|	86.21	7.4e-20	95.0	WP_017980616gi|516605593|ref|WP_017980616.1| biotin synthase [Sphingomonas melonis]	97.2972972972973	4.02024e-40	366.0
comp12039_c0_seq1	UniRef90_Q9LR47	76.60	4.7e-15	79.0	gi|240254013|ref|NP_172038.4|	76.60	4.7e-15	79.0	XP_003536524gi|356535991|ref|XP_003536524.1| PREDICTED: type I inositol 1,4,5-trisphosphate 5-phosphatase CVP2-like isoform X1 [Glycine max] >gi|571484543|ref|XP_006589590.1| PREDICTED: type I inositol 1,4,5-trisphosphate 5-phosphatase CVP2-like isoform X2 [Glycine max] >gi|571484545|ref|XP_006589591.1| PREDICTED: type I inositol 1,4,5-trisphosphate 5-phosphatase CVP2-like isoform X3 [Glycine max]	77.58620689655173	5.43283e-53	470.0
comp120428_c0_seq1	UniRef90_D8U898	66.67	1.2e+02	25.0	gi|302846738|ref|XP_002954905.1|	66.67	1.2e+02	25.0	NA	NA	NA	NA
comp120429_c0_seq1	UniRef90_I1KRX6	83.02	2.5e-18	90.0	gi|356525116|ref|XP_003531173.1|	83.02	2.5e-18	90.0	XP_003531173gi|356525116|ref|XP_003531173.1| PREDICTED: probable beta-1,3-galactosyltransferase 20-like [Glycine max]	80.4054054054054	9.29063e-70	597.0
comp12042_c0_seq1	UniRef90_Q0BXN7	65.67	8.5e-21	98.0	gi|499967335|ref|WP_011648053.1|	65.67	8.5e-21	98.0	WP_017979206gi|516604183|ref|WP_017979206.1| acyl-CoA dehydrogenase [Sphingomonas melonis]	98.87640449438202	2.88824e-55	473.0
comp120431_c0_seq1	NA	NA	NA	NA	NA	NA	NA	NA	NA	NA	NA	NA
comp12045_c0_seq1	UniRef90_C5Y317	68.97	1.5e-20	97.0	gi|413943727|gb|AFW76376.1|	56.52	8.5e-21	98.0	XP_004512855gi|502163487|ref|XP_004512855.1| PREDICTED: probable serine incorporator-like [Cicer arietinum]	92.69662921348315	1.51773e-112	870.0
comp12046_c0_seq1	UniRef90_G7JBE0	64.71	1.7e-19	94.0	gi|357462925|ref|XP_003601744.1|	64.71	1.7e-19	94.0	XP_003630973gi|357521369|ref|XP_003630973.1| hypothetical protein MTR_8g105710 [Medicago truncatula] >gi|355524995|gb|AET05449.1| hypothetical protein MTR_8g105710 [Medicago truncatula]	83.33333333333334	2.92599e-65	526.0
comp120478_c0_seq1	UniRef90_B8AXI5	83.61	3.8e-21	99.0	gi|242074168|ref|XP_002447020.1|	64.94	5.0e-21	99.0	XP_004514916gi|502170806|ref|XP_004514916.1| PREDICTED: LOW QUALITY PROTEIN: transcription factor bHLH67-like [Cicer arietinum]	98.07692307692307	3.86245e-27	281.0
comp120486_c0_seq1	UniRef90_B8AUU2	63.77	1.9e-20	97.0	gi|115460722|ref|NP_001053961.1|	63.77	1.9e-20	97.0	XP_006592504gi|571493304|ref|XP_006592504.1| PREDICTED: uncharacterized protein LOC100782617 isoform X8 [Glycine max]	81.87134502923976	6.8413e-79	672.0
comp12048_c0_seq1	UniRef90_A5C6E4	71.64	4.3e-20	96.0	gi|586689601|ref|XP_006842725.1|	75.86	2.5e-20	97.0	XP_004510112gi|502155538|ref|XP_004510112.1| PREDICTED: 3-hydroxyisobutyryl-CoA hydrolase-like protein 1, mitochondrial-like [Cicer arietinum]	92.41379310344827	2.63286e-88	710.0
comp12048_c0_seq2	UniRef90_B6TKL4	62.82	4.3e-20	96.0	gi|194707902|gb|ACF88035.1|	62.82	4.3e-20	96.0	XP_004510112gi|502155538|ref|XP_004510112.1| PREDICTED: 3-hydroxyisobutyryl-CoA hydrolase-like protein 1, mitochondrial-like [Cicer arietinum]	90.52631578947368	2.21193e-51	449.0
comp12049_c0_seq1	NA	NA	NA	NA	NA	NA	NA	NA	NA	NA	NA	NA
comp12050_c0_seq1	UniRef90_G7J0V9	100.00	6.0e+06	9.0	gi|357458295|ref|XP_003599428.1|	100.00	6.0e+06	9.0	XP_004514999gi|502171153|ref|XP_004514999.1| PREDICTED: putative disease resistance protein RGA4-like isoform X1 [Cicer arietinum] >gi|502171157|ref|XP_004515000.1| PREDICTED: putative disease resistance protein RGA4-like isoform X2 [Cicer arietinum]	63.83647798742138	3.29957e-93	784.0
comp120518_c0_seq1	UniRef90_I1N2S2	71.43	8.5e-21	98.0	gi|604347494|gb|EYU45731.1|	57.65	5.0e-21	99.0	XP_007140430gi|593412801|ref|XP_007140430.1| hypothetical protein PHAVU_008G111200g [Phaseolus vulgaris] >gi|561013563|gb|ESW12424.1| hypothetical protein PHAVU_008G111200g [Phaseolus vulgaris]	68.15642458100558	3.8293e-80	639.0
comp120519_c0_seq1	NA	NA	NA	NA	NA	NA	NA	NA	NA	NA	NA	NA
comp120539_c0_seq1	NA	NA	NA	NA	NA	NA	NA	NA	NA	NA	NA	NA
comp12053_c0_seq1	UniRef90_UPI00026CBCFB	74.29	2.3e-10	63.0	gi|516604621|ref|WP_017979644.1|	97.14	2.7e-11	67.0	WP_017977668gi|516602645|ref|WP_017977668.1| hypothetical protein [Sphingomonas melonis]	100.0	3.3984e-30	299.0
comp12053_c1_seq1	UniRef90_Q477R4	90.74	2.2e-19	93.0	gi|586631772|gb|EWS62922.1|	81.36	3.7e-19	93.0	WP_017977669gi|516602646|ref|WP_017977669.1| sodium/hydrogen exchanger [Sphingomonas melonis]	100.0	1.25937e-32	316.0
comp120555_c0_seq1	UniRef90_G7I511	86.00	7.3e-18	88.0	gi|357443191|ref|XP_003591873.1|	86.00	7.3e-18	88.0	XP_006606254gi|571568584|ref|XP_006606254.1| PREDICTED: probable lysine-specific demethylase ELF6-like isoform X1 [Glycine max] >gi|571568588|ref|XP_006606255.1| PREDICTED: probable lysine-specific demethylase ELF6-like isoform X2 [Glycine max]	76.15062761506276	1.92109e-100	844.0
comp12056_c0_seq1	UniRef90_G7J5R6	59.52	1.1e-05	48.0	gi|357521760|ref|XP_003602981.1|	59.52	1.1e-05	48.0	XP_006603963gi|571554314|ref|XP_006603963.1| PREDICTED: histone acetyltransferase HAC12-like [Glycine max]	43.47826086956522	1.40481e-19	239.0
comp120574_c0_seq1	UniRef90_G7IY27	77.97	1.1e-18	91.0	gi|590606670|ref|XP_007020797.1|	78.69	4.3e-20	96.0	XP_007146487gi|593691862|ref|XP_007146487.1| hypothetical protein PHAVU_006G044700g [Phaseolus vulgaris] >gi|561019710|gb|ESW18481.1| hypothetical protein PHAVU_006G044700g [Phaseolus vulgaris]	94.33962264150944	2.14261e-24	254.0
comp12058_c0_seq1	UniRef90_C5YEU9	62.50	9.4e-16	81.0	gi|573940620|ref|XP_006652711.1|	72.73	6.5e-21	99.0	XP_006576680gi|571445024|ref|XP_006576680.1| PREDICTED: ABC transporter C family member 9-like isoform X3 [Glycine max]	95.52238805970148	6.95859e-35	341.0
comp12059_c0_seq1	UniRef90_B9GGA9	74.58	1.9e-20	97.0	gi|590597964|ref|XP_007018762.1|	79.31	5.0e-21	99.0	XP_004504092gi|502140174|ref|XP_004504092.1| PREDICTED: monoacylglycerol lipase ABHD6-like [Cicer arietinum]	81.26984126984127	0.0	1425.0
comp12060_c0_seq1	UniRef90_F4IZ65	76.27	3.7e-19	93.0	gi|565465106|ref|XP_006290517.1|	70.59	6.5e-21	99.0	XP_006573912gi|571436902|ref|XP_006573912.1| PREDICTED: uncharacterized protein LOC100780017 isoform X2 [Glycine max]	89.79591836734694	1.28873e-115	936.0
comp12061_c0_seq1	UniRef90_J3NA93	72.58	1.9e-20	97.0	gi|593782835|ref|XP_007154458.1|	53.41	1.1e-20	98.0	NP_001237907gi|351726814|ref|NP_001237907.1| uncharacterized protein LOC100500427 [Glycine max] >gi|255630313|gb|ACU15513.1| unknown [Glycine max]	89.78102189781022	1.63516e-83	653.0
comp12064_c0_seq1	UniRef90_G0QW72	69.01	6.5e-21	99.0	gi|125538653|gb|EAY85048.1|	59.34	6.5e-21	99.0	EXC64543gi|587979929|gb|EXC64543.1| Eukaryotic initiation factor 4A-1 [Morus notabilis]	96.55172413793103	6.65846e-54	448.0
comp12065_c0_seq1	UniRef90_B9SZ87	64.86	1.5e-03	41.0	gi|502106452|ref|XP_004492947.1|	71.83	3.8e-21	99.0	XP_003551843gi|356567268|ref|XP_003551843.1| PREDICTED: uncharacterized protein LOC100813026 isoform X1 [Glycine max] >gi|571550256|ref|XP_006603060.1| PREDICTED: uncharacterized protein LOC100813026 isoform X2 [Glycine max]	75.0	1.08527e-42	402.0
comp120669_c0_seq1	UniRef90_I1JB04	74.51	8.0e-13	72.0	gi|571436900|ref|XP_006573911.1|	74.51	8.0e-13	72.0	XP_007157230gi|593788382|ref|XP_007157230.1| hypothetical protein PHAVU_002G053700g [Phaseolus vulgaris] >gi|561030645|gb|ESW29224.1| hypothetical protein PHAVU_002G053700g [Phaseolus vulgaris]	71.84466019417476	6.53947e-29	302.0
comp12066_c0_seq1	UniRef90_A9SZ43	63.77	5.0e-21	99.0	gi|168038314|ref|XP_001771646.1|	63.77	5.0e-21	99.0	XP_006583950gi|571467469|ref|XP_006583950.1| PREDICTED: probable methyltransferase PMT5-like [Glycine max]	91.47286821705426	6.70513e-84	686.0
comp12068_c0_seq1	UniRef90_A2Q2C7	58.33	4.5e-09	59.0	gi|124359710|gb|ABN06064.1|	58.33	4.5e-09	59.0	XP_006586568gi|571475311|ref|XP_006586568.1| PREDICTED: uncharacterized protein LOC102665192 [Glycine max]	61.224489795918366	6.33937e-11	163.0
comp120697_c0_seq1	UniRef90_C6T442	92.54	4.7e-32	136.0	gi|255632185|gb|ACU16452.1|	92.54	4.7e-32	136.0	ACU16452gi|255632185|gb|ACU16452.1| unknown [Glycine max]	91.17647058823529	8.34784e-39	348.0
comp12070_c0_seq1	UniRef90_Q8LPM6	77.27	6.5e-21	99.0	gi|18091781|gb|AAL58072.1|	76.12	5.0e-21	99.0	XP_004515590gi|502174748|ref|XP_004515590.1| PREDICTED: sucrose transport protein SUC2-like [Cicer arietinum]	78.26086956521739	2.29102e-77	638.0
comp12071_c0_seq1	NA	NA	NA	NA	NA	NA	NA	NA	NA	NA	NA	NA
comp12076_c0_seq1	UniRef90_UPI00026CA244	51.72	5.2e-10	62.0	gi|550926885|ref|WP_022675347.1|	60.32	1.4e-14	78.0	WP_022686369gi|550937964|ref|WP_022686369.1| TonB-denpendent receptor [Sphingomonas phyllosphaerae]	92.5	6.65575e-42	398.0
comp12078_c0_seq1	NA	NA	NA	NA	NA	NA	NA	NA	XP_006598390gi|571522743|ref|XP_006598390.1| PREDICTED: putative ribonuclease H protein At1g65750-like [Glycine max]	41.935483870967744	3.94554e-11	167.0
comp12079_c0_seq1	UniRef90_O64619	78.57	1.2e-17	88.0	gi|502154635|ref|XP_004509768.1|	56.82	1.5e-20	97.0	XP_007154747gi|593783413|ref|XP_007154747.1| hypothetical protein PHAVU_003G144200g [Phaseolus vulgaris] >gi|561028101|gb|ESW26741.1| hypothetical protein PHAVU_003G144200g [Phaseolus vulgaris]	74.45255474452554	2.69728e-49	437.0
comp120815_c0_seq1	UniRef90_I1JRV9	86.00	1.2e-17	88.0	gi|502102096|ref|XP_004491966.1|	83.93	5.6e-20	95.0	KDP28544gi|643716918|gb|KDP28544.1| hypothetical protein JCGZ_14315 [Jatropha curcas]	85.13513513513513	1.05846e-36	343.0
comp120826_c0_seq1	NA	NA	NA	NA	NA	NA	NA	NA	NA	NA	NA	NA
comp12082_c0_seq1	NA	NA	NA	NA	NA	NA	NA	NA	NA	NA	NA	NA
comp12083_c0_seq1	UniRef90_C0B2B4	68.18	5.0e-21	99.0	gi|590102663|emb|CDI03948.1|	61.04	3.8e-21	99.0	WP_017979280gi|516604257|ref|WP_017979280.1| alcohol dehydrogenase [Sphingomonas melonis]	100.0	1.45166e-53	459.0
comp12084_c0_seq1	NA	NA	NA	NA	NA	NA	NA	NA	NA	NA	NA	NA
comp12085_c0_seq1	UniRef90_Q93ZV0	82.35	8.4e-19	92.0	gi|15239621|ref|NP_197399.1|	82.35	8.4e-19	92.0	XP_003594096gi|357447641|ref|XP_003594096.1| hypothetical protein MTR_2g021310 [Medicago truncatula] >gi|355483144|gb|AES64347.1| hypothetical protein MTR_2g021310 [Medicago truncatula]	94.28571428571428	2.43896e-36	350.0
comp1208_c0_seq1	UniRef90_I1NA58	78.12	3.9e-06	49.0	gi|356570734|ref|XP_003553540.1|	78.12	3.9e-06	49.0	XP_003553540gi|356570734|ref|XP_003553540.1| PREDICTED: chitinase-like protein PB1E7.04c-like isoform X1 [Glycine max]	55.294117647058826	3.27524e-16	201.0
comp120963_c0_seq1	UniRef90_I1N816	74.29	1.9e-20	97.0	gi|255636415|gb|ACU18546.1|	72.22	8.5e-21	98.0	AFK36278gi|388496424|gb|AFK36278.1| unknown [Lotus japonicus]	72.3076923076923	3.84902e-49	446.0
comp12096_c0_seq1	UniRef90_A4S9D3	63.79	3.2e-16	83.0	gi|145355325|ref|XP_001421914.1|	63.79	3.2e-16	83.0	XP_006587390gi|571477853|ref|XP_006587390.1| PREDICTED: histone-lysine N-methyltransferase ASHH3-like isoform X1 [Glycine max] >gi|571477855|ref|XP_006587391.1| PREDICTED: histone-lysine N-methyltransferase ASHH3-like isoform X2 [Glycine max] >gi|571477857|ref|XP_006587392.1| PREDICTED: histone-lysine N-methyltransferase ASHH3-like isoform X3 [Glycine max]	87.88927335640139	1.22427e-162	1209.0
comp12098_c0_seq1	NA	NA	NA	NA	NA	NA	NA	NA	NA	NA	NA	NA
comp12101_c0_seq1	UniRef90_I1MS20	82.46	3.8e-21	99.0	gi|22325479|ref|NP_178546.2|	68.33	1.2e-17	88.0	XP_004513507gi|502165283|ref|XP_004513507.1| PREDICTED: protein CREG1-like [Cicer arietinum]	79.51807228915662	7.95481e-90	698.0
comp121022_c0_seq1	UniRef90_Q0KIP5	75.61	2.4e-12	70.0	gi|113205327|gb|ABI34342.1|	75.61	2.4e-12	70.0	CAN71267gi|147767344|emb|CAN71267.1| hypothetical protein VITISV_017889 [Vitis vinifera]	62.5	8.45023e-15	138.0
comp12102_c0_seq1	UniRef90_B9F7I5	81.67	1.1e-20	98.0	gi|590686092|ref|XP_007042278.1|	80.00	5.0e-21	99.0	XP_004500904gi|502131186|ref|XP_004500904.1| PREDICTED: phospholipase D delta-like isoform X2 [Cicer arietinum]	94.44444444444444	9.99343e-50	447.0
comp12104_c0_seq1	NA	NA	NA	NA	NA	NA	NA	NA	NA	NA	NA	NA
comp121052_c0_seq1	UniRef90_I1JNU0	92.16	1.1e-18	91.0	gi|502109523|ref|XP_004493665.1|	94.23	3.3e-20	96.0	XP_004493665gi|502109523|ref|XP_004493665.1| PREDICTED: mitochondrial Rho GTPase 1-like isoform X2 [Cicer arietinum]	94.23076923076923	6.77382e-24	258.0
comp12105_c0_seq1	UniRef90_B9I0G1	80.39	5.5e-18	89.0	gi|224115330|ref|XP_002317005.1|	80.39	5.5e-18	89.0	XP_004494743gi|502113739|ref|XP_004494743.1| PREDICTED: uncharacterized protein LOC101514117 [Cicer arietinum]	81.25	5.28948e-11	153.0
comp12105_c0_seq2	UniRef90_I1JF15	80.65	1.7e-06	51.0	gi|502113739|ref|XP_004494743.1|	83.87	3.4e-07	53.0	NA	NA	NA	NA
comp12106_c0_seq1	UniRef90_B8B2Y5	92.31	2.5e-20	97.0	gi|567892999|ref|XP_006439020.1|	89.09	5.0e-21	99.0	XP_003592817gi|357445079|ref|XP_003592817.1| Callose synthase [Medicago truncatula] >gi|355481865|gb|AES63068.1| Callose synthase [Medicago truncatula]	97.32142857142857	2.7932e-67	585.0
comp12108_c0_seq1	UniRef90_A5BP26	60.00	2.5e-20	97.0	gi|147796443|emb|CAN74819.1|	60.00	2.5e-20	97.0	ABE88099gi|92886089|gb|ABE88099.1| conserved hypothetical protein [Medicago truncatula]	53.98230088495575	1.18356e-31	299.0
comp121092_c0_seq1	NA	NA	NA	NA	NA	NA	NA	NA	NA	NA	NA	NA
comp121096_c0_seq1	UniRef90_D9ZIP1	70.27	8.5e-21	98.0	gi|302398599|gb|ADL36594.1|	70.27	8.5e-21	98.0	ACN21650gi|223702438|gb|ACN21650.1| putative basic helix-loop-helix protein BHLH25 [Lotus japonicus]	79.6078431372549	4.19597e-105	820.0
comp121103_c0_seq1	UniRef90_Q9FJD1	65.71	1.9e-20	97.0	gi|449442222|ref|XP_004138881.1|	61.54	6.5e-21	99.0	XP_006595683gi|571506285|ref|XP_006595683.1| PREDICTED: oligopeptide transporter 1-like [Glycine max]	83.05084745762711	3.93447e-61	540.0
comp121105_c0_seq1	NA	NA	NA	NA	NA	NA	NA	NA	NA	NA	NA	NA
comp121110_c0_seq1	UniRef90_Q9SX33	67.86	3.2e-18	90.0	gi|565363748|ref|XP_006348593.1|	80.36	1.4e-18	91.0	XP_003523007gi|356508527|ref|XP_003523007.1| PREDICTED: putative phospholipid-transporting ATPase 9-like isoform X1 [Glycine max]	86.17021276595744	7.74195e-48	439.0
comp121119_c0_seq1	UniRef90_I1K4G9	81.25	1.7e-08	57.0	gi|502140208|ref|XP_004504109.1|	70.83	7.9e-11	65.0	XP_003531335gi|356525445|ref|XP_003531335.1| PREDICTED: uncharacterized protein LOC100806374 [Glycine max]	51.11111111111111	4.86868e-08	136.0
comp12111_c0_seq1	NA	NA	NA	NA	NA	NA	NA	NA	NA	NA	NA	NA
comp121121_c0_seq1	UniRef90_F6H4A2	60.56	7.3e-18	88.0	gi|460383456|ref|XP_004237439.1|	61.73	1.9e-20	97.0	AFK34699gi|388493266|gb|AFK34699.1| unknown [Medicago truncatula]	66.50717703349282	1.87795e-78	640.0
comp121133_c0_seq1	UniRef90_I1KY77	82.46	1.5e-20	97.0	gi|565355923|ref|XP_006344824.1|	68.18	2.5e-20	97.0	XP_003600094gi|357459627|ref|XP_003600094.1| hypothetical protein MTR_3g051720 [Medicago truncatula] >gi|355489142|gb|AES70345.1| hypothetical protein MTR_3g051720 [Medicago truncatula]	75.0	1.2244e-95	780.0
comp121140_c0_seq1	NA	NA	NA	NA	NA	NA	NA	NA	NA	NA	NA	NA
comp121144_c0_seq1	UniRef90_I1MRF8	100.00	4.6e+06	9.0	gi|590577688|ref|XP_007013303.1|	55.56	8.5e-21	98.0	XP_003526349gi|356515320|ref|XP_003526349.1| PREDICTED: pentatricopeptide repeat-containing protein At1g11290-like [Glycine max]	86.45833333333334	4.56478e-51	458.0
comp121149_c0_seq1	UniRef90_B9RXY1	60.53	5.0e-21	99.0	gi|357490189|ref|XP_003615382.1|	63.51	3.8e-21	99.0	XP_007149662gi|593698378|ref|XP_007149662.1| hypothetical protein PHAVU_005G088700g [Phaseolus vulgaris] >gi|561022926|gb|ESW21656.1| hypothetical protein PHAVU_005G088700g [Phaseolus vulgaris]	83.73983739837398	1.33813e-60	540.0
comp121158_c0_seq1	UniRef90_A9TBU4	77.55	7.4e-20	95.0	gi|586683077|ref|XP_006841179.1|	62.69	8.5e-21	98.0	XP_003549991gi|356563482|ref|XP_003549991.1| PREDICTED: lysosomal Pro-X carboxypeptidase-like [Glycine max]	75.6578947368421	1.45259e-71	599.0
comp121159_c0_seq1	UniRef90_I1N9Y3	85.71	1.7e-19	94.0	gi|356572317|ref|XP_003554315.1|	85.71	1.7e-19	94.0	XP_007144438gi|593687557|ref|XP_007144438.1| hypothetical protein PHAVU_007G156100g [Phaseolus vulgaris] >gi|561017628|gb|ESW16432.1| hypothetical protein PHAVU_007G156100g [Phaseolus vulgaris]	82.56880733944955	4.55146e-53	481.0
comp12115_c0_seq1	NA	NA	NA	NA	gi|612095433|gb|EZP53861.1|	86.21	1.2e-07	55.0	EZP53861gi|612095433|gb|EZP53861.1| TonB-dependent outer membrane receptor [Sphingomonas sp. RIT328]	86.20689655172413	1.92196e-17	138.0
comp121161_c0_seq1	UniRef90_B9SBF0	82.26	1.1e-20	98.0	gi|255564649|ref|XP_002523319.1|	82.26	1.1e-20	98.0	XP_004510654gi|502156804|ref|XP_004510654.1| PREDICTED: nephrocystin-3-like [Cicer arietinum]	93.69369369369369	2.12967e-63	543.0
comp121168_c0_seq1	NA	NA	NA	NA	NA	NA	NA	NA	ABN08556gi|124360546|gb|ABN08556.1| Polyprotein, putative [Medicago truncatula]	43.83561643835616	7.07852e-10	147.0
comp121175_c0_seq1	UniRef90_D3VD61	73.53	6.5e-21	99.0	gi|498912106|ref|WP_010847307.1|	73.53	6.5e-21	99.0	WP_001681102gi|487413525|ref|WP_001681102.1| major outer membrane lipoprotein Lpp [Escherichia coli] >gi|476044602|gb|EMU69819.1| major outer membrane lipoprotein Lpp [Escherichia coli MP021552.12]	100.0	7.99622e-46	385.0
comp12117_c0_seq1	UniRef90_B9GFS9	80.00	5.6e-03	39.0	gi|629084702|gb|KCW51059.1|	74.19	7.5e-05	45.0	XP_003528735gi|356520166|ref|XP_003528735.1| PREDICTED: uncharacterized protein LOC100775691 [Glycine max]	82.17821782178217	2.37728e-48	436.0
comp12118_c0_seq1	NA	NA	NA	NA	NA	NA	NA	NA	NA	NA	NA	NA
comp121190_c0_seq1	UniRef90_G7K3Z9	67.12	8.4e-19	92.0	gi|357484371|ref|XP_003612473.1|	67.12	8.4e-19	92.0	AFK39927gi|388503722|gb|AFK39927.1| unknown [Lotus japonicus]	71.05263157894737	6.32148e-13	173.0
comp121197_c0_seq1	NA	NA	NA	NA	NA	NA	NA	NA	NA	NA	NA	NA
comp12119_c0_seq1	NA	NA	NA	NA	NA	NA	NA	NA	NA	NA	NA	NA
comp121207_c0_seq1	NA	NA	NA	NA	NA	NA	NA	NA	NA	NA	NA	NA
comp121211_c0_seq1	NA	NA	NA	NA	NA	NA	NA	NA	NA	NA	NA	NA
comp121212_c0_seq1	UniRef90_F2DMS2	81.13	5.0e-21	99.0	gi|326516802|dbj|BAJ96393.1|	81.13	5.0e-21	99.0	XP_007144168gi|593687010|ref|XP_007144168.1| hypothetical protein PHAVU_007G134300g [Phaseolus vulgaris] >gi|561017358|gb|ESW16162.1| hypothetical protein PHAVU_007G134300g [Phaseolus vulgaris]	84.93150684931507	0.0	2098.0
comp121213_c0_seq1	NA	NA	NA	NA	NA	NA	NA	NA	NA	NA	NA	NA
comp121219_c0_seq1	NA	NA	NA	NA	NA	NA	NA	NA	NA	NA	NA	NA
comp121224_c0_seq1	NA	NA	NA	NA	NA	NA	NA	NA	NA	NA	NA	NA
comp12122_c0_seq1	UniRef90_F2D8E6	67.57	6.5e-21	99.0	gi|326506652|dbj|BAJ91367.1|	67.57	6.5e-21	99.0	ACU23163gi|255645333|gb|ACU23163.1| unknown [Glycine max]	86.48648648648648	9.80831e-162	1187.0
comp121231_c0_seq1	UniRef90_I1MKQ1	89.47	1.4e-01	34.0	gi|502105453|ref|XP_004492809.1|	67.24	4.1e-14	76.0	XP_004492809gi|502105453|ref|XP_004492809.1| PREDICTED: golgin candidate 3-like [Cicer arietinum]	69.01408450704226	2.31386e-13	184.0
comp121234_c0_seq1	UniRef90_I1LIR9	54.84	8.5e-21	98.0	gi|242062986|ref|XP_002452782.1|	71.83	6.5e-21	99.0	XP_006583288gi|571465209|ref|XP_006583288.1| PREDICTED: cytochrome P450 86A8-like [Glycine max]	91.97994987468672	0.0	1970.0
comp121235_c0_seq1	NA	NA	NA	NA	NA	NA	NA	NA	NA	NA	NA	NA
comp121240_c0_seq1	NA	NA	NA	NA	NA	NA	NA	NA	NA	NA	NA	NA
comp121247_c0_seq1	NA	NA	NA	NA	NA	NA	NA	NA	NA	NA	NA	NA
comp121248_c0_seq1	UniRef90_B9IM94	74.58	5.0e-21	99.0	gi|596134425|ref|XP_007222265.1|	70.49	3.8e-21	99.0	NP_001242577gi|363807020|ref|NP_001242577.1| uncharacterized protein LOC100809900 [Glycine max] >gi|255634953|gb|ACU17835.1| unknown [Glycine max]	70.49180327868852	7.15067e-69	575.0
comp12124_c0_seq1	NA	NA	NA	NA	gi|595801131|ref|XP_007201775.1|	73.33	5.7e-05	46.0	XP_007162569gi|593799062|ref|XP_007162569.1| hypothetical protein PHAVU_001G163000g [Phaseolus vulgaris] >gi|561036033|gb|ESW34563.1| hypothetical protein PHAVU_001G163000g [Phaseolus vulgaris]	62.06896551724138	5.04937e-12	177.0
comp12125_c0_seq1	UniRef90_I1MT31	72.22	7.0e-14	75.0	gi|356498758|ref|XP_003518216.1|	70.59	7.0e-14	75.0	XP_006600547gi|571534521|ref|XP_006600547.1| PREDICTED: reticulon-like protein B21-like isoform X2 [Glycine max]	68.68686868686868	1.94954e-31	315.0
comp121264_c0_seq1	UniRef90_I3SB61	89.66	6.7e-08	55.0	gi|449441057|ref|XP_004138300.1|	100.00	1.0e+07	8.0	AFK37503gi|388498874|gb|AFK37503.1| unknown [Lotus japonicus]	56.81818181818182	3.70351e-31	310.0
comp121269_c0_seq1	NA	NA	NA	NA	NA	NA	NA	NA	NA	NA	NA	NA
comp12126_c0_seq1	UniRef90_D5AAF7	75.38	1.1e-20	98.0	gi|293332593|ref|NP_001170583.1|	79.10	6.5e-21	99.0	XP_006581034gi|571458092|ref|XP_006581034.1| PREDICTED: uncharacterized protein LOC100806535 isoform X1 [Glycine max]	96.26168224299066	2.79482e-67	545.0
comp12127_c0_seq1	NA	NA	NA	NA	NA	NA	NA	NA	NA	NA	NA	NA
comp12128_c0_seq1	NA	NA	NA	NA	NA	NA	NA	NA	NA	NA	NA	NA
comp121310_c0_seq1	UniRef90_I1MV77	87.23	6.3e-17	85.0	gi|567221162|ref|XP_006414210.1|	59.68	1.8e-14	77.0	XP_006600857gi|571536600|ref|XP_006600857.1| PREDICTED: uncharacterized protein LOC102661981 [Glycine max]	85.64356435643565	1.79349e-108	842.0
comp121311_c0_seq1	UniRef90_A7SD80	70.18	4.2e-18	89.0	gi|527202122|gb|EPS69003.1|	74.14	1.5e-20	97.0	AFK38875gi|388501618|gb|AFK38875.1| unknown [Medicago truncatula]	73.59550561797754	4.57451e-74	604.0
comp121324_c0_seq1	NA	NA	NA	NA	NA	NA	NA	NA	NA	NA	NA	NA
comp121325_c0_seq1	UniRef90_C5WZB2	59.04	6.5e-21	99.0	gi|242039415|ref|XP_002467102.1|	59.04	6.5e-21	99.0	XP_003540022gi|356543142|ref|XP_003540022.1| PREDICTED: probable peptide/nitrate transporter At1g22540-like isoform 1 [Glycine max]	75.45454545454545	7.07924e-47	432.0
comp121348_c0_seq1	UniRef90_G7K282	66.10	7.2e-16	82.0	gi|502097520|ref|XP_004491014.1|	63.24	1.3e-19	94.0	XP_004491014gi|502097520|ref|XP_004491014.1| PREDICTED: peptide-N4-(N-acetyl-beta-glucosaminyl)asparagine amidase A-like [Cicer arietinum]	63.23529411764706	6.8277e-22	243.0
comp121351_c0_seq1	NA	NA	NA	NA	NA	NA	NA	NA	NA	NA	NA	NA
comp121352_c0_seq1	UniRef90_I1MC08	67.86	2.4e-16	83.0	gi|356553337|ref|XP_003545013.1|	67.86	2.4e-16	83.0	XP_003549475gi|571539899|ref|XP_003549475.2| PREDICTED: calcium-dependent protein kinase 29-like [Glycine max]	63.829787234042556	3.43199e-27	280.0
comp121353_c0_seq1	UniRef90_I1KJJ4	71.01	1.5e-20	97.0	gi|595809922|ref|XP_007202991.1|	64.79	2.8e-19	93.0	AFK38043gi|388499954|gb|AFK38043.1| unknown [Medicago truncatula]	55.49132947976878	1.01556e-52	465.0
comp12135_c0_seq1	UniRef90_UPI00026CD09F	77.08	5.3e-12	69.0	gi|516605298|ref|WP_017980321.1|	94.44	1.1e-20	98.0	WP_017980321gi|516605298|ref|WP_017980321.1| hypothetical protein [Sphingomonas melonis]	94.44444444444444	2.96605e-12	176.0
comp121362_c0_seq1	UniRef90_G7L347	70.59	2.1e-13	74.0	gi|449433085|ref|XP_004134328.1|	62.90	1.2e-17	88.0	XP_003530418gi|356523586|ref|XP_003530418.1| PREDICTED: pentatricopeptide repeat-containing protein At3g29230-like [Glycine max]	81.48148148148148	7.25107e-55	483.0
comp121364_c0_seq1	UniRef90_G7ILH0	75.00	1.0e-08	58.0	gi|593695437|ref|XP_007148217.1|	71.43	3.2e-18	90.0	XP_003547134gi|356557662|ref|XP_003547134.1| PREDICTED: uncharacterized protein LOC100804245 [Glycine max]	64.16666666666667	6.59862e-32	316.0
comp121376_c0_seq1	UniRef90_B9GFP6	90.91	8.5e-21	98.0	gi|470137515|ref|XP_004304509.1|	92.73	5.0e-21	99.0	XP_003529607gi|356521939|ref|XP_003529607.1| PREDICTED: kinesin-related protein 6-like [Glycine max]	61.86046511627907	1.85485e-60	534.0
comp121380_c0_seq1	NA	NA	NA	NA	NA	NA	NA	NA	NA	NA	NA	NA
comp12138_c0_seq1	UniRef90_I1MJ98	100.00	2.1e+04	17.0	gi|587838276|gb|EXB28985.1|	59.49	1.3e-19	94.0	XP_006598212gi|571521727|ref|XP_006598212.1| PREDICTED: G-type lectin S-receptor-like serine/threonine-protein kinase RLK1-like [Glycine max]	72.0	4.91886e-45	420.0
[truncated: 60,192 more rows]
