# Supplementary material for: RNA-Seq of Guar (Cyamopsis tetragonoloba, L. Taub.) Leaves: De novo Transcriptome Assembly, Functional Annotation and Development of Genomic Resources
Source: Front Plant Sci. 2017 Feb 2;8:91. doi: 10.3389/fpls.2017.00091 (PMC5288370; doi:10.3389/fpls.2017.00091)
Supplement: Supplementary file 9 [file DataSheet2.XLSX]

## Sheet: Sheet1
Enzyme subclass distribution in guar leaf transcriptome
Sr. No.	Enzyme subclass	Number of unigenes
OXIDOREDUCTASES
	1.1.- Acting on the CH-OH group of donors	382
	1.2.- Acting on the aldehyde or oxo group of donors	177
	1.3.- Acting on the CH-CH group of donors	514
	1.4.- Acting on the CH-NH(2) group of donors	53
	1.5.- Acting on the CH-NH group of donors	59
	1.6.- Acting on NADH or NADPH	168
	1.7.- Acting on other nitrogenous compounds as donors	16
	1.8.- Acting on a sulfur group of donors	91
	1.9.- Acting on a heme group of donors	43
	1.10.- Acting on diphenols and related substances as donors	39
	1.11.- Acting on a peroxide as acceptor	169
	1.12.- Acting on hydrogen as donors	3
	1.13.- With NADH or NADPH as one donor	96
	1.14.- With NADH or NADPH as one donor	211
	1.15.- Acting on superoxide as acceptor	11
	1.16.- Oxidizing metal ions	13
	1.17.- Acting on CH or CH(2) groups	31
	1.18.- Acting on iron-sulfur proteins as donors	4
	1.20.- Acting on phosphorus or arsenic in donors	5
	1.21.- Catalyzing the reaction X-H + Y-H = 'X-Y'	8
TRANSFERASES
	2.1.- Transferring one-carbon groups	641
	2.2.- Transferring aldehyde or ketonic groups	43
	2.3.- Acyltransferases	342
	2.4.- Glycosyltransferases	664
	2.5.- Transferring alkyl or aryl groups, other than methyl groups	152
	2.6.- Transferring nitrogenous groups	102
	2.7.- Transferring phosphorus-containing groups	2689
	2.8.- Transferring sulfur-containing groups	42
HYDROLASES
29	3.1.- Acting on ester bonds	809
30	3.2.- Glycosylases	673
31	3.3.- Acting on ether bonds	9
32	3.4.- Acting on peptide bonds (peptidases)	685
33	3.5.- Acting on carbon-nitrogen bonds, other than peptide bonds	181
34	3.6.- Acting on acid anhydrides	676
35	3.7.- Acting on carbon-carbon bonds	1
36	3.8.- Acting on halide bonds	10
37	3.13.- Acting on carbon-sulfur bonds	1
LYASES
38	4.1.- Carbon-carbon lyases	213
39	4.2.- Carbon-oxygen lyases	209
40	4.3.- Carbon-nitrogen lyases	39
41	4.4.- Carbon-sulfur lyases	49
42	4.6.- Phosphorus-oxygen lyases	2
43	4.99.- Other lyases	10
ISOMERASES
44	5.1.- Racemases and epimerases	79
45	5.2.- Cis-trans-isomerases	94
46	5.3.- Intramolecularoxidoreductases	63
47	5.4.- Intramoleculartransferases	110
48	5.5.- Intramolecularlyases	14
49	5.99.- Other isomerases	48
LIGASES
50	6.1.- Forming carbon-oxygen bonds	122
51	6.2.- Forming carbon-sulfur bonds	54
52	6.3.- Forming carbon-nitrogen bonds	463
53	6.4.- Forming carbon-carbon bonds	34
54	6.5.- Forming phosphoric ester bonds	31
55	6.6.- Forming nitrogen-metal bonds	18
