# Supplementary material for: RNA-Seq of Guar (Cyamopsis tetragonoloba, L. Taub.) Leaves: De novo Transcriptome Assembly, Functional Annotation and Development of Genomic Resources
Source: Front Plant Sci. 2017 Feb 2;8:91. doi: 10.3389/fpls.2017.00091 (PMC5288370; doi:10.3389/fpls.2017.00091)
Supplement: Supplementary file 10 [file DataSheet3.XLSX]

## Sheet: Sheet1
Specifications
==============
Sequence source file: "assembly_clust.fas"
Definement of microsatellites (unit size / minimum number of repeats):
(1/10) (2/6) (3/5) (4/5) (5/5) (6/5)
Maximal number of bases interrupting 2 SSRs in a compound microsatellite: 100
RESULTS OF MICROSATELLITE SEARCH
================================
Total number of sequences examined: 62146
Total size of examined sequences (bp): 42219607
Total number of identified SSRs: 5773
Number of SSR containing sequences: 4970
Number of sequences containing more than 1 SSR: 593
Number of SSRs present in compound formation: 314
Distribution to different repeat type classes
---------------------------------------------
Unit size	Number of SSRs
1	2624
2	1179
3	1856
4	97
5	7
6	10
Frequency of identified SSR motifs
----------------------------------
Repeats	5	6	7	8	9	10	11	12	13	14	15	16	17	18	19	20	21	22	23	total
A	-	-	-	-	-	606	264	160	119	67	37	44	22	8	7	7	5	1		1347
C	-	-	-	-	-	6	6	1	1	1										15
G	-	-	-	-	-	10	4	5		2	4	6	2							33
T	-	-	-	-	-	537	304	149	98	67	40	18	3	6	1	1	1	2	2	1229
AC	-	11	9	6	1	2														29
AG	-	161	70	36	34	18	15													334
AT	-	34	15	8	10	2	1													70
CA	-	20	13	10	1															44
CG	-	2																		2
CT	-	77	33	23	7	6	6	1									3			156
GA	-	85	46	26	19	12	8	1												197
GC	-	6	1																	7
GT	-	8	4	4	3	4			1	1										25
TA	-	20	16	5	4	2														47
TC	-	103	41	33	18	11	3													209
TG	-	32	12	11	1	1		2												59
AAC	15	7	2																	24
AAG	67	37	13	1																118
AAT	13	8	1																	22
ACA	9	4																		13
ACC	12	4	5																	21
ACG	4	5																		9
ACT	2	2																		4
AGA	98	45	27																	170
AGC	18	1	2																	21
AGG	14	10	3																	27
AGT	3	3																		6
ATA	5	2	2				2													11
ATC	23	4	1																	28
ATG	15	5	2	1																23
ATT	25	5	3	1																34
CAA	10	7	2																	19
CAC	12	7	2																	21
CAG	11	11	3																	25
CAT	15	11	3	1																30
CCA	21	12	2	1																36
CCG	7	19																		26
CCT	14	5	4	2																25
CGA	3	1																		4
CGC	4		2																	6
CGG	13	1																		14
CGT	3		1																	4
CTA	3																			3
CTC	15	6	7																	28
CTG	11	7	1	1																20
CTT	61	16	11																	88
GAA	114	64	23																	201
GAC	5			1																6
GAG	17	7	5																	29
GAT	21	7	2																	30
GCA	13	2	8	1																24
GCC	3	1																		4
GCG	9	2																		11
GCT	14	4		1																19
GGA	23	16	1																	40
GGC	9	4		1																14
GGT	22	7	3																	32
GTA	2	1																		3
GTC	3																			3
GTG	13	7	1			1														22
GTT	17	1	1	1																20
TAA	7	6	1	1																15
TAC	5		1																	6
TAG	2																			2
TAT	12	2	3																	17
TCA	28	8	1																	37
TCC	14	6	1	1																22
TCG	4	1	1																	6
TCT	56	18	16																	90
TGA	22	4	2																	28
TGC	24	7	2	2																35
TGG	33	9	4	2																48
TGT	8	9	1	2																20
TTA	3	1	2																	6
TTC	91	50	14																	155
TTG	20	7	3	1																31
AAAC	1																			1
AAAG	2																			2
AAAT	1																			1
AAGA	5	2																		7
AAGG	2		1																	3
AATC	1																			1
AATT	7																			7
ACAA	1																			1
AGAA	6						1													7
AGAT		1																		1
AGGA	1																			1
AGTG		1																		1
ATAC		1																		1
ATAG	2																			2
ATTA	1	1																		2
CATT	1																			1
CTAT	1																			1
CTCA	1																			1
CTGG	1																			1
CTTT	3																			3
GAAA	1	3																		4
GAAG	1																			1
GAAT	1																			1
GATA	4																			4
GATG	1																			1
GGAC	1																			1
GGAT	1																			1
GTGA	1	1																		2
GTGC			1																	1
GTTT		1																		1
TAAC	1																			1
TAAT	1																			1
TAGA	1																			1
TAGC	2																			2
TATC	8																			8
TATT	1																			1
TCAC	1	1																		2
TCCT		1																		1
TCTT	7	1																		8
TGGT					1															1
TTAA	3																			3
TTCC	1																			1
TTCT	1	1																		2
TTTC	3																			3
AGAGA		1																		1
CGTGC	1																			1
GAGAG			1																	1
TCTCA	1																			1
TTCAA	1																			1
TTCGT		1																		1
TTCTT	1																			1
AATTCA	1																			1
AGATGC	1																			1
CGGTCC				1																1
GCGAGT	1																			1
GCGGAG		1																		1
GGAAAA		1																		1
TGGAGC	1																			1
TGTAGC	1																			1
TTTTTC	2																			2
Frequency of classified repeat types (considering sequence complementary)
-------------------------------------------------------------------------
Repeats	5	6	7	8	9	10	11	12	13	14	15	16	17	18	19	20	21	22	23	total
A/T	-	-	-	-	-	1143	568	309	217	134	77	62	25	14	8	8	6	3	2	2576
C/G	-	-	-	-	-	16	10	6	1	3	4	6	2							48
AC/GT	-	71	38	31	6	7		2	1	1										157
AG/CT	-	426	190	118	78	47	32	2									3			896
AT/AT	-	54	31	13	14	4	1													117
CG/CG	-	8	1																	9
AAC/GTT	79	35	9	4																127
AAG/CTT	487	230	104	1																822
AAT/ATT	65	24	12	2			2													105
ACC/GGT	113	46	17	3		1														180
ACG/CGT	22	7	2	1																32
ACT/AGT	17	6	1																	24
AGC/CTG	91	32	16	5																144
AGG/CCT	97	50	21	3																171
ATC/ATG	124	39	11	2																176
CCG/CGG	45	27	2	1																75
AAAC/GTTT	2	1																		3
AAAG/CTTT	28	7					1													36
AAAT/ATTT	2																			2
AACC/GGTT					1															1
AACT/AGTT	1																			1
AAGG/CCTT	5	1	1																	7
AATC/ATTG	1																			1
AATG/ATTC	2																			2
AATT/AATT	12	1																		13
ACAT/ATGT		1																		1
ACGC/CGTG			1																	1
ACGG/CCGT	1																			1
ACTC/AGTG	3	3																		6
AGAT/ATCT	16	1																		17
AGCC/CTGG	1																			1
AGCT/AGCT	2																			2
ATCC/ATGG	2																			2
AAAAG/CTTTT	1																			1
AAACG/CGTTT		1																		1
AAGAG/CTCTT		1																		1
AATTC/AATTG	1																			1
ACGGC/CCGTG	1																			1
AGAGG/CCTCT			1																	1
AGATG/ATCTC	1																			1
AAAAAG/CTTTTT	2																			2
AAAAGG/CCTTTT		1																		1
AAATTC/AATTTG	1																			1
ACAGCT/AGCTGT	1																			1
ACCGGG/CCCGGT				1																1
ACTCGC/AGTGCG	1																			1
AGATGC/ATCTGC	1																			1
AGCTCC/AGCTGG	1																			1
AGGCGG/CCGCCT		1																		1
