# Supplementary material for: RNA-Seq of Guar (Cyamopsis tetragonoloba, L. Taub.) Leaves: De novo Transcriptome Assembly, Functional Annotation and Development of Genomic Resources
Source: Front Plant Sci. 2017 Feb 2;8:91. doi: 10.3389/fpls.2017.00091 (PMC5288370; doi:10.3389/fpls.2017.00091)
Supplement: Supplementary file 11 [file DataSheet4.XLSX]

## Sheet: Sheet1
ID	SSR nr.	SSR type	SSR	size	start	end
comp547_c0_seq1_len=277_path=[255:0-150_406:151-276]	1	p1	(T)12	12	139	150
comp1718_c0_seq1_len=252_path=[1:0-251]	1	p2	(TA)6	12	238	249
comp1736_c0_seq1_len=652_path=[1:0-214_216:215-651]	1	p1	(A)11	11	632	642
comp1753_c0_seq1_len=548_path=[526:0-367_894:368-547]	1	p1	(T)11	11	167	177
comp1790_c0_seq1_len=302_path=[1:0-152_154:153-208_210:209-301]	1	p2	(TC)7	14	93	106
comp1834_c0_seq1_len=232_path=[209:0-109_448:110-110_319:111-231]	1	p2	(AG)9	18	122	139
comp1883_c0_seq1_len=1010_path=[988:0-530_1519:531-1009]	1	p1	(T)10	10	968	977
comp1897_c0_seq1_len=223_path=[201:0-87_289:88-222]	1	p1	(A)10	10	214	223
comp1927_c0_seq1_len=289_path=[267:0-288]	1	p1	(A)12	12	183	194
comp1966_c0_seq1_len=387_path=[1:0-386]	1	p2	(CA)7	14	309	322
comp2080_c0_seq1_len=436_path=[1:0-435]	1	p1	(A)11	11	194	204
comp2114_c0_seq1_len=243_path=[221:0-242]	1	p2	(GA)10	20	1	20
comp2139_c0_seq1_len=281_path=[146:0-39_186:40-144_337:145-249_310:250-280]	1	c	(CT)7gtctctctcttcagcttctttttctagcctccttctcctttccagcaccacatgattcttcctccaaatattaatt(TC)7tttctatctctagagagtttagaatcaaattcctttttctagcctccttctcctttccagcaccacatgattcttcctccaaatattaatt(TC)7	209	10	218
comp2143_c0_seq1_len=383_path=[1:0-96_98:97-382]	1	p2	(GT)8	16	354	369
comp2165_c0_seq2_len=223_path=[589:0-30_420:31-222]	1	p1	(T)11	11	15	25
comp2183_c0_seq1_len=446_path=[424:0-289_714:290-445]	1	p1	(A)12	12	28	39
comp2213_c0_seq1_len=1297_path=[1:0-1296]	1	p3	(TAC)5	15	50	64
comp2215_c0_seq1_len=322_path=[300:0-60_361:61-321]	1	p1	(A)14	14	30	43
comp2224_c0_seq1_len=1398_path=[1376:0-1310_2687:1311-1397]	1	p1	(A)11	11	1319	1329
comp2290_c0_seq1_len=318_path=[296:0-317]	1	p1	(T)11	11	254	264
comp2309_c0_seq1_len=708_path=[1378:0-43_1379:44-87_68:88-707]	1	p2	(AG)6	12	656	667
comp2342_c0_seq1_len=688_path=[665:0-150_1343:151-151_816:152-687]	1	p1	(A)10	10	152	161
comp2359_c0_seq1_len=395_path=[1:0-74_76:75-394]	1	p1	(A)14	14	210	223
comp2400_c0_seq1_len=398_path=[376:0-397]	1	p3	(ATG)5	15	20	34
comp2429_c0_seq1_len=361_path=[1:0-199_201:200-360]	1	p2	(CT)6	12	8	19
comp2436_c0_seq1_len=207_path=[1:0-206]	1	p1	(T)13	13	190	202
comp2457_c0_seq1_len=219_path=[1:0-158_160:159-218]	1	c	(TTC)5tcatgcgcgtgaagaa(CAT)5	46	128	173
comp2502_c0_seq1_len=1142_path=[1120:0-994_2115:995-1141]	1	c	(AAG)5atgaagctcttcatctgaatctctctccttttatctt(TC)6	64	7	70
comp2554_c0_seq1_len=246_path=[224:0-111_336:112-245]	1	p1	(A)12	12	200	211
comp2622_c0_seq1_len=310_path=[288:0-82_371:83-309]	1	p2	(GA)8	16	1	16
comp2646_c0_seq1_len=766_path=[1:0-177_179:178-765]	1	p2	(AT)6	12	160	171
comp2696_c0_seq1_len=3003_path=[2981:0-2629_5611:2630-3002]	1	p3	(TCG)5	15	2792	2806
comp2703_c0_seq1_len=213_path=[1:0-156_158:157-212]	1	p1	(A)11	11	65	75
comp2730_c0_seq1_len=535_path=[513:0-332_846:333-534]	1	p1	(T)13	13	14	26
comp2738_c0_seq1_len=211_path=[1:0-140_142:141-210]	1	p1	(A)10	10	85	94
comp2783_c0_seq1_len=537_path=[565:0-336_902:337-536]	1	p3	(TCT)5	15	16	30
comp2789_c0_seq1_len=728_path=[1:0-50_52:51-727]	1	p3	(CGG)5	15	475	489
comp2799_c0_seq1_len=1646_path=[1:0-1645]	1	p3	(GGT)5	15	1373	1387
comp2810_c0_seq1_len=640_path=[1:0-237_239:238-239_241:240-639]	1	p1	(T)11	11	239	249
comp2815_c0_seq1_len=933_path=[1:0-868_870:869-932]	1	p1	(A)10	10	151	160
comp2840_c0_seq1_len=399_path=[377:0-326_704:327-331_709:332-398]	1	p1	(T)15	15	328	342
comp2850_c0_seq1_len=574_path=[1:0-184_186:185-573]	1	p1	(A)10	10	421	430
comp2856_c0_seq1_len=629_path=[607:0-628]	1	p3	(GTG)5	15	540	554
comp2997_c0_seq1_len=722_path=[700:0-721]	1	p1	(A)12	12	661	672
comp3023_c0_seq1_len=446_path=[436:0-445]	1	p1	(T)15	15	10	24
comp3048_c0_seq1_len=708_path=[686:0-707]	1	p3	(TCT)6	18	185	202
comp3060_c0_seq1_len=529_path=[1:0-386_388:387-528]	1	p3	(GAG)6	18	469	486
comp3061_c0_seq1_len=320_path=[1:0-91_610:92-92_93:93-319]	1	p1	(T)10	10	125	134
comp3114_c0_seq1_len=383_path=[361:0-80_442:81-382]	1	p1	(A)10	10	359	368
comp3147_c0_seq1_len=1051_path=[1:0-298_300:299-1050]	1	p2	(GA)6	12	1040	1051
comp3213_c0_seq1_len=229_path=[1:0-42_44:43-228]	1	p1	(A)11	11	83	93
comp3223_c0_seq1_len=290_path=[1:0-289]	1	p1	(T)11	11	250	260
comp3246_c0_seq1_len=1550_path=[1:0-33_35:34-1549]	1	p3	(TTC)5	15	1535	1549
comp3308_c0_seq1_len=544_path=[522:0-81_604:82-543]	1	p1	(A)11	11	330	340
comp3317_c0_seq1_len=306_path=[284:0-204_489:205-305]	1	p3	(AAT)5	15	291	305
comp3350_c0_seq1_len=725_path=[1:0-315_317:316-724]	1	p3	(GGT)5	15	593	607
comp3368_c0_seq1_len=1012_path=[1:0-1011]	1	p2	(TA)6	12	25	36
comp3370_c0_seq1_len=440_path=[1:0-269_271:270-270_272:271-439]	1	p3	(ATT)5	15	27	41
comp3370_c0_seq1_len=440_path=[1:0-269_271:270-270_272:271-439]	2	p1	(T)14	14	382	395
comp3380_c0_seq1_len=625_path=[1:0-530_532:531-624]	1	p3	(GTG)6	18	608	625
comp3384_c0_seq1_len=432_path=[1:0-43_45:44-431]	1	p3	(GAT)5	15	402	416
comp3390_c0_seq1_len=1228_path=[1206:0-1227]	1	p1	(A)10	10	1217	1226
comp3407_c0_seq1_len=201_path=[10:0-144_155:145-200]	1	p1	(A)19	19	1	19
comp3408_c0_seq1_len=611_path=[1:0-516_518:517-563_1163:564-610]	1	p3	(AGG)6	18	282	299
comp3408_c0_seq1_len=611_path=[1:0-516_518:517-563_1163:564-610]	2	c	(CTG)6attcttctccatcggtttcatctctttcc(CTG)6	65	525	589
comp3414_c0_seq1_len=233_path=[1:0-96_98:97-97_99:98-232]	1	p2	(GA)6	12	164	175
comp3427_c0_seq1_len=928_path=[906:0-122_1029:123-927]	1	p1	(A)10	10	61	70
comp3427_c0_seq1_len=928_path=[906:0-122_1029:123-927]	2	p1	(T)15	15	194	208
comp3427_c0_seq1_len=928_path=[906:0-122_1029:123-927]	3	c	(A)12g(A)10	23	411	433
comp3444_c0_seq1_len=404_path=[1:0-175_177:176-403]	1	p1	(T)11	11	359	369
comp3445_c0_seq1_len=308_path=[1:0-284_614:285-307]	1	p1	(T)10	10	255	264
comp3546_c0_seq1_len=867_path=[845:0-509_1355:510-866]	1	p3	(TGA)5	15	600	614
comp3592_c0_seq1_len=317_path=[295:0-49_345:50-316]	1	p2	(AC)6	12	286	297
comp3690_c0_seq1_len=258_path=[236:0-24_261:25-257]	1	c	(AAG)5tagaaaggggaatacaggagacatgaacttaagttgtgaaagagatcaccatgaaagtagttgaccggttatttctgtcctt(TC)8	113	31	143
comp3717_c0_seq1_len=687_path=[665:0-593_1259:594-686]	1	p3	(ATT)5	15	647	661
comp3721_c0_seq1_len=222_path=[1:0-86_88:87-221]	1	p1	(A)12	12	137	148
comp3777_c0_seq1_len=225_path=[203:0-61_265:62-224]	1	p3	(GAA)5	15	1	15
comp3807_c0_seq1_len=204_path=[1:0-109_375:110-110_111:111-203]	1	p1	(T)10	10	111	120
comp3849_c0_seq1_len=749_path=[727:0-47_775:48-748]	1	p1	(A)12	12	8	19
comp3850_c0_seq1_len=374_path=[352:0-62_415:63-373]	1	p1	(T)10	10	337	346
comp3863_c0_seq1_len=291_path=[1:0-290]	1	p1	(T)10	10	113	122
comp3926_c0_seq1_len=419_path=[397:0-56_454:57-418]	1	p1	(A)10	10	299	308
comp3942_c0_seq1_len=442_path=[420:0-146_567:147-441]	1	p2	(AG)8	16	387	402
comp3956_c0_seq1_len=230_path=[1:0-229]	1	p2	(TG)8	16	47	62
comp4010_c0_seq1_len=240_path=[1:0-16_18:17-239]	1	p3	(CTT)6	18	1	18
comp4013_c0_seq1_len=264_path=[241:0-69_494:70-70_311:71-263]	1	p1	(T)11	11	71	81
comp4118_c0_seq1_len=227_path=[205:0-33_239:34-226]	1	p1	(G)12	12	1	12
comp4137_c0_seq1_len=380_path=[358:0-103_462:104-379]	1	p1	(A)10	10	367	376
comp4153_c0_seq1_len=1614_path=[1:0-1031_3216:1032-1032_1033:1033-1613]	1	p3	(CAC)5	15	1422	1436
comp4197_c0_seq1_len=260_path=[167:0-165_341:166-259]	1	p1	(T)10	10	192	201
comp4218_c0_seq1_len=2039_path=[1:0-880_882:881-2038]	1	p1	(T)14	14	1849	1862
comp4247_c0_seq1_len=1862_path=[1840:0-608_2449:609-614_2455:615-1861]	1	p3	(GAA)5	15	352	366
comp4312_c0_seq1_len=205_path=[183:0-101_285:102-204]	1	p1	(A)10	10	194	203
comp4357_c0_seq1_len=575_path=[1:0-216_218:217-574]	1	c	(TAT)5ccttctcaaaaaaataactctcatccttgccca(ATG)6	66	139	204
comp4358_c0_seq1_len=596_path=[1:0-504_506:505-595]	1	p2	(GA)6	12	54	65
comp4358_c0_seq1_len=596_path=[1:0-504_506:505-595]	2	p1	(T)10	10	537	546
comp4370_c0_seq1_len=224_path=[202:0-223]	1	p1	(T)11	11	213	223
comp4380_c0_seq1_len=256_path=[234:0-255]	1	p1	(T)12	12	139	150
comp4422_c0_seq2_len=249_path=[1:0-101_701:102-248]	1	p3	(GTT)5	15	135	149
comp4455_c0_seq1_len=237_path=[215:0-56_272:57-236]	1	p1	(A)10	10	89	98
comp4474_c0_seq1_len=202_path=[1:0-201]	1	p1	(A)10	10	15	24
comp4495_c0_seq1_len=262_path=[1:0-146_148:147-261]	1	p3	(ACC)6	18	161	178
comp4510_c0_seq1_len=217_path=[195:0-216]	1	p2	(CT)8	16	44	59
comp4524_c0_seq1_len=278_path=[1:0-112_114:113-277]	1	p2	(AG)7	14	151	164
comp4585_c0_seq1_len=434_path=[1:0-396_814:397-433]	1	p1	(A)10	10	418	427
comp4592_c0_seq1_len=272_path=[1:0-54_56:55-271]	1	p3	(TTC)5	15	151	165
comp4610_c0_seq1_len=262_path=[264:0-71_336:72-261]	1	p1	(A)12	12	175	186
comp4667_c0_seq1_len=220_path=[198:0-50_249:51-219]	1	p3	(ATT)7	21	157	177
comp4688_c0_seq1_len=284_path=[1:0-140_142:141-283]	1	p1	(A)10	10	274	283
comp4720_c0_seq1_len=227_path=[205:0-125_331:126-226]	1	p1	(A)13	13	16	28
comp4759_c0_seq1_len=272_path=[1:0-55_57:56-271]	1	p3	(TCA)5	15	87	101
comp4832_c0_seq1_len=301_path=[1:0-139_141:140-300]	1	p1	(A)16	16	64	79
comp4843_c0_seq1_len=1459_path=[1437:0-1039_2477:1040-1458]	1	p4	(GAAA)5	20	1	20
comp4854_c0_seq1_len=299_path=[276:0-112_565:113-113_389:114-298]	1	c	(T)10gtcagaatgaaaccagaaacttgagtcttagaatttcg(A)10ggcccaaacaaaaacaaaagtgatctaaaatcatctcttttcttgg(A)10	114	114	227
comp4906_c0_seq1_len=443_path=[1:0-199_201:200-442]	1	p1	(A)10	10	285	294
comp4971_c0_seq1_len=214_path=[1:0-183_430:184-213]	1	p1	(T)10	10	48	57
comp5000_c0_seq1_len=985_path=[963:0-984]	1	p3	(CGA)5	15	334	348
comp5005_c0_seq1_len=448_path=[803:0-39_418:40-447]	1	p3	(AGC)5	15	7	21
comp5086_c0_seq2_len=346_path=[1042:0-48_223:49-345]	1	p1	(A)11	11	27	37
comp5090_c0_seq1_len=435_path=[413:0-384_798:385-434]	1	p3	(GAA)6	18	418	435
comp5093_c0_seq1_len=845_path=[1:0-228_230:229-844]	1	p1	(A)10	10	700	709
comp5100_c0_seq1_len=306_path=[590:0-106_66:107-305]	1	p1	(A)10	10	117	126
comp5100_c0_seq2_len=264_path=[1:0-64_66:65-263]	1	c	(T)13ca(T)13cactttgctttctttcttttttc(T)10(A)10	71	14	84
comp5112_c0_seq1_len=375_path=[700:0-24_11:25-374]	1	p1	(A)12	12	235	246
comp5188_c0_seq1_len=1516_path=[1:0-600_602:601-1515]	1	p1	(A)11	11	72	82
comp5203_c0_seq1_len=1247_path=[1225:0-573_1799:574-1246]	1	p3	(TTC)5	15	1100	1114
comp5221_c0_seq1_len=208_path=[186:0-207]	1	p2	(GA)7	14	1	14
comp5252_c0_seq1_len=303_path=[1:0-302]	1	p3	(GAA)6	18	283	300
comp5301_c0_seq1_len=795_path=[1:0-421_423:422-794]	1	p2	(TG)7	14	616	629
comp5327_c0_seq1_len=318_path=[1:0-237_239:238-317]	1	p3	(CCT)5	15	170	184
comp5364_c0_seq1_len=262_path=[240:0-207_448:208-261]	1	p1	(A)10	10	214	223
comp5374_c0_seq1_len=982_path=[960:0-349_1310:350-370_1331:371-981]	1	p3	(ATC)5	15	729	743
comp5374_c0_seq2_len=961_path=[960:0-349_1331:350-960]	1	p3	(ATC)5	15	708	722
comp5405_c0_seq1_len=693_path=[1:0-480_482:481-692]	1	p3	(TCA)6	18	364	381
comp5430_c0_seq1_len=1778_path=[1717:0-1297_3518:1298-1336_3015:1337-1777]	1	p2	(TG)6	12	1737	1748
comp5430_c0_seq2_len=1739_path=[1717:0-1297_3015:1298-1738]	1	p2	(TG)6	12	1698	1709
comp5439_c0_seq1_len=217_path=[1:0-111_113:112-216]	1	p1	(A)12	12	53	64
comp5444_c0_seq1_len=222_path=[200:0-180_381:181-221]	1	p2	(AG)6	12	29	40
comp5476_c0_seq1_len=591_path=[569:0-240_810:241-590]	1	p1	(A)10	10	155	164
comp5485_c0_seq1_len=523_path=[1:0-522]	1	p2	(TC)6	12	124	135
comp5501_c0_seq1_len=337_path=[1:0-75_77:76-336]	1	p1	(A)10	10	20	29
comp5502_c0_seq2_len=604_path=[582:0-136_719:137-146_729:147-268_312:269-603]	1	p2	(GA)10	20	1	20
comp5504_c0_seq1_len=584_path=[562:0-502_1065:503-583]	1	p3	(GAG)5	15	424	438
comp5515_c0_seq1_len=250_path=[1:0-100_102:101-249]	1	p1	(T)11	11	85	95
comp5516_c0_seq1_len=942_path=[920:0-489_1410:490-941]	1	p3	(AGC)7	21	3	23
comp5541_c0_seq1_len=220_path=[1:0-90_92:91-219]	1	p2	(AG)11	22	152	173
comp5561_c0_seq1_len=790_path=[768:0-450_1219:451-789]	1	p1	(A)11	11	5	15
comp5569_c0_seq2_len=210_path=[449:0-28_67:29-209]	1	p1	(T)14	14	14	27
comp5575_c0_seq1_len=623_path=[1:0-78_80:79-622]	1	p4	(TTAA)5	20	434	453
comp5591_c0_seq1_len=563_path=[1:0-154_156:155-562]	1	p2	(CT)7	14	14	27
comp5613_c0_seq1_len=391_path=[1:0-145_147:146-390]	1	p1	(T)12	12	372	383
comp5621_c0_seq1_len=436_path=[414:0-81_496:82-435]	1	p3	(TTC)5	15	7	21
comp5637_c0_seq1_len=469_path=[457:0-226_684:227-468]	1	p3	(GAA)6	18	7	24
comp5639_c0_seq1_len=221_path=[1:0-220]	1	p3	(TGA)5	15	8	22
comp5645_c0_seq1_len=273_path=[1:0-57_59:58-272]	1	p1	(T)10	10	222	231
comp5693_c0_seq1_len=289_path=[369:0-46_416:47-288]	1	p1	(T)13	13	273	285
comp5711_c0_seq1_len=399_path=[1:0-203_205:204-398]	1	p1	(A)12	12	357	368
comp5721_c0_seq1_len=1429_path=[1407:0-945_2353:946-1428]	1	p1	(A)10	10	39	48
comp5733_c0_seq1_len=241_path=[1:0-212_448:213-240]	1	p2	(GA)6	12	92	103
comp5739_c0_seq2_len=206_path=[1:0-169_171:170-205]	1	p3	(AAG)5	15	192	206
comp5747_c0_seq1_len=255_path=[1:0-90_92:91-91_93:92-156_158:157-205_455:206-254]	1	p1	(T)10	10	92	101
comp5793_c0_seq1_len=1616_path=[1:0-1615]	1	p1	(T)11	11	48	58
comp5800_c0_seq1_len=257_path=[1:0-17_19:18-256]	1	p1	(T)12	12	220	231
comp5810_c0_seq1_len=400_path=[402:0-223_626:224-247_868:248-399]	1	p1	(T)12	12	270	281
comp5815_c0_seq1_len=420_path=[21:0-5_32:6-340_367:341-419]	1	p3	(AAG)5	15	32	46
comp5818_c0_seq1_len=263_path=[1:0-80_82:81-262]	1	p1	(A)12	12	252	263
comp5824_c0_seq1_len=439_path=[417:0-317_735:318-438]	1	p2	(TA)6	12	27	38
comp5830_c0_seq1_len=478_path=[456:0-392_849:393-477]	1	p1	(A)10	10	202	211
comp5844_c0_seq1_len=311_path=[1:0-246_248:247-310]	1	p3	(TTC)6	18	229	246
comp5859_c0_seq1_len=405_path=[383:0-349_733:350-404]	1	p3	(AAG)7	21	1	21
comp5869_c0_seq1_len=240_path=[1:0-125_127:126-239]	1	p1	(A)10	10	114	123
comp5888_c0_seq1_len=242_path=[1:0-58_464:59-59_60:60-241]	1	p1	(A)11	11	60	70
comp5890_c0_seq1_len=458_path=[1:0-380_881:381-382_382:383-457]	1	p1	(T)11	11	382	392
comp5903_c0_seq1_len=995_path=[919:0-626_1546:627-653_1871:654-680_1872:681-707_1573:708-994]	1	p3	(GAA)5	15	47	61
comp5903_c0_seq2_len=968_path=[919:0-626_1546:627-653_1871:654-680_1573:681-967]	1	p3	(GAA)5	15	47	61
comp5928_c0_seq1_len=891_path=[6:0-548_555:549-890]	1	p3	(CGC)7	21	834	854
comp5936_c0_seq1_len=306_path=[1:0-210_212:211-305]	1	p3	(GTG)5	15	281	295
comp5944_c0_seq1_len=497_path=[1:0-224_226:225-496]	1	p2	(CA)6	12	37	48
comp5945_c0_seq1_len=501_path=[1:0-264_266:265-500]	1	p1	(T)10	10	404	413
comp5998_c0_seq1_len=947_path=[1:0-686_688:687-946]	1	p3	(CCG)6	18	394	411
comp6001_c0_seq1_len=384_path=[1:0-153_155:154-383]	1	p2	(AG)6	12	117	128
comp6001_c0_seq1_len=384_path=[1:0-153_155:154-383]	2	p3	(TGG)6	18	365	382
comp6029_c0_seq1_len=310_path=[3:0-36_40:37-309]	1	p1	(A)15	15	23	37
comp6042_c0_seq1_len=933_path=[911:0-932]	1	p1	(T)13	13	713	725
comp6065_c0_seq1_len=395_path=[1:0-394]	1	p1	(T)12	12	317	328
comp6075_c0_seq1_len=418_path=[396:0-94_491:95-417]	1	p4	(TTCT)6	24	395	418
comp6087_c0_seq1_len=250_path=[228:0-197_426:198-249]	1	p3	(AGC)5	15	1	15
comp6100_c0_seq1_len=374_path=[1:0-270_272:271-373]	1	p2	(TC)7	14	65	78
comp6126_c0_seq1_len=1220_path=[1198:0-1219]	1	p1	(T)10	10	58	67
comp6143_c0_seq1_len=604_path=[584:0-505_1090:506-603]	1	p2	(AG)11	22	1	22
comp6162_c0_seq1_len=565_path=[1:0-346_348:347-564]	1	p1	(T)13	13	548	560
comp6166_c0_seq1_len=608_path=[586:0-607]	1	p4	(AAAT)5	20	556	575
comp6214_c0_seq1_len=472_path=[1:0-331_333:332-471]	1	p2	(AG)6	12	396	407
comp6219_c0_seq1_len=712_path=[1:0-393_395:394-711]	1	p3	(GGT)6	18	1	18
comp6262_c0_seq1_len=717_path=[782:0-318_1101:319-716]	1	p3	(AGA)5	15	686	700
comp6267_c0_seq1_len=890_path=[868:0-197_1066:198-889]	1	p3	(ATC)6	18	155	172
comp6267_c0_seq1_len=890_path=[868:0-197_1066:198-889]	2	p3	(CTT)5	15	765	779
comp6273_c0_seq1_len=935_path=[1:0-630_632:631-934]	1	p1	(T)13	13	25	37
comp6294_c0_seq1_len=984_path=[962:0-739_1702:740-983]	1	p2	(TC)10	20	1	20
comp6295_c0_seq1_len=409_path=[1:0-247_249:248-408]	1	c	(AG)6aaattgcagaacccaacgggataaaagtgctg(T)10	54	85	138
comp6308_c0_seq1_len=1598_path=[1576:0-892_2469:893-1597]	1	p3	(GAT)5	15	919	933
comp6344_c0_seq1_len=361_path=[339:0-62_402:63-360]	1	p3	(GAA)5	15	236	250
comp6354_c0_seq1_len=327_path=[305:0-42_348:43-326]	1	p3	(TCT)7	21	306	326
comp6363_c0_seq1_len=885_path=[1:0-754_756:755-884]	1	p2	(AG)6	12	874	885
comp6375_c0_seq1_len=586_path=[1:0-522_524:523-585]	1	p1	(A)10	10	486	495
comp6381_c0_seq1_len=493_path=[1:0-492]	1	p3	(CCA)5	15	58	72
comp6393_c0_seq1_len=591_path=[569:0-190_760:191-590]	1	p1	(A)14	14	42	55
comp6397_c0_seq1_len=739_path=[1:0-738]	1	p2	(TC)8	16	643	658
comp6465_c0_seq1_len=423_path=[1:0-241_243:242-422]	1	p3	(CTG)6	18	2	19
comp6471_c0_seq1_len=316_path=[1:0-56_58:57-315]	1	p2	(GA)6	12	226	237
comp6495_c0_seq1_len=325_path=[303:0-283_587:284-324]	1	p3	(GAA)5	15	216	230
comp6514_c0_seq1_len=1021_path=[1:0-370_372:371-1020]	1	p1	(T)11	11	95	105
comp6514_c0_seq1_len=1021_path=[1:0-370_372:371-1020]	2	p3	(TTC)6	18	855	872
comp6539_c0_seq1_len=854_path=[1:0-853]	1	p3	(ATC)5	15	353	367
comp6544_c0_seq1_len=214_path=[192:0-22_215:23-213]	1	p3	(AGA)7	21	1	21
comp6555_c0_seq1_len=360_path=[1:0-28_30:29-359]	1	p3	(GGA)5	15	293	307
comp6579_c0_seq1_len=569_path=[502:0-89_1031:90-179_592:180-568]	1	c	(AGA)5atttgacgaagatgtagaagaagaagaattagaagaagatgttgaagaagaagacgaatttgaagaagaagatgt(AGA)5atttgacgaagatgtagaagaagaagaatttgaagaagatgtagaagaagaatttgaagaagtagaagttgaagaagaagaagtagaagacgaa(GAG)5	214	46	259
comp6579_c0_seq1_len=569_path=[502:0-89_1031:90-179_592:180-568]	2	p3	(AGA)5	15	430	444
comp6594_c0_seq1_len=309_path=[287:0-145_433:146-308]	1	p3	(TTC)5	15	293	307
comp6600_c0_seq1_len=258_path=[236:0-166_403:167-257]	1	p1	(A)11	11	14	24
comp6635_c0_seq1_len=1033_path=[1011:0-657_1669:658-1032]	1	p2	(CT)6	12	30	41
comp6665_c0_seq1_len=508_path=[1:0-132_134:133-507]	1	p1	(T)11	11	105	115
comp6698_c0_seq1_len=566_path=[1:0-422_424:423-452_995:453-482_921:483-565]	1	p1	(T)10	10	500	509
comp6698_c0_seq2_len=536_path=[1:0-422_424:423-452_921:453-535]	1	p1	(T)10	10	470	479
comp6722_c0_seq1_len=281_path=[277:0-47_521:48-95_325:96-280]	1	p1	(T)18	18	132	149
comp6722_c0_seq2_len=266_path=[244:0-32_277:33-80_325:81-265]	1	c	(AAG)6aaagaaaaaaagaaaaacaaaaagcgaaagaatgctgaggaccctggatgtgctgtggtgaaaaagcctaaaacgaagttcaaattctgattaa(T)18	130	5	134
comp6725_c0_seq1_len=276_path=[254:0-78_333:79-100_355:101-275]	1	p2	(CT)7	14	181	194
comp6725_c0_seq2_len=254_path=[254:0-78_355:79-253]	1	p2	(CT)7	14	159	172
comp6751_c0_seq1_len=477_path=[455:0-476]	1	p3	(AAG)5	15	9	23
comp6756_c0_seq1_len=1681_path=[1663:0-1574_3238:1575-1584_3248:1585-1680]	1	p3	(AAG)7	21	1	21
comp6774_c0_seq1_len=1033_path=[1:0-1032]	1	p3	(CCA)5	15	380	394
comp6784_c0_seq1_len=426_path=[404:0-119_524:120-425]	1	p1	(A)15	15	5	19
comp6794_c0_seq1_len=244_path=[222:0-148_371:149-149_372:150-243]	1	p1	(T)10	10	150	159
comp6809_c0_seq1_len=213_path=[191:0-58_250:59-59_251:60-212]	1	p1	(A)10	10	60	69
comp6843_c0_seq1_len=877_path=[1:0-773_775:774-876]	1	p1	(A)11	11	809	819
comp6858_c0_seq1_len=476_path=[1:0-365_367:366-475]	1	p3	(CAA)5	15	156	170
comp6862_c0_seq1_len=998_path=[1:0-536_538:537-997]	1	p1	(A)11	11	141	151
comp6863_c0_seq1_len=690_path=[4:0-305_310:306-689]	1	p3	(GAA)5	15	676	690
comp6870_c0_seq1_len=203_path=[181:0-81_263:82-202]	1	p1	(A)10	10	178	187
comp6876_c0_seq1_len=391_path=[369:0-138_508:139-390]	1	p1	(A)13	13	368	380
comp6890_c0_seq1_len=518_path=[1:0-144_146:145-517]	1	p1	(A)16	16	127	142
comp6909_c0_seq1_len=513_path=[1:0-287_289:288-512]	1	p2	(AG)6	12	55	66
comp6922_c0_seq1_len=765_path=[1:0-396_398:397-764]	1	p1	(A)12	12	7	18
comp6964_c0_seq1_len=544_path=[522:0-393_916:394-543]	1	p3	(CAC)5	15	528	542
comp6971_c0_seq1_len=621_path=[599:0-539_1139:540-620]	1	p3	(TCT)6	18	1	18
comp6984_c0_seq1_len=1226_path=[1:0-396_398:397-1225]	1	p2	(AG)6	12	1006	1017
comp6997_c0_seq1_len=404_path=[382:0-262_645:263-403]	1	p3	(GAA)5	15	102	116
comp7028_c0_seq1_len=709_path=[1:0-628_1273:629-708]	1	p1	(A)11	11	21	31
comp7046_c0_seq1_len=420_path=[398:0-217_616:218-419]	1	p1	(A)10	10	22	31
comp7072_c0_seq1_len=363_path=[1:0-200_202:201-251_253:252-362]	1	p1	(A)10	10	240	249
comp7072_c0_seq2_len=213_path=[202:0-50_729:51-101_253:102-212]	1	c	(A)10gccgaccaaaattaatggagatgaagaatctaaaaggacag(A)10	61	39	99
comp7088_c0_seq1_len=249_path=[1:0-108_110:109-248]	1	p1	(T)10	10	3	12
comp7101_c0_seq1_len=784_path=[1:0-590_592:591-641_643:642-783]	1	p1	(A)17	17	710	726
comp7101_c0_seq2_len=244_path=[592:0-50_1568:51-101_643:102-243]	1	p1	(A)17	17	170	186
comp7113_c0_seq1_len=589_path=[567:0-294_862:295-588]	1	p1	(T)15	15	243	257
comp7117_c0_seq1_len=629_path=[1:0-361_363:362-628]	1	p2	(TC)9	18	586	603
comp7121_c0_seq1_len=441_path=[1:0-440]	1	p3	(AAG)5	15	157	171
comp7145_c0_seq1_len=1403_path=[1381:0-1070_2452:1071-1402]	1	p1	(A)11	11	1127	1137
comp7149_c0_seq1_len=540_path=[518:0-539]	1	p2	(AG)6	12	460	471
comp7151_c0_seq1_len=965_path=[943:0-721_1665:722-964]	1	p2	(AG)11	22	1	22
comp7152_c0_seq1_len=847_path=[1:0-99_101:100-846]	1	p1	(A)10	10	826	835
comp7183_c0_seq1_len=419_path=[397:0-299_697:300-418]	1	p3	(ATG)5	15	144	158
comp7217_c0_seq1_len=490_path=[1:0-140_142:141-489]	1	p1	(T)16	16	422	437
comp7222_c0_seq1_len=578_path=[1:0-431_433:432-577]	1	p2	(TC)9	18	27	44
comp7225_c0_seq1_len=584_path=[566:0-80_647:81-583]	1	p2	(AG)10	20	1	20
comp7234_c0_seq1_len=609_path=[1:0-515_517:516-608]	1	p2	(GA)6	12	93	104
comp7236_c0_seq1_len=358_path=[336:0-279_616:280-357]	1	p1	(A)12	12	41	52
comp7247_c0_seq1_len=1593_path=[10:0-1592]	1	p2	(TC)8	16	1524	1539
comp7249_c0_seq1_len=717_path=[1:0-366_368:367-716]	1	p3	(AAG)7	21	697	717
comp7262_c0_seq1_len=694_path=[1:0-570_572:571-693]	1	p3	(AAG)5	15	97	111
comp7271_c0_seq1_len=323_path=[301:0-118_420:119-322]	1	p1	(T)10	10	302	311
comp7279_c0_seq1_len=301_path=[1:0-122_569:123-123_124:124-300]	1	p1	(T)10	10	124	133
comp7303_c0_seq1_len=526_path=[1:0-215_217:216-525]	1	p1	(T)11	11	40	50
comp7316_c0_seq1_len=359_path=[679:0-25_17:26-358]	1	p3	(GAA)6	18	201	218
comp7385_c0_seq1_len=1056_path=[1:0-817_819:818-1055]	1	p2	(GA)6	12	568	579
comp7393_c0_seq1_len=414_path=[392:0-238_631:239-413]	1	p3	(TTC)5	15	386	400
comp7425_c0_seq1_len=443_path=[1:0-124_126:125-442]	1	p1	(T)11	11	427	437
comp7446_c0_seq1_len=743_path=[1:0-742]	1	p3	(AAG)5	15	8	22
comp7468_c0_seq1_len=389_path=[1:0-51_53:52-388]	1	p2	(AG)6	12	306	317
comp7471_c0_seq1_len=576_path=[1:0-432_434:433-575]	1	p3	(TGT)5	15	151	165
comp7474_c0_seq1_len=1240_path=[1218:0-866_2085:867-1239]	1	p3	(ATT)5	15	1044	1058
comp7523_c0_seq1_len=237_path=[1:0-61_444:62-62_63:63-236]	1	p2	(CT)6	12	92	103
comp7546_c0_seq1_len=265_path=[243:0-86_330:87-264]	1	p3	(GCA)5	15	149	163
comp7634_c0_seq1_len=736_path=[714:0-545_1260:546-735]	1	p3	(GAA)7	21	593	613
comp7668_c0_seq1_len=1005_path=[983:0-117_1101:118-1004]	1	p2	(TC)7	14	25	38
comp7686_c0_seq1_len=824_path=[27:0-82_110:83-823]	1	p2	(AG)7	14	720	733
comp7708_c0_seq1_len=214_path=[1:0-98_100:99-213]	1	p2	(CT)6	12	171	182
comp7716_c0_seq1_len=1407_path=[1385:0-1104_2490:1105-1406]	1	p3	(GAA)5	15	116	130
comp7747_c0_seq1_len=370_path=[1:0-369]	1	p1	(A)10	10	22	31
comp7791_c0_seq1_len=587_path=[569:0-455_1025:456-586]	1	p3	(ATT)6	18	541	558
comp7792_c0_seq1_len=744_path=[722:0-520_1243:521-743]	1	p4	(TAAC)5	20	656	675
comp7796_c0_seq1_len=581_path=[1:0-232_234:233-580]	1	p3	(TAA)5	15	1	15
comp7804_c0_seq1_len=736_path=[738:0-307_1046:308-735]	1	p3	(AGA)5	15	10	24
comp7831_c0_seq1_len=1039_path=[1017:0-755_1773:756-769_1787:770-1038]	1	p3	(AAG)5	15	940	954
comp7878_c0_seq1_len=668_path=[1:0-370_372:371-667]	1	p3	(CCT)5	15	103	117
comp7878_c0_seq2_len=410_path=[1:0-370_1314:371-409]	1	p3	(CCT)5	15	103	117
comp7884_c0_seq1_len=1055_path=[1033:0-1054]	1	p3	(TTC)5	15	117	131
comp7907_c0_seq1_len=472_path=[1:0-130_132:131-471]	1	p1	(T)10	10	435	444
comp7908_c0_seq1_len=1224_path=[1:0-630_632:631-1223]	1	p1	(A)11	11	145	155
comp7912_c0_seq1_len=763_path=[741:0-281_1023:282-762]	1	p3	(CAG)5	15	471	485
comp7948_c0_seq1_len=268_path=[1:0-58_60:59-263_265:264-267]	1	p4	(AGAA)5	20	1	20
comp7948_c0_seq1_len=268_path=[1:0-58_60:59-263_265:264-267]	2	p2	(TC)6	12	156	167
comp7958_c0_seq1_len=1377_path=[1:0-1376]	1	p1	(A)10	10	1351	1360
comp8007_c0_seq1_len=979_path=[957:0-485_1443:486-978]	1	p1	(A)10	10	921	930
comp8014_c0_seq1_len=803_path=[678:0-356_1504:357-459_1035:460-802]	1	p3	(GTT)5	15	624	638
comp8014_c0_seq2_len=700_path=[678:0-356_1035:357-699]	1	p3	(GTT)5	15	521	535
comp8018_c0_seq1_len=357_path=[1:0-356]	1	p3	(TTC)5	15	77	91
comp8041_c0_seq1_len=289_path=[267:0-94_362:95-288]	1	p1	(A)10	10	210	219
comp8053_c0_seq1_len=366_path=[344:0-365]	1	p1	(T)12	12	336	347
comp8057_c0_seq1_len=245_path=[223:0-62_286:63-244]	1	p1	(A)10	10	30	39
comp8074_c0_seq1_len=433_path=[411:0-432]	1	p1	(A)11	11	195	205
comp8095_c0_seq1_len=501_path=[479:0-302_782:303-500]	1	p3	(GAT)6	18	11	28
comp8160_c0_seq1_len=363_path=[683:0-15_10:16-362]	1	p1	(T)12	12	148	159
comp8169_c0_seq1_len=798_path=[776:0-797]	1	p3	(GAA)5	15	239	253
comp8170_c0_seq1_len=347_path=[633:0-12_322:13-346]	1	p1	(A)10	10	121	130
comp8194_c0_seq1_len=455_path=[1:0-142_144:143-454]	1	p2	(AG)7	14	10	23
comp8194_c0_seq1_len=455_path=[1:0-142_144:143-454]	2	p1	(T)11	11	404	414
comp8198_c0_seq1_len=893_path=[871:0-546_1418:547-892]	1	p1	(A)13	13	737	749
comp8223_c0_seq1_len=210_path=[208:0-160_369:161-162_371:163-209]	1	p1	(T)14	14	1	14
comp8229_c0_seq1_len=421_path=[398:0-163_809:164-164_562:165-420]	1	p1	(A)10	10	165	174
comp8289_c0_seq1_len=346_path=[1:0-87_89:88-345]	1	p2	(GA)6	12	179	190
comp8291_c0_seq1_len=858_path=[836:0-857]	1	p1	(A)11	11	142	152
comp8311_c0_seq1_len=654_path=[632:0-178_811:179-653]	1	p2	(TC)7	14	39	52
comp8330_c0_seq1_len=350_path=[1:0-46_48:47-349]	1	p1	(T)15	15	321	335
comp8358_c0_seq1_len=602_path=[1:0-221_223:222-601]	1	p1	(T)10	10	3	12
comp8358_c0_seq1_len=602_path=[1:0-221_223:222-601]	2	p3	(CTT)6	18	583	600
comp8358_c0_seq2_len=255_path=[1:0-221_1215:222-254]	1	p1	(T)10	10	3	12
comp8377_c0_seq1_len=382_path=[1:0-187_189:188-381]	1	p1	(A)11	11	8	18
comp8377_c0_seq1_len=382_path=[1:0-187_189:188-381]	2	p1	(A)10	10	332	341
comp8396_c0_seq1_len=383_path=[361:0-382]	1	p1	(A)11	11	155	165
comp8396_c0_seq1_len=383_path=[361:0-382]	2	p3	(TCT)5	15	278	292
comp8422_c0_seq1_len=260_path=[238:0-111_350:112-259]	1	p3	(CAC)5	15	202	216
comp8464_c0_seq1_len=445_path=[483:0-196_258:197-444]	1	p3	(TTC)5	15	314	328
comp8478_c0_seq1_len=901_path=[1:0-463_465:464-900]	1	p1	(T)10	10	1	10
comp8479_c0_seq1_len=277_path=[1:0-134_521:135-135_136:136-276]	1	p1	(T)10	10	136	145
comp8549_c0_seq1_len=1064_path=[1:0-649_651:650-1063]	1	p1	(T)13	13	37	49
comp8556_c0_seq1_len=650_path=[1:0-105_107:106-649]	1	p3	(TCG)7	21	491	511
comp8572_c0_seq1_len=206_path=[1:0-30_32:31-205]	1	p1	(T)10	10	13	22
comp8587_c0_seq1_len=380_path=[358:0-287_646:288-379]	1	p3	(GGT)5	15	10	24
comp8602_c0_seq1_len=1131_path=[1108:0-1056_2229:1057-1057_2165:1058-1130]	1	p1	(A)10	10	1058	1067
comp8664_c0_seq1_len=825_path=[803:0-384_1188:385-824]	1	p2	(CT)7	14	65	78
comp8664_c0_seq1_len=825_path=[803:0-384_1188:385-824]	2	p1	(T)11	11	757	767
comp8678_c0_seq1_len=1212_path=[1:0-202_204:203-1211]	1	p1	(A)12	12	42	53
comp8678_c0_seq1_len=1212_path=[1:0-202_204:203-1211]	2	p3	(CCA)6	18	226	243
comp8686_c0_seq1_len=628_path=[1:0-604_1314:605-627]	1	p3	(TTC)6	18	539	556
comp8729_c0_seq1_len=877_path=[855:0-105_961:106-876]	1	p2	(CA)7	14	53	66
comp8742_c0_seq1_len=424_path=[402:0-255_658:256-423]	1	p3	(TGG)5	15	367	381
comp8754_c0_seq1_len=366_path=[344:0-250_595:251-365]	1	p1	(T)10	10	53	62
comp8761_c0_seq1_len=717_path=[693:0-74_768:75-686_1380:687-691_1400:692-696_1401:697-701_1402:702-706_1403:707-711_1404:712-716]	1	p1	(A)16	16	39	54
comp8761_c0_seq1_len=717_path=[693:0-74_768:75-686_1380:687-691_1400:692-696_1401:697-701_1402:702-706_1403:707-711_1404:712-716]	2	p5	(TTCGT)6	30	688	717
comp8763_c0_seq1_len=215_path=[193:0-70_264:71-214]	1	p1	(A)10	10	1	10
comp8775_c0_seq1_len=721_path=[1377:0-20_700:21-720]	1	p1	(T)11	11	690	700
comp8798_c0_seq1_len=681_path=[1:0-63_65:64-680]	1	p1	(T)11	11	25	35
comp8799_c0_seq1_len=1250_path=[1:0-652_654:653-1249]	1	p3	(CAT)5	15	782	796
comp8805_c0_seq1_len=207_path=[1:0-174_392:175-206]	1	p1	(A)10	10	145	154
comp8806_c0_seq1_len=720_path=[1:0-524_526:525-719]	1	p1	(T)14	14	706	719
comp8808_c0_seq1_len=283_path=[1:0-282]	1	p3	(TGG)6	18	3	20
comp8845_c0_seq1_len=523_path=[500:0-197_1014:198-198_698:199-522]	1	p1	(T)10	10	479	488
comp8868_c0_seq1_len=304_path=[208:0-206_523:207-303]	1	p1	(A)10	10	25	34
comp8897_c0_seq1_len=388_path=[366:0-387]	1	p3	(TTC)5	15	78	92
comp8919_c0_seq1_len=258_path=[236:0-76_313:77-257]	1	p3	(ATA)6	18	32	49
comp8919_c0_seq1_len=258_path=[236:0-76_313:77-257]	2	p2	(GA)6	12	182	193
comp9022_c0_seq1_len=1950_path=[1:0-147_149:148-1949]	1	p1	(A)17	17	17	33
comp9067_c0_seq1_len=221_path=[1:0-174_176:175-220]	1	p3	(AGA)6	18	202	219
comp9136_c0_seq1_len=487_path=[465:0-198_664:199-219_685:220-220_686:221-486]	1	p2	(AG)9	18	356	373
comp9139_c0_seq1_len=233_path=[1:0-232]	1	p1	(A)12	12	135	146
comp9164_c0_seq1_len=521_path=[1:0-42_44:43-520]	1	p1	(C)10	10	502	511
comp9198_c0_seq1_len=334_path=[312:0-62_375:63-333]	1	p2	(GT)8	16	1	16
comp9199_c0_seq1_len=428_path=[159:0-427]	1	p1	(A)17	17	155	171
comp9221_c0_seq1_len=652_path=[1:0-283_285:284-651]	1	p3	(AGG)5	15	587	601
comp9242_c0_seq1_len=209_path=[187:0-102_290:103-208]	1	p1	(A)10	10	156	165
comp9251_c0_seq1_len=254_path=[485:0-17_248:18-253]	1	p3	(CTT)5	15	1	15
comp9270_c0_seq1_len=471_path=[1:0-470]	1	p1	(A)11	11	459	469
comp9271_c0_seq1_len=2005_path=[1929:0-508_3856:509-584_2438:585-2004]	1	p1	(A)13	13	1	13
comp9271_c0_seq2_len=1929_path=[1929:0-508_2438:509-1928]	1	p1	(A)13	13	1	13
comp9272_c0_seq1_len=1052_path=[1:0-605_607:606-1051]	1	p1	(T)13	13	1028	1040
comp9281_c0_seq1_len=344_path=[1:0-225_227:226-343]	1	p1	(T)10	10	34	43
comp9281_c0_seq1_len=344_path=[1:0-225_227:226-343]	2	p1	(A)14	14	188	201
comp9338_c0_seq1_len=360_path=[344:0-359]	1	p3	(TTC)6	18	185	202
comp9365_c0_seq1_len=979_path=[1:0-104_106:105-978]	1	p3	(TTC)5	15	540	554
comp9365_c0_seq1_len=979_path=[1:0-104_106:105-978]	2	p3	(GGA)5	15	954	968
comp9411_c0_seq1_len=360_path=[1:0-359]	1	p1	(A)13	13	341	353
comp9429_c0_seq1_len=618_path=[1:0-107_109:108-617]	1	p1	(T)10	10	361	370
comp9431_c0_seq1_len=440_path=[418:0-319_738:320-439]	1	p1	(A)10	10	289	298
comp9439_c0_seq1_len=964_path=[1:0-268_270:269-963]	1	p2	(CT)6	12	242	253
comp9465_c0_seq1_len=534_path=[512:0-119_632:120-533]	1	p3	(ACC)5	15	384	398
comp9468_c0_seq1_len=326_path=[1:0-55_57:56-325]	1	p1	(A)10	10	292	301
comp9480_c0_seq1_len=261_path=[239:0-260]	1	p2	(GA)7	14	91	104
comp9501_c0_seq1_len=419_path=[396:0-337_826:338-338_734:339-418]	1	p2	(GA)6	12	7	18
comp9516_c0_seq1_len=508_path=[486:0-507]	1	p2	(AG)11	22	486	507
comp9519_c0_seq1_len=336_path=[314:0-279_594:280-335]	1	p2	(AG)7	14	249	262
comp9561_c0_seq1_len=726_path=[1:0-362_364:363-725]	1	p3	(CAT)6	18	121	138
comp9570_c0_seq1_len=779_path=[1:0-442_918:443-778]	1	p3	(ACA)5	15	747	761
comp9584_c0_seq1_len=514_path=[1:0-425_427:426-513]	1	p3	(AGA)5	15	491	505
comp9589_c0_seq1_len=1733_path=[1:0-477_3406:478-495_479:496-1732]	1	p1	(T)13	13	125	137
comp9593_c0_seq1_len=278_path=[1:0-127_129:128-277]	1	p2	(TC)8	16	7	22
comp9595_c0_seq1_len=1144_path=[1:0-384_386:385-1143]	1	p3	(GTT)7	21	698	718
comp9608_c0_seq1_len=1306_path=[1:0-594_596:595-1305]	1	p3	(CCT)5	15	461	475
comp9618_c0_seq1_len=213_path=[191:0-124_316:125-125_317:126-212]	1	p1	(T)10	10	126	135
comp9620_c0_seq1_len=714_path=[692:0-416_1109:417-713]	1	p3	(AAG)5	15	193	207
comp9648_c0_seq1_len=557_path=[535:0-374_910:375-556]	1	p3	(TCT)6	18	534	551
comp9686_c0_seq1_len=553_path=[1:0-225_227:226-552]	1	p1	(A)12	12	468	479
comp9775_c0_seq1_len=288_path=[1:0-62_64:63-287]	1	p2	(AT)7	14	208	221
comp9823_c0_seq1_len=483_path=[461:0-220_682:221-482]	1	p3	(CAC)6	18	230	247
comp9828_c0_seq1_len=371_path=[1:0-59_61:60-370]	1	p3	(TCT)5	15	309	323
comp9857_c0_seq1_len=331_path=[309:0-73_383:74-330]	1	p3	(AGA)5	15	217	231
comp9869_c0_seq1_len=513_path=[1:0-182_184:183-512]	1	p1	(A)11	11	429	439
comp9870_c0_seq1_len=1050_path=[1028:0-468_1497:469-1049]	1	p4	(ACAA)5	20	93	112
comp9909_c0_seq1_len=350_path=[1:0-163_688:164-166_165:167-349]	1	p2	(AG)6	12	296	307
comp9938_c0_seq1_len=709_path=[687:0-708]	1	p3	(AGA)5	15	289	303
comp9967_c0_seq1_len=483_path=[1:0-46_48:47-482]	1	p2	(CT)6	12	248	259
comp9989_c0_seq2_len=213_path=[1631:0-58_685:59-212]	1	p1	(T)10	10	23	32
comp9996_c0_seq1_len=259_path=[237:0-132_370:133-258]	1	p1	(A)13	13	10	22
comp10015_c0_seq1_len=223_path=[1:0-48_50:49-222]	1	p3	(GAA)6	18	1	18
comp10047_c0_seq1_len=539_path=[1:0-127_129:128-538]	1	p2	(TG)6	12	121	132
comp10063_c0_seq1_len=286_path=[1:0-45_47:46-285]	1	c*	(T)12(TTC)5*ctccccctaatcaacacaggcacagaatttctgtgctctaataataaaagggagaggaatatatagtgggagagaagagtttttgagttt(GA)6	127	137	263
comp10082_c0_seq1_len=572_path=[1:0-571]	1	c	(A)10cagagg(T)10	26	531	556
comp10092_c0_seq1_len=471_path=[449:0-54_504:55-470]	1	p3	(TCC)5	15	316	330
comp10157_c0_seq1_len=298_path=[1:0-297]	1	p1	(T)12	12	164	175
comp10191_c0_seq1_len=886_path=[1:0-306_308:307-885]	1	p1	(A)10	10	67	76
comp10195_c0_seq1_len=341_path=[319:0-192_512:193-340]	1	p3	(AGA)7	21	160	180
comp10259_c0_seq1_len=414_path=[392:0-124_517:125-413]	1	p3	(GAA)6	18	391	408
comp10269_c0_seq1_len=305_path=[1:0-304]	1	p1	(T)10	10	257	266
comp10278_c0_seq1_len=1800_path=[1:0-1799]	1	p2	(TC)7	14	22	35
comp10295_c0_seq1_len=593_path=[1:0-204_206:205-592]	1	p3	(TTC)6	18	255	272
comp10351_c0_seq1_len=1009_path=[816:0-191_1652:192-362_1008:363-1008]	1	p3	(CCA)5	15	44	58
comp10351_c0_seq2_len=838_path=[816:0-191_1008:192-837]	1	p3	(CCA)5	15	44	58
comp10352_c0_seq1_len=462_path=[448:0-70_519:71-461]	1	p3	(CGG)5	15	240	254
comp10376_c0_seq1_len=592_path=[606:0-491_1098:492-591]	1	p1	(T)10	10	396	405
comp10431_c0_seq1_len=1673_path=[1:0-1672]	1	p3	(AAG)5	15	146	160
comp10494_c0_seq1_len=1555_path=[1533:0-1554]	1	p3	(AGA)6	18	94	111
comp10560_c0_seq1_len=370_path=[348:0-212_561:213-369]	1	p1	(A)10	10	83	92
comp10567_c0_seq1_len=845_path=[1115:0-844]	1	p3	(TCT)7	21	1	21
comp10576_c0_seq1_len=614_path=[591:0-157_1198:158-158_749:159-613]	1	p3	(AAG)5	15	41	55
comp10610_c0_seq1_len=3714_path=[3692:0-1849_5542:1850-3713]	1	p1	(T)10	10	3651	3660
comp10635_c0_seq1_len=2535_path=[2513:0-2534]	1	p3	(GAA)7	21	1417	1437
comp10760_c0_seq1_len=1044_path=[1022:0-1043]	1	p3	(AAG)5	15	179	193
comp10796_c0_seq1_len=346_path=[324:0-132_457:133-345]	1	p1	(A)10	10	322	331
comp10817_c0_seq1_len=343_path=[1:0-342]	1	p1	(T)13	13	56	68
comp10838_c0_seq1_len=427_path=[1:0-426]	1	p1	(A)10	10	161	170
comp10852_c0_seq1_len=1614_path=[1592:0-408_3206:409-565_2158:566-1613]	1	p1	(T)11	11	1528	1538
comp10890_c0_seq1_len=221_path=[1:0-30_32:31-220]	1	p3	(TAG)5	15	26	40
comp10892_c0_seq1_len=506_path=[484:0-319_804:320-505]	1	p3	(TTC)6	18	127	144
comp10893_c0_seq1_len=917_path=[894:0-841_1801:842-842_1736:843-916]	1	p1	(A)10	10	67	76
comp10893_c0_seq1_len=917_path=[894:0-841_1801:842-842_1736:843-916]	2	p2	(AG)6	12	241	252
comp10893_c0_seq1_len=917_path=[894:0-841_1801:842-842_1736:843-916]	3	p1	(T)10	10	843	852
comp10921_c0_seq1_len=2799_path=[2777:0-2798]	1	p1	(T)13	13	243	255
comp10921_c0_seq1_len=2799_path=[2777:0-2798]	2	p3	(TCT)5	15	2545	2559
comp10928_c0_seq1_len=259_path=[1:0-66_484:67-67_68:68-258]	1	p1	(T)11	11	68	78
comp10937_c0_seq1_len=1468_path=[1:0-1467]	1	p1	(T)11	11	1004	1014
comp10986_c0_seq1_len=239_path=[1:0-104_106:105-129_131:130-238]	1	p1	(T)11	11	29	39
comp10993_c0_seq1_len=550_path=[1:0-60_62:61-549]	1	p3	(GGT)5	15	412	426
comp11002_c0_seq1_len=1710_path=[1:0-1709]	1	p3	(AGC)5	15	1493	1507
comp11018_c0_seq1_len=261_path=[223:0-151_375:152-175_677:176-260]	1	p2	(TA)7	14	162	175
comp11028_c0_seq1_len=1668_path=[1:0-720_722:721-1667]	1	p2	(TC)6	12	67	78
comp11028_c0_seq1_len=1668_path=[1:0-720_722:721-1667]	2	p3	(CAT)6	18	247	264
comp11033_c0_seq1_len=2482_path=[2460:0-2481]	1	p3	(TTC)6	18	97	114
comp11033_c0_seq1_len=2482_path=[2460:0-2481]	2	p1	(T)11	11	2210	2220
comp11115_c0_seq1_len=491_path=[1:0-258_260:259-490]	1	p3	(GGA)6	18	397	414
comp11117_c0_seq1_len=286_path=[451:0-53_242:54-285]	1	c	(TTA)5ttgttattttattact(ACC)5	46	4	49
comp11217_c0_seq1_len=3637_path=[3615:0-3636]	1	p3	(GAA)5	15	2012	2026
comp11228_c0_seq1_len=2015_path=[1993:0-1508_3502:1509-2014]	1	p1	(A)10	10	66	75
comp11262_c0_seq1_len=2414_path=[1:0-313_4798:314-314_315:315-2413]	1	p1	(A)15	15	109	123
comp11265_c0_seq1_len=1495_path=[1:0-1225_1227:1226-1494]	1	c	(T)10gtttagttaggaaataaaggtaatttgacatgctattttttagcc(T)11	66	1425	1490
comp11288_c0_seq1_len=3334_path=[17:0-3333]	1	p1	(T)10	10	123	132
comp11334_c0_seq1_len=1362_path=[2:0-533_536:534-1361]	1	p2	(GA)9	18	1161	1178
comp11334_c0_seq2_len=1017_path=[2870:0-188_536:189-1016]	1	p2	(GA)9	18	816	833
comp11342_c0_seq1_len=2279_path=[1:0-1204_1206:1205-2278]	1	p2	(GA)6	12	2202	2213
comp11363_c0_seq1_len=3967_path=[1:0-3966]	1	p1	(A)10	10	188	197
comp11363_c0_seq1_len=3967_path=[1:0-3966]	2	p1	(T)10	10	448	457
comp11363_c0_seq1_len=3967_path=[1:0-3966]	3	p3	(AAG)6	18	3908	3925
comp11382_c0_seq1_len=285_path=[1:0-157_159:158-284]	1	p1	(A)10	10	56	65
comp11408_c0_seq1_len=358_path=[1:0-357]	1	p3	(AAG)5	15	68	82
comp11418_c0_seq1_len=498_path=[476:0-255_732:256-268_745:269-497]	1	p2	(GA)7	14	469	482
comp11428_c0_seq1_len=930_path=[908:0-207_1116:208-929]	1	p3	(GAA)5	15	765	779
comp11439_c0_seq1_len=400_path=[378:0-399]	1	p3	(TTC)5	15	314	328
comp11539_c0_seq1_len=659_path=[1067:0-133_32:134-658]	1	c	(AG)6aa(GCT)5	29	508	536
comp11541_c0_seq1_len=356_path=[1:0-209_211:210-355]	1	p1	(A)10	10	11	20
comp11549_c0_seq1_len=651_path=[629:0-169_799:170-650]	1	p1	(A)13	13	345	357
comp11549_c0_seq2_len=551_path=[1327:0-69_799:70-550]	1	p1	(A)13	13	245	257
comp11551_c0_seq1_len=1673_path=[1651:0-667_2319:668-1672]	1	p2	(TC)10	20	308	327
comp11629_c0_seq1_len=1761_path=[1739:0-1760]	1	p1	(T)11	11	1733	1743
comp11656_c0_seq1_len=1585_path=[1:0-406_3140:407-407_408:408-1584]	1	p1	(T)11	11	16	26
comp11656_c0_seq1_len=1585_path=[1:0-406_3140:407-407_408:408-1584]	2	p3	(TCT)5	15	234	248
comp11682_c0_seq1_len=673_path=[621:0-619_1251:620-672]	1	p1	(T)10	10	652	661
comp11741_c0_seq1_len=1078_path=[1056:0-1077]	1	p1	(A)11	11	131	141
comp11741_c0_seq1_len=1078_path=[1056:0-1077]	2	p3	(AGA)6	18	1026	1043
comp11779_c0_seq1_len=1986_path=[1963:0-1266_3942:1267-1267_3230:1268-1985]	1	p2	(GA)6	12	78	89
comp11826_c0_seq1_len=863_path=[1:0-352_354:353-862]	1	p3	(CTG)6	18	624	641
comp11831_c0_seq1_len=915_path=[1:0-145_1798:146-232_147:233-914]	1	p3	(CTT)5	15	51	65
comp11831_c0_seq2_len=828_path=[1:0-145_147:146-827]	1	p3	(CTT)5	15	51	65
comp11840_c0_seq1_len=939_path=[1:0-938]	1	p1	(A)10	10	1	10
comp11843_c0_seq1_len=353_path=[331:0-352]	1	p3	(CGG)5	15	331	345
comp11875_c0_seq1_len=803_path=[1:0-345_347:346-802]	1	p1	(A)11	11	713	723
comp11880_c0_seq1_len=445_path=[1:0-444]	1	p3	(TTC)6	18	426	443
comp11921_c0_seq1_len=1611_path=[1:0-1610]	1	p1	(T)10	10	1538	1547
comp11984_c0_seq1_len=1016_path=[994:0-1015]	1	p2	(AT)6	12	2	13
comp11984_c0_seq1_len=1016_path=[994:0-1015]	2	p3	(AGA)5	15	176	190
comp11994_c0_seq1_len=778_path=[1850:0-777]	1	p3	(GGT)7	21	690	710
comp11994_c1_seq1_len=1065_path=[2633:0-1064]	1	p3	(GGT)7	21	2	22
comp12002_c0_seq1_len=470_path=[901:0-43_454:44-469]	1	p3	(GAA)5	15	371	385
comp12018_c1_seq1_len=1551_path=[130:0-1550]	1	p2	(TC)8	16	3	18
comp12029_c0_seq1_len=227_path=[205:0-158_364:159-172_378:173-226]	1	p3	(AAG)5	15	138	152
comp12045_c0_seq1_len=685_path=[663:0-97_761:98-684]	1	p3	(GAG)6	18	29	46
comp12119_c0_seq1_len=304_path=[537:0-36_293:37-303]	1	p1	(A)10	10	223	232
comp12128_c0_seq1_len=425_path=[403:0-386_790:387-424]	1	p1	(T)11	11	43	53
comp12140_c0_seq1_len=528_path=[1:0-375_377:376-391_1070:392-392_393:393-527]	1	p1	(A)11	11	499	509
comp12243_c0_seq1_len=397_path=[1:0-91_93:92-396]	1	p2	(AG)6	12	31	42
comp12259_c0_seq1_len=421_path=[1:0-241_243:242-420]	1	p3	(AGT)5	15	187	201
comp12291_c0_seq1_len=424_path=[1:0-423]	1	p3	(TAA)5	15	60	74
comp12369_c0_seq1_len=274_path=[252:0-129_382:130-273]	1	p3	(ATT)5	15	49	63
comp12387_c0_seq1_len=418_path=[1:0-297_299:298-417]	1	p1	(A)11	11	21	31
comp12404_c0_seq1_len=273_path=[251:0-64_316:65-272]	1	p2	(GA)10	20	1	20
comp12414_c0_seq1_len=201_path=[179:0-75_255:76-200]	1	p2	(AG)7	14	82	95
comp12474_c0_seq1_len=1050_path=[1028:0-239_1268:240-1049]	1	p2	(AG)9	18	980	997
comp12481_c0_seq1_len=543_path=[521:0-486_1008:487-542]	1	p1	(A)14	14	27	40
comp12499_c0_seq1_len=205_path=[183:0-121_305:122-123_307:124-204]	1	p1	(A)13	13	123	135
comp12505_c0_seq1_len=440_path=[1:0-107_109:108-439]	1	p1	(A)10	10	35	44
comp12506_c0_seq1_len=892_path=[870:0-857_1728:858-891]	1	p3	(TGG)5	15	92	106
comp12518_c0_seq1_len=1527_path=[1505:0-84_1590:85-1526]	1	p4	(AAGA)5	20	1477	1496
comp12526_c0_seq1_len=220_path=[1:0-147_422:148-148_149:149-219]	1	p1	(T)10	10	149	158
comp12532_c0_seq1_len=766_path=[744:0-474_1219:475-765]	1	p1	(T)10	10	579	588
comp12543_c0_seq1_len=233_path=[1:0-149_151:150-150_152:151-232]	1	p1	(T)12	12	151	162
comp12605_c0_seq1_len=1046_path=[1:0-299_2066:300-302_301:303-1045]	1	p4	(GAAT)5	20	1003	1022
comp12685_c0_seq1_len=1504_path=[1:0-696_698:697-1503]	1	p3	(CTT)5	15	1171	1185
comp12697_c0_seq1_len=2442_path=[1:0-694_696:695-2441]	1	p3	(AAG)5	15	864	878
comp12697_c0_seq1_len=2442_path=[1:0-694_696:695-2441]	2	p1	(T)10	10	2244	2253
comp12729_c0_seq1_len=213_path=[365:0-41_14:42-212]	1	p1	(T)11	11	186	196
comp12773_c0_seq1_len=585_path=[587:0-415_1003:416-584]	1	p1	(T)11	11	7	17
comp12784_c0_seq1_len=274_path=[1:0-47_532:48-48_49:49-273]	1	p1	(A)12	12	133	144
comp12809_c0_seq1_len=735_path=[1:0-593_595:594-734]	1	p3	(CTT)5	15	68	82
comp12865_c0_seq1_len=916_path=[1:0-823_825:824-915]	1	p3	(TTC)6	18	781	798
comp12869_c0_seq1_len=1145_path=[1123:0-216_1340:217-219_1343:220-1144]	1	p1	(A)11	11	29	39
comp12873_c0_seq1_len=257_path=[271:0-79_351:80-256]	1	c	(GA)6cagggaaaatgaaaatgcaaagcaaacaaacaggcccctaaatcagagttccatatccgaacaaggatacagagaggaaa(AG)6	104	33	136
comp12928_c0_seq1_len=418_path=[1:0-314_316:315-417]	1	p3	(CGC)5	15	286	300
comp12948_c0_seq1_len=877_path=[855:0-184_1040:185-876]	1	p2	(AG)7	14	13	26
comp12948_c0_seq1_len=877_path=[855:0-184_1040:185-876]	2	p2	(GT)9	18	750	767
comp13016_c0_seq1_len=647_path=[1:0-646]	1	p4	(ATTA)6	24	623	646
comp13029_c0_seq1_len=1071_path=[1:0-223_225:224-248_250:249-1070]	1	p2	(CA)6	12	134	145
comp13037_c0_seq1_len=233_path=[1:0-129_432:130-130_131:131-232]	1	p1	(T)11	11	131	141
comp13078_c0_seq1_len=667_path=[645:0-313_959:314-666]	1	p2	(TC)6	12	90	101
comp13104_c0_seq1_len=251_path=[1:0-250]	1	p2	(TA)7	14	183	196
comp13183_c0_seq1_len=435_path=[396:0-361_887:362-434]	1	p3	(AGA)7	21	1	21
comp13183_c0_seq2_len=418_path=[396:0-361_758:362-417]	1	p3	(AGA)7	21	1	21
comp13242_c0_seq1_len=449_path=[876:0-44_35:45-448]	1	p1	(A)10	10	7	16
comp13277_c0_seq1_len=1359_path=[1:0-1277_1279:1278-1286_2617:1287-1295_2618:1296-1304_2619:1305-1313_2620:1314-1322_2621:1323-1331_2622:1332-1340_2623:1341-1349_2624:1350-1358]	1	c	(A)10taaaaattagatgcaaaagagagagaagagaagagaaaactcatcctctacatgcccctccaaagaccaagaaaaatttatgcttttatcaa(CT)7	116	1127	1242
comp13291_c0_seq1_len=669_path=[647:0-395_1043:396-668]	1	p3	(AGA)6	18	634	651
comp13404_c0_seq1_len=2981_path=[1:0-1685_1687:1686-2980]	1	p3	(ATC)6	18	722	739
comp13404_c0_seq1_len=2981_path=[1:0-1685_1687:1686-2980]	2	p3	(TCA)5	15	927	941
comp13426_c0_seq1_len=773_path=[751:0-514_1266:515-772]	1	p3	(TTG)5	15	651	665
comp13437_c0_seq1_len=3653_path=[1:0-339_341:340-3652]	1	p1	(T)10	10	3526	3535
comp13517_c0_seq1_len=239_path=[1:0-43_45:44-238]	1	p2	(AG)9	18	222	239
comp13574_c0_seq1_len=422_path=[721:0-52_375:53-421]	1	p1	(A)12	12	200	211
comp13659_c0_seq1_len=1256_path=[1231:0-1080_2484:1081-1083_2312:1084-1255]	1	p1	(T)10	10	54	63
comp13729_c0_seq1_len=1302_path=[4:0-855_2600:856-862_860:863-1301]	1	p2	(AG)6	12	1285	1296
comp13770_c0_seq1_len=981_path=[1:0-980]	1	p3	(TAT)5	15	915	929
comp13809_c0_seq1_len=1781_path=[1:0-1425_1427:1426-1780]	1	p1	(A)10	10	33	42
comp13809_c0_seq1_len=1781_path=[1:0-1425_1427:1426-1780]	2	p2	(AG)9	18	1569	1586
comp13809_c0_seq2_len=405_path=[3517:0-49_1427:50-404]	1	p2	(AG)6	12	1	12
comp13809_c0_seq2_len=405_path=[3517:0-49_1427:50-404]	2	p2	(AG)9	18	193	210
comp13834_c0_seq1_len=269_path=[247:0-39_287:40-268]	1	p2	(GA)9	18	216	233
comp13861_c0_seq1_len=887_path=[865:0-507_1373:508-886]	1	p4	(AGAT)6	24	29	52
comp13872_c0_seq1_len=1663_path=[1641:0-957_2599:958-1662]	1	p1	(T)12	12	1652	1663
comp13883_c0_seq1_len=283_path=[140:0-100_444:101-221_241:222-282]	1	p1	(A)11	11	138	148
comp13891_c0_seq1_len=950_path=[1:0-949]	1	p3	(TTC)7	21	91	111
comp13910_c0_seq1_len=3941_path=[1:0-3488_3490:3489-3940]	1	p2	(AG)7	14	3927	3940
comp13913_c0_seq1_len=2202_path=[2180:0-2201]	1	p3	(GAA)7	21	2180	2200
comp13950_c0_seq1_len=721_path=[699:0-529_1229:530-720]	1	p1	(T)12	12	124	135
comp13962_c0_seq1_len=219_path=[197:0-128_326:129-218]	1	p3	(AAT)6	18	19	36
comp13979_c0_seq1_len=443_path=[1:0-300_302:301-317_319:318-442]	1	p3	(CTC)5	15	4	18
comp13979_c0_seq1_len=443_path=[1:0-300_302:301-317_319:318-442]	2	p3	(CAT)7	21	150	170
comp13979_c0_seq1_len=443_path=[1:0-300_302:301-317_319:318-442]	3	p4	(TCAC)5	20	296	315
comp13979_c0_seq1_len=443_path=[1:0-300_302:301-317_319:318-442]	4	p4	(AGGA)5	20	421	440
comp14027_c0_seq1_len=1296_path=[5:0-516_522:517-1295]	1	p3	(ATC)5	15	770	784
comp14027_c0_seq2_len=875_path=[2651:0-95_522:96-874]	1	p3	(ATC)5	15	349	363
comp14085_c0_seq1_len=1111_path=[1:0-764_766:765-1110]	1	p1	(T)10	10	191	200
comp14103_c0_seq1_len=651_path=[629:0-650]	1	p3	(TTC)6	18	1	18
comp14104_c0_seq1_len=818_path=[816:0-630_1447:631-817]	1	c	(TCT)6tcgaacacgattcaattaggtggaaaaaccattgatcgccataacccaatcatcacagatccaagaagaacaccttccagaaacttcactacccctaa(TTC)6	134	21	154
comp14120_c0_seq1_len=518_path=[1:0-517]	1	p1	(T)10	10	500	509
comp14180_c0_seq1_len=568_path=[911:0-173_540:174-567]	1	p3	(AGA)5	15	231	245
comp14180_c0_seq2_len=478_path=[456:0-83_540:84-477]	1	p3	(AGA)5	15	141	155
comp14184_c0_seq1_len=1727_path=[1666:0-1466_3133:1467-1490_4426:1491-1726]	1	p3	(TGC)8	24	1467	1490
comp14184_c0_seq2_len=1688_path=[1666:0-1466_3133:1467-1490_3157:1491-1687]	1	c	(TGC)8ttttcaccctccctct(TCC)5	55	1467	1521
comp14184_c0_seq3_len=1293_path=[3331:0-1071_3133:1072-1095_3157:1096-1292]	1	c	(GCT)8tttcaccctccctct(TCC)5	54	1073	1126
comp14288_c0_seq1_len=287_path=[265:0-118_384:119-286]	1	p1	(A)11	11	98	108
comp14322_c0_seq1_len=681_path=[659:0-517_1177:518-629_1289:630-680]	1	p2	(GA)9	18	569	586
comp14366_c0_seq1_len=310_path=[1:0-115_117:116-309]	1	p1	(T)11	11	126	136
comp14395_c0_seq1_len=473_path=[1:0-472]	1	p1	(A)10	10	210	219
comp14443_c0_seq1_len=339_path=[1:0-167_511:168-338]	1	p1	(A)13	13	200	212
comp14472_c0_seq1_len=279_path=[494:0-48_238:49-278]	1	p2	(TC)6	12	4	15
comp14497_c0_seq1_len=2491_path=[2469:0-1531_4001:1532-2490]	1	p2	(GA)6	12	75	86
comp14514_c0_seq1_len=766_path=[1:0-579_1177:580-765]	1	p2	(AG)6	12	63	74
comp14534_c0_seq1_len=2409_path=[2387:0-2408]	1	p3	(ATT)7	21	2387	2407
comp14630_c0_seq1_len=2402_path=[1:0-1516_1518:1517-1521_1523:1522-2401]	1	p3	(CAG)5	15	345	359
comp14633_c0_seq1_len=221_path=[199:0-14_214:15-220]	1	p1	(A)10	10	204	213
comp14661_c0_seq1_len=312_path=[290:0-111_402:112-311]	1	p1	(T)11	11	138	148
comp14663_c0_seq1_len=1000_path=[1:0-999]	1	p1	(A)10	10	5	14
comp14700_c0_seq1_len=333_path=[311:0-230_542:231-332]	1	p1	(A)15	15	35	49
comp14745_c0_seq1_len=363_path=[685:0-114_434:115-362]	1	p1	(T)16	16	321	336
comp14745_c0_seq2_len=339_path=[343:0-90_434:91-338]	1	p1	(T)16	16	297	312
comp14762_c0_seq1_len=602_path=[1:0-372_374:373-601]	1	p3	(ATT)6	18	579	596
comp14803_c0_seq1_len=1938_path=[1:0-680_682:681-1937]	1	p2	(CT)6	12	1880	1891
comp14804_c0_seq1_len=1415_path=[1:0-290_292:291-378_380:379-1414]	1	p3	(AGA)7	21	1332	1352
comp14812_c0_seq1_len=1789_path=[1:0-1055_1057:1056-1788]	1	p1	(T)11	11	1771	1781
comp14853_c0_seq1_len=878_path=[856:0-294_1151:295-877]	1	p3	(AGC)5	15	623	637
comp14861_c0_seq1_len=212_path=[1:0-178_407:179-211]	1	p1	(T)10	10	183	192
comp14935_c0_seq1_len=2012_path=[1990:0-201_2192:202-403_2394:404-2011]	1	p3	(TCT)5	15	438	452
comp14935_c0_seq1_len=2012_path=[1990:0-201_2192:202-403_2394:404-2011]	2	p1	(A)10	10	1958	1967
comp14949_c0_seq1_len=666_path=[644:0-328_973:329-665]	1	p3	(AAG)6	18	1	18
comp14974_c0_seq1_len=762_path=[1:0-761]	1	p3	(TGG)5	15	548	562
comp14979_c0_seq1_len=4329_path=[1:0-3652_3654:3653-4328]	1	p2	(TC)7	14	4243	4256
comp15014_c0_seq1_len=284_path=[1:0-55_550:56-56_57:57-283]	1	p1	(A)10	10	57	66
comp15020_c0_seq1_len=1678_path=[1:0-660_662:661-1677]	1	p3	(GAA)6	18	1659	1676
comp15031_c0_seq1_len=511_path=[1:0-69_71:70-510]	1	p3	(GAA)5	15	202	216
comp15064_c0_seq1_len=1163_path=[2356:0-180_129:181-1162]	1	p1	(T)10	10	67	76
comp15108_c0_seq1_len=391_path=[369:0-96_466:97-390]	1	c	(CA)8ctcacactcactcacactcacact(CA)6(CT)7	66	8	73
comp15134_c0_seq1_len=240_path=[218:0-239]	1	p1	(T)10	10	196	205
comp15137_c0_seq1_len=515_path=[493:0-436_930:437-514]	1	p3	(CTC)6	18	163	180
comp15141_c0_seq1_len=474_path=[915:0-177_464:178-473]	1	p1	(A)10	10	139	148
comp15141_c0_seq1_len=474_path=[915:0-177_464:178-473]	2	p2	(AG)6	12	419	430
comp15141_c0_seq2_len=391_path=[369:0-94_464:95-390]	1	p2	(AG)6	12	336	347
comp15158_c0_seq1_len=220_path=[115:0-113_243:114-219]	1	p1	(T)10	10	23	32
comp15210_c0_seq1_len=955_path=[1:0-954]	1	p3	(AAG)7	21	933	953
comp15218_c0_seq1_len=239_path=[217:0-171_389:172-238]	1	p1	(T)16	16	97	112
comp15244_c0_seq1_len=938_path=[915:0-126_1845:127-127_1042:128-937]	1	p2	(AG)6	12	847	858
comp15267_c0_seq1_len=1205_path=[1183:0-209_1393:210-218_1402:219-1204]	1	p3	(GAA)5	15	145	159
comp15311_c0_seq1_len=1126_path=[1104:0-1125]	1	p2	(CT)6	12	1078	1089
comp15357_c0_seq2_len=216_path=[350:0-140_491:141-172_722:173-215]	1	p1	(A)12	12	31	42
comp15361_c0_seq1_len=233_path=[4:0-91_96:92-93_98:94-232]	1	p2	(TC)7	14	7	20
comp15399_c0_seq1_len=250_path=[228:0-120_349:121-249]	1	p1	(T)10	10	199	208
comp15441_c0_seq1_len=747_path=[1047:0-545_700:546-574_728:575-746]	1	p3	(GCG)5	15	215	229
comp15446_c0_seq1_len=395_path=[1:0-394]	1	p1	(A)10	10	345	354
comp15452_c0_seq1_len=571_path=[549:0-570]	1	p3	(AAG)6	18	1	18
comp15452_c0_seq1_len=571_path=[549:0-570]	2	p2	(AG)8	16	536	551
comp15468_c0_seq1_len=585_path=[1:0-417_419:418-584]	1	p4	(AGAA)5	20	566	585
comp15470_c0_seq1_len=1569_path=[1:0-1271_1273:1272-1568]	1	p1	(T)14	14	10	23
comp15487_c0_seq1_len=567_path=[545:0-566]	1	p2	(GC)6	12	523	534
comp15498_c0_seq1_len=396_path=[1:0-57_59:58-395]	1	p1	(A)11	11	351	361
comp15589_c0_seq1_len=432_path=[1:0-431]	1	p2	(GA)7	14	417	430
comp15655_c0_seq1_len=2318_path=[1:0-2158_2160:2159-2317]	1	p3	(CAA)6	18	596	613
comp15655_c0_seq1_len=2318_path=[1:0-2158_2160:2159-2317]	2	p1	(A)11	11	2211	2221
comp15669_c0_seq1_len=763_path=[741:0-409_1151:410-762]	1	p3	(TCT)5	15	89	103
comp15669_c0_seq2_len=516_path=[741:0-409_1504:410-515]	1	p3	(TCT)5	15	89	103
comp15688_c0_seq1_len=221_path=[131:0-154_23:155-220]	1	p2	(CT)6	12	123	134
comp15714_c1_seq1_len=293_path=[1:0-292]	1	p2	(CT)8	16	206	221
comp15719_c0_seq1_len=438_path=[1:0-117_119:118-437]	1	p1	(A)10	10	148	157
comp15731_c0_seq1_len=1926_path=[1:0-1925]	1	p3	(TTG)5	15	378	392
comp15755_c0_seq1_len=227_path=[1:0-226]	1	p1	(T)10	10	10	19
comp15770_c0_seq1_len=231_path=[280:0-230]	1	p3	(GAA)6	18	167	184
comp15782_c0_seq1_len=948_path=[926:0-752_1679:753-947]	1	p1	(A)16	16	72	87
comp15790_c0_seq1_len=288_path=[701:0-34_275:35-58_299:59-287]	1	p3	(GAA)6	18	204	221
comp15790_c0_seq2_len=207_path=[253:0-21_275:22-45_759:46-206]	1	p3	(GAA)6	18	188	205
comp15792_c0_seq1_len=2056_path=[1:0-66_68:67-2055]	1	p1	(A)12	12	46	57
comp15826_c0_seq1_len=241_path=[1:0-108_110:109-240]	1	c	(T)10ccc(T)10cagtctagttgtgacttgccttttttttccaatgggc(T)10gtttttcaagttacaagcatttgtctcacgtctctcttttttttgctggactatgtattcttttttttcttgaatttttattttgccttata(T)14	176	59	234
comp15827_c0_seq1_len=254_path=[232:0-102_335:103-169_402:170-253]	1	p1	(A)10	10	9	18
comp15852_c0_seq1_len=418_path=[691:0-95_392:96-417]	1	p3	(TTC)6	18	8	25
comp15869_c0_seq1_len=1013_path=[1:0-789_791:790-1012]	1	p3	(TCT)5	15	111	125
comp15912_c0_seq1_len=802_path=[780:0-801]	1	c	(TTC)6cggatatatagatcactactagctagtct(TA)6	59	672	730
comp15918_c0_seq1_len=310_path=[1:0-57_59:58-309]	1	p1	(A)19	19	79	97
comp16053_c0_seq1_len=250_path=[1:0-127_129:128-249]	1	p1	(A)11	11	231	241
comp16145_c0_seq1_len=210_path=[1:0-58_60:59-209]	1	p3	(TCT)5	15	7	21
comp16147_c0_seq1_len=882_path=[1:0-374_376:375-881]	1	p2	(AG)6	12	851	862
comp16187_c0_seq1_len=1091_path=[1:0-389_391:390-1046_1048:1047-1050_2166:1051-1054_2167:1055-1058_2168:1059-1062_2169:1063-1066_2170:1067-1070_2171:1071-1074_2172:1075-1078_2173:1079-1082_2174:1083-1086_2175:1087-1090]	1	p1	(T)13	13	849	861
comp16187_c0_seq1_len=1091_path=[1:0-389_391:390-1046_1048:1047-1050_2166:1051-1054_2167:1055-1058_2168:1059-1062_2169:1063-1066_2170:1067-1070_2171:1071-1074_2172:1075-1078_2173:1079-1082_2174:1083-1086_2175:1087-1090]	2	c*	(AG)7(AGAA)11*	56	1036	1091
comp16226_c0_seq1_len=208_path=[80:0-71_176:72-207]	1	p3	(GAA)5	15	1	15
comp16251_c0_seq1_len=359_path=[337:0-56_394:57-358]	1	p2	(GA)11	22	259	280
comp16279_c0_seq1_len=1198_path=[1175:0-59_1235:60-1018_2194:1019-1042_2218:1043-1109_2404:1110-1133_2308:1134-1197]	1	p1	(T)11	11	147	157
comp16288_c0_seq1_len=310_path=[1:0-251_253:252-309]	1	p1	(A)10	10	230	239
comp16308_c0_seq1_len=890_path=[868:0-653_1522:654-889]	1	p3	(TTC)5	15	663	677
comp16327_c0_seq1_len=750_path=[728:0-426_1155:427-749]	1	p4	(AATT)5	20	729	748
comp16327_c0_seq2_len=435_path=[1455:0-111_1155:112-434]	1	p4	(TTAA)5	20	49	68
comp16327_c0_seq2_len=435_path=[1455:0-111_1155:112-434]	2	p4	(AATT)5	20	414	433
comp16355_c0_seq1_len=662_path=[640:0-661]	1	c	(T)11ctttcctccccctcgtttccccttcttcccctgtccctc(T)10gcggccagcaagaaggacgcgagg(AGAA)5gacaaaggcaccaaaagggtattgccgactaggtgctcaaagttattgcttttcttcttccac(CCT)6	185	7	191
comp16355_c0_seq1_len=662_path=[640:0-661]	2	p4	(GGAC)5	20	398	417
comp16355_c0_seq1_len=662_path=[640:0-661]	3	p1	(A)10	10	519	528
comp16387_c0_seq1_len=1907_path=[1:0-1446_1448:1447-1906]	1	p3	(TCT)6	18	590	607
comp16394_c0_seq1_len=2535_path=[1:0-1317_1319:1318-2534]	1	p1	(T)13	13	63	75
comp16403_c0_seq1_len=936_path=[914:0-405_1320:406-935]	1	p3	(GAA)5	15	797	811
comp16415_c0_seq1_len=201_path=[1:0-146_148:147-200]	1	p1	(T)15	15	182	196
comp16423_c0_seq1_len=1574_path=[25:0-1573]	1	p1	(A)12	12	831	842
comp16423_c0_seq1_len=1574_path=[25:0-1573]	2	p1	(A)10	10	1361	1370
comp16454_c0_seq1_len=526_path=[504:0-119_624:120-525]	1	p1	(A)13	13	387	399
comp16454_c0_seq2_len=498_path=[1007:0-91_624:92-497]	1	p1	(A)13	13	359	371
comp16457_c0_seq1_len=282_path=[408:0-84_42:85-120_25:121-137_516:138-173_77:174-281]	1	p1	(A)10	10	72	81
comp16457_c0_seq2_len=229_path=[408:0-84_42:85-120_77:121-228]	1	p1	(A)10	10	72	81
comp16486_c0_seq1_len=249_path=[1:0-137_292:138-248]	1	p3	(AAG)5	15	6	20
comp16490_c0_seq1_len=1785_path=[1:0-1784]	1	p2	(TC)6	12	12	23
comp16490_c0_seq1_len=1785_path=[1:0-1784]	2	p3	(TTC)7	21	165	185
comp16527_c0_seq1_len=1892_path=[1870:0-1891]	1	p3	(ATT)7	21	196	216
comp16533_c0_seq1_len=310_path=[1:0-47_49:48-309]	1	p1	(T)10	10	183	192
comp16540_c0_seq1_len=321_path=[321:0-148_664:149-168_488:169-320]	1	p1	(T)12	12	85	96
comp16547_c0_seq1_len=399_path=[1:0-398]	1	c	(AAT)7(AAC)6aagaaagagagaaagagagaaagaaagatcaa(CAG)6	89	141	229
comp16596_c0_seq1_len=1243_path=[1221:0-1242]	1	p3	(GAG)5	15	980	994
comp16633_c0_seq1_len=258_path=[1:0-124_126:125-257]	1	p1	(T)10	10	158	167
comp16644_c0_seq1_len=358_path=[336:0-201_538:202-357]	1	p3	(AAG)6	18	326	343
comp16681_c0_seq1_len=1524_path=[1501:0-426_3018:427-427_1928:428-1523]	1	p2	(CT)11	22	84	105
comp16762_c0_seq1_len=545_path=[523:0-247_771:248-544]	1	p1	(A)10	10	26	35
comp16791_c0_seq1_len=883_path=[1:0-723_725:724-728_730:729-882]	1	p2	(GA)7	14	783	796
comp16854_c0_seq1_len=603_path=[581:0-244_826:245-602]	1	c	(GAA)5ggtttgagagaagt(AGA)7	50	552	601
comp16879_c0_seq1_len=899_path=[877:0-281_1159:282-898]	1	p2	(GA)8	16	852	867
comp16892_c0_seq1_len=1915_path=[1:0-192_194:193-1914]	1	p1	(A)11	11	1889	1899
comp16909_c0_seq1_len=1960_path=[1938:0-843_2782:844-1959]	1	p1	(A)10	10	20	29
comp16910_c0_seq1_len=1035_path=[1013:0-575_1589:576-1034]	1	p3	(AGA)6	18	41	58
comp16951_c0_seq1_len=225_path=[203:0-95_299:96-224]	1	p3	(CAA)6	18	8	25
comp16954_c0_seq1_len=3128_path=[1:0-3019_6199:3020-3073_3021:3074-3127]	1	p2	(GA)6	12	3091	3102
comp16956_c0_seq1_len=398_path=[375:0-233_782:234-234_609:235-397]	1	p3	(CCA)5	15	284	298
comp16957_c0_seq1_len=569_path=[1130:0-260_584:261-568]	1	p2	(AG)6	12	152	163
comp16975_c0_seq1_len=489_path=[467:0-488]	1	p2	(CA)7	14	177	190
comp16997_c0_seq1_len=402_path=[379:0-257_786:258-258_637:259-401]	1	p1	(A)10	10	105	114
comp16997_c0_seq1_len=402_path=[379:0-257_786:258-258_637:259-401]	2	p1	(T)10	10	259	268
comp17005_c0_seq1_len=784_path=[1:0-696_698:697-725_1525:726-754_1526:755-783]	1	c	(GA)7acgaagcgagcgagg(GA)7acgaagcgagcgagg(GA)7	72	702	773
comp17036_c0_seq1_len=3314_path=[1:0-1077_6594:1078-2818_2814:2819-3313]	1	p2	(AG)7	14	3200	3213
comp17036_c0_seq2_len=3308_path=[1:0-1077_1079:1078-2812_2814:2813-3307]	1	p2	(AG)7	14	3194	3207
comp17074_c0_seq1_len=2021_path=[1999:0-193_2193:194-2020]	1	c	(A)10tctctcattcccatcttttctttgctttttccttttttccttttttattttttggtcaactttgtttctctctaccgcttaatagatgacaattgt(A)16	122	70	191
comp17131_c0_seq1_len=1833_path=[1811:0-694_2506:695-699_2511:700-1832]	1	p3	(AGA)7	21	1106	1126
comp17166_c0_seq1_len=285_path=[411:0-145_149:146-284]	1	p1	(T)10	10	3	12
comp17174_c0_seq1_len=224_path=[385:0-180_365:181-223]	1	p1	(T)10	10	16	25
comp17192_c0_seq1_len=889_path=[867:0-540_1408:541-888]	1	p1	(A)11	11	838	848
comp17229_c0_seq1_len=623_path=[600:0-536_1215:537-537_1137:538-622]	1	p1	(T)11	11	76	86
comp17264_c0_seq1_len=353_path=[1:0-352]	1	p1	(A)11	11	21	31
comp17352_c0_seq1_len=796_path=[774:0-697_1472:698-795]	1	c	(A)10ctcaaaacaacc(A)10	32	215	246
comp17357_c0_seq1_len=1278_path=[1256:0-861_2118:862-1277]	1	p3	(TGC)5	15	548	562
comp17370_c0_seq1_len=542_path=[1107:0-20_583:21-333_896:334-541]	1	c	(AG)7aattgagagagtgttaatggaatggaagaaaggggaacggg(TGT)6atgcagaactgcagaagg(AGA)5atctttgttcggtaattcagagttttctctgtccattgatggaagtga(TTG)5	169	82	250
comp17417_c0_seq1_len=600_path=[1:0-175_177:176-599]	1	p3	(CGG)5	15	263	277
comp17485_c0_seq1_len=975_path=[1:0-974]	1	p3	(TGG)5	15	768	782
comp17486_c0_seq1_len=832_path=[810:0-831]	1	p2	(CT)7	14	738	751
comp17518_c0_seq1_len=438_path=[416:0-85_502:86-194_611:195-437]	1	p1	(T)15	15	37	51
comp17520_c0_seq1_len=1101_path=[1079:0-426_1506:427-524_1604:525-1100]	1	p2	(GT)6	12	6	17
comp17521_c0_seq1_len=548_path=[1:0-547]	1	p3	(CTG)8	24	465	488
comp17523_c0_seq2_len=1035_path=[1:0-167_169:168-292_294:293-1034]	1	p1	(T)14	14	14	27
comp17530_c0_seq1_len=728_path=[5:0-334_340:335-727]	1	p3	(CCG)5	15	336	350
comp17532_c0_seq1_len=2040_path=[1:0-1702_1704:1703-1790_4197:1791-1858_4265:1859-2039]	1	p2	(AC)6	12	24	35
comp17532_c0_seq4_len=347_path=[4488:0-64_1704:65-152_1792:153-346]	1	p3	(CAG)5	15	324	338
comp17539_c0_seq1_len=651_path=[629:0-147_777:148-494_1124:495-650]	1	p1	(A)10	10	26	35
comp17550_c0_seq1_len=1218_path=[1195:0-241_1437:242-542_2424:543-543_1738:544-1031_2226:1032-1217]	1	p1	(A)10	10	654	663
comp17560_c0_seq1_len=928_path=[906:0-253_1160:254-293_1200:294-356_1263:357-927]	1	p3	(TTC)5	15	303	317
comp17564_c0_seq1_len=873_path=[853:0-525_1379:526-872]	1	p2	(GA)9	18	856	873
comp17572_c0_seq1_len=1137_path=[1:0-259_261:260-345_347:346-348_350:349-1136]	1	p2	(GA)7	14	1082	1095
comp17584_c0_seq1_len=1210_path=[1188:0-299_1488:300-380_1569:381-1209]	1	p3	(AAG)6	18	100	117
comp17598_c0_seq1_len=432_path=[410:0-114_525:115-307_718:308-431]	1	p3	(TCT)5	15	197	211
comp17604_c0_seq1_len=489_path=[837:0-109_371:110-264_526:265-488]	1	p1	(A)10	10	97	106
comp17608_c0_seq1_len=554_path=[1070:0-20_15:21-553]	1	p1	(A)13	13	6	18
comp17614_c0_seq1_len=637_path=[615:0-208_824:209-272_888:273-282_898:283-636]	1	p3	(GTG)5	15	563	577
comp17616_c0_seq1_len=600_path=[578:0-97_676:98-599]	1	p1	(T)10	10	577	586
comp17636_c0_seq1_len=785_path=[1:0-443_445:444-715_717:716-716_718:717-784]	1	p3	(AGA)6	18	613	630
comp17647_c0_seq1_len=1488_path=[1522:0-517_2040:518-737_2260:738-1487]	1	p1	(A)20	20	2	21
comp17650_c0_seq1_len=870_path=[848:0-137_986:138-560_1409:561-869]	1	p3	(TTA)5	15	336	350
comp17651_c0_seq1_len=2066_path=[1:0-1313_1315:1314-2065]	1	p1	(A)11	11	1990	2000
comp17651_c0_seq3_len=838_path=[4087:0-85_1315:86-837]	1	p1	(A)11	11	762	772
comp17664_c0_seq1_len=1669_path=[1:0-1292_1294:1293-1294_1296:1295-1668]	1	p1	(T)16	16	1642	1657
comp17681_c0_seq1_len=438_path=[416:0-30_447:31-117_534:118-124_541:125-437]	1	p3	(TGA)5	15	339	353
comp17692_c0_seq1_len=666_path=[644:0-36_681:37-665]	1	p1	(A)11	11	648	658
comp17694_c0_seq1_len=675_path=[653:0-200_854:201-674]	1	p3	(AGG)5	15	479	493
comp17694_c0_seq1_len=675_path=[653:0-200_854:201-674]	2	p1	(T)11	11	621	631
comp17695_c0_seq1_len=736_path=[714:0-368_1083:369-464_1179:465-735]	1	p3	(TGC)5	15	53	67
comp17695_c0_seq2_len=461_path=[714:0-368_1600:369-460]	1	p3	(TGC)5	15	53	67
comp17698_c0_seq1_len=257_path=[466:0-38_19:39-256]	1	p2	(AT)8	16	22	37
comp17708_c0_seq1_len=966_path=[1:0-286_288:287-333_335:334-358_360:359-965]	1	p2	(AT)10	20	883	902
comp17710_c0_seq1_len=1633_path=[1611:0-250_1862:251-1632]	1	p2	(GA)6	12	31	42
comp17712_c0_seq1_len=535_path=[1:0-226_228:227-452_454:453-534]	1	p3	(GAT)7	21	279	299
comp17715_c0_seq1_len=526_path=[504:0-174_679:175-270_775:271-525]	1	p3	(CGG)5	15	386	400
comp17733_c0_seq1_len=258_path=[236:0-72_309:73-257]	1	p3	(TCT)7	21	1	21
comp17734_c0_seq1_len=899_path=[877:0-222_1100:223-898]	1	p3	(TCC)5	15	579	593
comp17755_c0_seq1_len=708_path=[686:0-707]	1	p3	(CTT)6	18	29	46
comp17760_c0_seq1_len=2387_path=[1:0-2220_4754:2221-2221_2222:2222-2386]	1	p1	(A)10	10	11	20
comp17760_c0_seq1_len=2387_path=[1:0-2220_4754:2221-2221_2222:2222-2386]	2	c	(T)11cttcttctgggaattggagcttagaactctccactattgttatctcagttatcaggtttgtttg(T)14	89	2222	2310
comp17766_c0_seq1_len=720_path=[698:0-42_741:43-111_810:112-719]	1	p1	(G)12	12	1	12
comp17781_c0_seq1_len=1032_path=[1010:0-379_1390:380-483_1494:484-1031]	1	p1	(A)13	13	39	51
comp17781_c0_seq2_len=928_path=[1010:0-379_1494:380-927]	1	p1	(A)13	13	39	51
comp17784_c0_seq1_len=1698_path=[1:0-1605_1607:1606-1697]	1	p1	(A)11	11	49	59
comp17785_c0_seq1_len=834_path=[812:0-374_1187:375-833]	1	p1	(A)12	12	9	20
comp17801_c0_seq1_len=605_path=[1:0-267_269:268-291_293:292-604]	1	p1	(A)11	11	134	144
comp17809_c0_seq1_len=965_path=[835:0-99_1689:100-207_935:208-258_986:259-316_1044:317-964]	1	p1	(A)10	10	188	197
comp17809_c0_seq1_len=965_path=[835:0-99_1689:100-207_935:208-258_986:259-316_1044:317-964]	2	p2	(TC)7	14	920	933
comp17809_c0_seq2_len=857_path=[835:0-99_935:100-150_986:151-208_1044:209-856]	1	p2	(TC)7	14	812	825
comp17819_c0_seq1_len=846_path=[1:0-324_326:325-544_546:545-845]	1	p3	(GGA)5	15	655	669
comp17836_c0_seq1_len=852_path=[18:0-114_133:115-117_136:118-851]	1	p3	(AAG)5	15	747	761
comp17836_c0_seq2_len=843_path=[1723:0-108_136:109-842]	1	p3	(AAG)5	15	738	752
comp17841_c0_seq1_len=2211_path=[1:0-2156_2158:2157-2210]	1	p1	(A)11	11	117	127
comp17859_c0_seq1_len=1217_path=[1195:0-565_1761:566-619_1815:620-1216]	1	p2	(CT)10	20	1	20
comp17865_c0_seq1_len=845_path=[1:0-678_680:679-844]	1	p3	(GTG)5	15	549	563
comp17866_c0_seq1_len=586_path=[1353:0-18_48:19-62_92:63-68_97:69-585]	1	p1	(T)17	17	565	581
comp17888_c0_seq2_len=1275_path=[4722:0-628_1886:629-653_1911:654-1274]	1	p3	(TGA)5	15	1237	1251
comp17907_c0_seq2_len=283_path=[1701:0-27_1788:28-282]	1	p4	(AAAG)5	20	2	21
comp17918_c0_seq1_len=2501_path=[1:0-2500]	1	p3	(AAG)5	15	339	353
comp17919_c0_seq1_len=1110_path=[3:0-52_56:53-53_57:54-568_572:569-1109]	1	p1	(A)10	10	54	63
comp17924_c0_seq1_len=2056_path=[2034:0-1637_3672:1638-2055]	1	c	(CT)8caagaagaagaagatagtgaaagagaaaatctgcatacatgatttcgagagcgagtgactgagtgcttcttag(TCT)5	104	26	129
comp17941_c0_seq1_len=787_path=[765:0-46_812:47-602_1368:603-786]	1	p2	(AG)6	12	652	663
comp17951_c0_seq1_len=2256_path=[86:0-2255]	1	p1	(A)10	10	301	310
comp17951_c0_seq1_len=2256_path=[86:0-2255]	2	p1	(T)11	11	789	799
comp17951_c0_seq1_len=2256_path=[86:0-2255]	3	p1	(T)13	13	1053	1065
comp17951_c1_seq1_len=3251_path=[2342:0-3250]	1	p1	(A)17	17	620	636
comp17951_c1_seq1_len=3251_path=[2342:0-3250]	2	p2	(AT)6	12	1929	1940
comp17960_c0_seq1_len=1148_path=[1126:0-659_1786:660-1000_2127:1001-1147]	1	p3	(ACA)5	15	68	82
comp17970_c0_seq1_len=1044_path=[1:0-808_810:809-1043]	1	p3	(GAG)6	18	204	221
comp17971_c0_seq1_len=736_path=[1:0-366_368:367-625_627:626-637_639:638-735]	1	p1	(A)10	10	717	726
comp17976_c0_seq1_len=2885_path=[2862:0-2356_5786:2357-2357_5219:2358-2884]	1	p3	(CTT)5	15	170	184
comp17977_c1_seq1_len=631_path=[2177:0-630]	1	p1	(T)10	10	47	56
comp17978_c0_seq1_len=2520_path=[1:0-73_75:74-997_999:998-2519]	1	p2	(AG)11	22	2499	2520
comp17983_c0_seq1_len=1102_path=[1:0-882_884:883-1101]	1	p2	(TC)7	14	979	992
comp17983_c0_seq2_len=288_path=[2228:0-68_884:69-287]	1	p2	(TC)7	14	165	178
comp17994_c0_seq1_len=5390_path=[5368:0-5389]	1	p2	(GA)9	18	5254	5271
comp17998_c0_seq1_len=203_path=[181:0-104_286:105-202]	1	p1	(T)15	15	2	16
comp18013_c0_seq1_len=473_path=[451:0-472]	1	p3	(GGT)6	18	203	220
comp18013_c0_seq1_len=473_path=[451:0-472]	2	p2	(GA)10	20	453	472
comp18017_c0_seq1_len=1588_path=[1566:0-949_2516:950-1587]	1	p3	(GAA)6	18	1326	1343
comp18020_c0_seq1_len=435_path=[413:0-69_483:70-224_638:225-434]	1	p3	(CTT)5	15	244	258
comp18023_c0_seq1_len=285_path=[262:0-45_566:46-46_308:47-91_353:92-284]	1	p1	(T)10	10	172	181
comp18023_c0_seq2_len=208_path=[567:0-14_353:15-207]	1	p1	(T)10	10	95	104
comp18025_c0_seq1_len=393_path=[801:0-15_15:16-392]	1	c	(AT)6acacacacac(AT)6	34	300	333
comp18034_c0_seq1_len=1369_path=[1278:0-322_1601:323-1088_2618:1089-1089_2367:1090-1186_2464:1187-1277_2636:1278-1368]	1	p2	(GA)6	12	39	50
comp18034_c0_seq1_len=1369_path=[1278:0-322_1601:323-1088_2618:1089-1089_2367:1090-1186_2464:1187-1277_2636:1278-1368]	2	p1	(T)10	10	288	297
comp18041_c0_seq1_len=956_path=[1:0-123_125:124-362_364:363-955]	1	p3	(GTT)5	15	881	895
comp18043_c0_seq1_len=500_path=[1:0-226_228:227-308_310:309-499]	1	p3	(GAG)7	21	1	21
comp18055_c0_seq1_len=1312_path=[1290:0-940_2231:941-1311]	1	p2	(AG)8	16	158	173
comp18055_c0_seq1_len=1312_path=[1290:0-940_2231:941-1311]	2	p3	(TGA)5	15	562	576
comp18056_c0_seq1_len=404_path=[1:0-23_25:24-76_78:77-403]	1	p4	(TATT)5	20	384	403
comp18057_c0_seq1_len=1913_path=[1:0-777_779:778-948_950:949-1912]	1	p2	(TC)8	16	1508	1523
comp18057_c0_seq1_len=1913_path=[1:0-777_779:778-948_950:949-1912]	2	p1	(T)13	13	1894	1906
comp18063_c0_seq1_len=2368_path=[1:0-1382_1384:1383-2367]	1	c	(TGA)7cgacgat(GAA)6	46	2231	2276
comp18081_c0_seq1_len=2250_path=[1:0-176_178:177-1008_1010:1009-2249]	1	p1	(T)15	15	61	75
comp18085_c0_seq1_len=970_path=[948:0-481_1430:482-969]	1	p1	(T)11	11	922	932
comp18085_c0_seq2_len=741_path=[1895:0-252_1430:253-740]	1	p1	(T)11	11	693	703
comp18089_c0_seq1_len=1284_path=[1262:0-500_1763:501-1283]	1	p3	(CTC)7	21	684	704
comp18095_c0_seq1_len=1052_path=[1030:0-453_1484:454-1051]	1	p3	(TCG)5	15	721	735
comp18104_c0_seq1_len=1936_path=[1:0-1080_1082:1081-1935]	1	p1	(A)10	10	17	26
comp18111_c0_seq1_len=1581_path=[1559:0-154_1714:155-304_1864:305-1386_2946:1387-1580]	1	p2	(AG)6	12	8	19
comp18111_c0_seq1_len=1581_path=[1559:0-154_1714:155-304_1864:305-1386_2946:1387-1580]	2	c	(CT)6gtgtaacgattttcaattctcgctttgcctcattccgatgaaa(CT)6gttttctcactctttctctgaattcctcatctctttctttctgtttctctttctctctctgtctctgaaggagaaagtg(GTT)5	161	142	302
comp18111_c0_seq1_len=1581_path=[1559:0-154_1714:155-304_1864:305-1386_2946:1387-1580]	3	p1	(T)14	14	1478	1491
comp18111_c0_seq2_len=1431_path=[1559:0-154_1864:155-1236_2946:1237-1430]	1	p2	(AG)6	12	8	19
comp18111_c0_seq2_len=1431_path=[1559:0-154_1864:155-1236_2946:1237-1430]	2	p2	(CT)6	12	142	153
comp18111_c0_seq2_len=1431_path=[1559:0-154_1864:155-1236_2946:1237-1430]	3	p1	(T)14	14	1328	1341
comp18116_c0_seq1_len=1455_path=[1433:0-1427_2861:1428-1454]	1	p2	(CT)8	16	62	77
comp18122_c0_seq1_len=1421_path=[1:0-1420]	1	p2	(AG)8	16	1388	1403
comp18126_c0_seq1_len=1255_path=[1:0-181_183:182-372_374:373-1254]	1	p1	(T)12	12	358	369
comp18130_c0_seq1_len=1412_path=[1:0-922_924:923-1411]	1	p2	(TG)6	12	1359	1370
comp18131_c0_seq1_len=2018_path=[1996:0-1549_3546:1550-2017]	1	c	(GAG)5gcggaggaggaggtgtttgtggaggggaggagagagaaagtggttggtgctgctgcggcagaggccattgttggtggttgttct(AG)6	111	1764	1874
comp18137_c0_seq1_len=1040_path=[1018:0-228_1247:229-1039]	1	p2	(AC)6	12	11	22
comp18138_c0_seq1_len=748_path=[726:0-607_1334:608-616_1343:617-747]	1	p2	(AG)7	14	128	141
comp18141_c0_seq1_len=1143_path=[1121:0-290_1412:291-625_1747:626-1142]	1	p1	(A)11	11	1109	1119
comp18144_c0_seq1_len=293_path=[1:0-91_93:92-232_234:233-292]	1	p1	(A)10	10	41	50
comp18155_c0_seq2_len=1093_path=[1575:0-265_1841:266-289_4207:290-1092]	1	p1	(T)10	10	40	49
comp18179_c0_seq1_len=305_path=[14:0-39_1055:40-42_57:43-304]	1	p1	(T)11	11	135	145
comp18180_c0_seq1_len=701_path=[679:0-473_1153:474-700]	1	p3	(TGC)5	15	9	23
comp18185_c0_seq1_len=959_path=[937:0-958]	1	p3	(TAA)5	15	761	775
comp18193_c0_seq1_len=592_path=[1:0-93_95:94-94_96:95-591]	1	p1	(T)10	10	95	104
comp18194_c0_seq1_len=1125_path=[1103:0-824_2284:825-1124]	1	p2	(CT)8	16	6	21
comp18214_c0_seq1_len=705_path=[683:0-425_1109:426-704]	1	p2	(AG)8	16	627	642
comp18217_c0_seq1_len=1144_path=[1122:0-920_2043:921-1143]	1	p1	(A)10	10	1065	1074
comp18224_c0_seq1_len=245_path=[1:0-63_65:64-244]	1	p1	(A)10	10	236	245
comp18225_c0_seq1_len=538_path=[1:0-222_224:223-537]	1	p3	(AGT)5	15	18	32
comp18225_c0_seq1_len=538_path=[1:0-222_224:223-537]	2	p3	(AGA)5	15	199	213
comp18230_c0_seq1_len=1649_path=[1627:0-1648]	1	p2	(AG)6	12	1571	1582
comp18231_c0_seq1_len=1483_path=[1461:0-194_1656:195-794_2256:795-1482]	1	p1	(T)11	11	57	67
comp18236_c0_seq1_len=247_path=[1:0-170_172:171-246]	1	p4	(TCTT)5	20	4	23
comp18240_c0_seq1_len=871_path=[1:0-418_420:419-600_602:601-870]	1	p3	(ACT)6	18	206	223
comp18244_c0_seq1_len=696_path=[674:0-212_887:213-695]	1	p1	(T)12	12	357	368
comp18250_c0_seq1_len=469_path=[4:0-127_132:128-128_133:129-288_293:289-468]	1	p1	(T)10	10	129	138
comp18262_c0_seq1_len=324_path=[302:0-224_527:225-272_575:273-323]	1	p1	(A)10	10	113	122
comp18270_c0_seq1_len=743_path=[721:0-619_1341:620-742]	1	p3	(CCA)6	18	100	117
comp18281_c0_seq1_len=472_path=[450:0-167_618:168-297_748:298-471]	1	p1	(T)11	11	422	432
comp18290_c0_seq1_len=1849_path=[1:0-1315_1317:1316-1848]	1	p1	(A)13	13	20	32
comp18297_c0_seq1_len=452_path=[1:0-120_122:121-451]	1	p1	(T)11	11	416	426
comp18299_c0_seq1_len=983_path=[2:0-456_459:457-481_484:482-982]	1	p5	(TTCTT)5	25	842	866
comp18301_c0_seq1_len=3668_path=[1:0-343_345:344-1706_1708:1707-3667]	1	p3	(GAA)5	15	3405	3419
comp18301_c0_seq1_len=3668_path=[1:0-343_345:344-1706_1708:1707-3667]	2	p2	(TC)11	22	3646	3667
comp18302_c0_seq1_len=2144_path=[2122:0-1289_3412:1290-2143]	1	p1	(T)10	10	510	519
comp18307_c0_seq1_len=1343_path=[1321:0-653_1975:654-704_2026:705-1342]	1	p2	(AG)6	12	1262	1273
comp18315_c0_seq1_len=1151_path=[1:0-270_272:271-432_434:433-444_446:445-1150]	1	p3	(AGA)5	15	705	719
comp18322_c0_seq1_len=867_path=[1:0-194_196:195-866]	1	p1	(A)13	13	10	22
comp18323_c0_seq1_len=411_path=[389:0-192_582:193-242_632:243-410]	1	p1	(T)10	10	126	135
comp18331_c0_seq1_len=1681_path=[1659:0-1680]	1	p1	(A)12	12	14	25
comp18343_c0_seq1_len=2381_path=[2359:0-1459_3819:1460-1465_3825:1466-2380]	1	p1	(T)10	10	22	31
comp18343_c0_seq1_len=2381_path=[2359:0-1459_3819:1460-1465_3825:1466-2380]	2	p1	(T)11	11	2323	2333
comp18345_c0_seq1_len=1169_path=[1:0-1168]	1	p3	(TCA)5	15	329	343
comp18347_c0_seq1_len=1696_path=[1:0-866_868:867-1192_1194:1193-1695]	1	p3	(GCT)5	15	1403	1417
comp18347_c0_seq1_len=1696_path=[1:0-866_868:867-1192_1194:1193-1695]	2	p1	(T)12	12	1635	1646
comp18358_c0_seq1_len=869_path=[1:0-94_96:95-238_240:239-868]	1	p3	(ACA)6	18	459	476
comp18359_c0_seq1_len=832_path=[1:0-306_308:307-831]	1	p2	(AG)8	16	39	54
comp18360_c0_seq1_len=1232_path=[1210:0-184_1395:185-963_2174:964-1231]	1	p3	(AAT)6	18	25	42
comp18362_c0_seq1_len=1117_path=[1095:0-684_1780:685-1116]	1	p1	(A)10	10	15	24
comp18363_c0_seq1_len=796_path=[774:0-213_988:214-795]	1	p3	(GAT)5	15	59	73
comp18370_c0_seq1_len=1261_path=[1:0-893_895:894-1260]	1	p1	(A)13	13	28	40
comp18372_c0_seq1_len=2177_path=[1:0-1481_4392:1482-1482_1483:1483-2176]	1	p3	(CTT)5	15	1189	1203
comp18381_c0_seq1_len=2541_path=[3635:0-2540]	1	p1	(T)10	10	2345	2354
comp18383_c0_seq1_len=525_path=[503:0-214_718:215-215_719:216-524]	1	p1	(T)10	10	216	225
comp18384_c0_seq1_len=494_path=[472:0-17_490:18-493]	1	p1	(T)11	11	481	491
comp18389_c0_seq1_len=822_path=[1:0-821]	1	p2	(AG)7	14	765	778
comp18393_c0_seq1_len=2309_path=[2287:0-1292_3580:1293-2156_4444:2157-2308]	1	p3	(GGA)5	15	2186	2200
comp18399_c0_seq1_len=534_path=[1057:0-23_506:24-34_517:35-533]	1	p2	(AT)9	18	68	85
comp18414_c0_seq1_len=3345_path=[6423:0-523_3625:524-3344]	1	c	(TC)8ctc(T)10	29	81	109
comp18416_c0_seq1_len=562_path=[540:0-72_613:73-243_784:244-561]	1	p4	(AATT)5	20	1	20
comp18419_c0_seq1_len=747_path=[725:0-111_837:112-665_1391:666-746]	1	p1	(A)12	12	467	478
comp18420_c0_seq1_len=253_path=[1:0-228_534:229-252]	1	p1	(A)10	10	136	145
comp18430_c0_seq1_len=742_path=[1:0-539_541:540-741]	1	p3	(CCA)5	15	53	67
comp18442_c0_seq1_len=563_path=[541:0-208_750:209-344_886:345-562]	1	p3	(CAC)5	15	92	106
comp18442_c0_seq1_len=563_path=[541:0-208_750:209-344_886:345-562]	2	c	(TGA)5(ACA)5	30	379	408
comp18445_c0_seq1_len=439_path=[9:0-266_276:267-296_306:297-297_307:298-438]	1	c	(A)16gacgaagcaccgttagatctccatctccctaattatcaaccattagatcattaaaatatt(TC)6	88	1	88
comp18456_c0_seq1_len=2154_path=[2132:0-441_2574:442-977_3110:978-2153]	1	p4	(GTGA)6	24	1859	1882
comp18465_c0_seq1_len=791_path=[769:0-639_1409:640-790]	1	p1	(T)15	15	10	24
comp18465_c0_seq1_len=791_path=[769:0-639_1409:640-790]	2	p3	(AAG)5	15	769	783
comp18469_c0_seq1_len=611_path=[1:0-399_401:400-479_481:480-610]	1	p1	(T)12	12	35	46
comp18486_c0_seq1_len=1988_path=[1970:0-1281_3252:1282-1393_3364:1394-1395_3366:1396-1987]	1	p1	(A)10	10	60	69
comp18487_c0_seq1_len=402_path=[1:0-188_190:189-401]	1	p1	(T)10	10	203	212
comp18495_c0_seq1_len=2717_path=[2695:0-1646_4342:1647-2469_5165:2470-2554_5250:2555-2716]	1	p1	(T)10	10	2501	2510
comp18495_c0_seq1_len=2717_path=[2695:0-1646_4342:1647-2469_5165:2470-2554_5250:2555-2716]	2	p2	(GA)7	14	2668	2681
comp18501_c0_seq1_len=835_path=[838:0-45_884:46-47_886:48-503_1342:504-834]	1	p2	(CT)7	14	47	60
comp18539_c0_seq1_len=527_path=[505:0-153_659:154-526]	1	p3	(CGT)7	21	351	371
comp18550_c0_seq1_len=1001_path=[978:0-243_1222:244-536_1972:537-537_1515:538-1000]	1	p2	(CT)8	16	878	893
comp18554_c0_seq2_len=701_path=[3315:0-137_1049:138-700]	1	p2	(GA)9	18	1	18
comp18570_c0_seq1_len=463_path=[1:0-164_166:165-165_167:166-462]	1	p1	(A)14	14	105	118
comp18576_c0_seq1_len=953_path=[933:0-99_1033:100-714_1648:715-952]	1	p3	(CTT)7	21	1	21
comp18576_c0_seq1_len=953_path=[933:0-99_1033:100-714_1648:715-952]	2	p3	(GAA)5	15	761	775
comp18578_c0_seq1_len=4342_path=[4326:0-1721_6048:1722-4341]	1	p1	(T)10	10	4250	4259
comp18579_c0_seq1_len=523_path=[503:0-305_809:306-352_856:353-393_897:394-415_919:416-522]	1	c	(T)11gttgggaacaaaagcaaggcctaaaccc(A)10	49	25	73
comp18590_c0_seq1_len=670_path=[648:0-669]	1	c	(CCG)5gcacaagaacaacactgaaactcaagtttcagagagagtgtgtgtgagagaggtggttgttgtttgaacttggatggtgtgacggcgttgaagaattac(AG)6	126	100	225
comp18593_c0_seq1_len=1245_path=[1223:0-1104_2328:1105-1244]	1	p3	(TGG)7	21	1223	1243
comp18600_c0_seq1_len=691_path=[669:0-327_997:328-663_1333:664-690]	1	p3	(CCT)6	18	460	477
comp18601_c0_seq1_len=545_path=[523:0-253_777:254-258_782:259-544]	1	p2	(AG)6	12	474	485
comp18606_c0_seq1_len=759_path=[1:0-120_122:121-221_223:222-758]	1	p1	(G)15	15	1	15
comp18613_c0_seq1_len=589_path=[96:0-369_466:370-395_492:396-403_500:404-588]	1	p3	(TTC)5	15	1	15
comp18613_c0_seq2_len=555_path=[96:0-369_500:370-554]	1	p3	(TTC)5	15	1	15
comp18617_c0_seq3_len=694_path=[778:0-323_1102:324-349_1578:350-693]	1	p2	(TC)6	12	8	19
comp18619_c0_seq1_len=380_path=[358:0-190_549:191-379]	1	p2	(CT)7	14	260	273
comp18627_c0_seq1_len=504_path=[482:0-206_689:207-460_943:461-503]	1	p1	(A)11	11	415	425
comp18638_c0_seq1_len=920_path=[1:0-291_293:292-854_856:855-864_866:865-866_868:867-919]	1	p3	(GGA)5	15	638	652
comp18642_c0_seq1_len=360_path=[338:0-161_500:162-273_612:274-359]	1	p1	(A)10	10	9	18
comp18644_c0_seq2_len=2750_path=[2728:0-295_3024:296-2749]	1	c	(A)11gcttctcttgtacttcacccactccagctctgctacaatagtactttctctt(TC)6	75	116	190
comp18647_c0_seq1_len=631_path=[1:0-412_1250:413-413_414:414-630]	1	p1	(T)11	11	174	184
comp18651_c0_seq1_len=1079_path=[1:0-485_2094:486-518_487:519-678_2182:679-691_647:692-1078]	1	p1	(A)14	14	5	18
comp18651_c0_seq3_len=1046_path=[1:0-485_487:486-645_2182:646-658_647:659-1045]	1	p1	(A)14	14	5	18
comp18652_c0_seq1_len=1013_path=[1:0-289_2174:290-298_2183:299-300_1400:301-664_1764:665-725_1825:726-1012]	1	p1	(A)10	10	945	954
comp18652_c0_seq2_len=952_path=[1:0-289_2174:290-298_2183:299-300_1400:301-664_1825:665-951]	1	p1	(A)10	10	884	893
comp18653_c0_seq1_len=926_path=[1:0-116_118:117-687_689:688-925]	1	p1	(A)11	11	645	655
comp18658_c0_seq1_len=1457_path=[1:0-435_437:436-1046_1048:1047-1456]	1	p1	(A)10	10	54	63
comp18658_c0_seq1_len=1457_path=[1:0-435_437:436-1046_1048:1047-1456]	2	c	(ACA)5aaaattatagcactcactctgtccctcacctccaattggaaggtgccgattcccacaaaaaagatagggtaag(A)11	99	209	307
comp18662_c0_seq1_len=1550_path=[1528:0-1028_2557:1029-1549]	1	p3	(TCC)6	18	457	474
comp18669_c0_seq1_len=1170_path=[1148:0-126_1275:127-696_1845:697-1169]	1	p3	(GCG)6	18	735	752
comp18674_c0_seq1_len=1699_path=[1677:0-414_2092:415-1408_3086:1409-1414_3092:1415-1698]	1	p3	(GAA)6	18	1632	1649
comp18677_c0_seq1_len=1750_path=[1728:0-247_1976:248-1749]	1	p3	(GAA)5	15	1652	1666
comp18679_c0_seq1_len=1146_path=[1:0-1145]	1	p1	(T)13	13	35	47
comp18685_c0_seq1_len=510_path=[488:0-319_808:320-360_1056:361-374_863:375-509]	1	p3	(AGA)5	15	1	15
comp18691_c0_seq1_len=906_path=[884:0-905]	1	p3	(AAG)5	15	798	812
comp18714_c0_seq1_len=904_path=[882:0-511_1394:512-903]	1	p1	(A)10	10	889	898
comp18731_c0_seq1_len=1012_path=[990:0-1011]	1	p3	(AAG)5	15	998	1012
comp18739_c0_seq1_len=1478_path=[1:0-1237_1239:1238-1477]	1	p2	(TA)6	12	65	76
comp18744_c0_seq1_len=320_path=[1:0-33_35:34-46_705:47-319]	1	p1	(A)13	13	256	268
comp18748_c0_seq1_len=1460_path=[1438:0-875_2314:876-1107_2546:1108-1459]	1	c	(AAG)5attcgacattggttgctgttgagaagaatctcctcatcatgatggggtagtagtggcatgat(GAA)6	95	1148	1242
comp18758_c0_seq1_len=1398_path=[1:0-1333_2860:1334-1342_1335:1343-1381_1374:1382-1397]	1	p2	(AG)9	18	1364	1381
comp18763_c0_seq1_len=1818_path=[1:0-899_901:900-1817]	1	p2	(AG)6	12	1429	1440
comp18767_c0_seq1_len=489_path=[1:0-338_1100:339-488]	1	p3	(ATT)5	15	289	303
comp18793_c0_seq1_len=546_path=[769:0-57_16:58-186_145:187-332_848:333-478_291:479-545]	1	p2	(TA)7	14	32	45
comp18793_c0_seq3_len=400_path=[769:0-57_16:58-186_145:187-332_291:333-399]	1	p2	(TA)7	14	32	45
comp18795_c0_seq1_len=238_path=[216:0-41_258:42-113_330:114-237]	1	p2	(AG)7	14	33	46
comp18796_c0_seq1_len=609_path=[587:0-608]	1	c	(T)10ggcttg(T)11	27	580	606
comp18797_c0_seq3_len=1727_path=[4987:0-407_5395:408-427_1126:428-866_5581:867-988_1565:989-1726]	1	p2	(TG)6	12	340	351
comp18797_c0_seq4_len=1605_path=[4987:0-407_5395:408-427_1126:428-866_1565:867-1604]	1	p2	(TG)6	12	340	351
comp18807_c0_seq1_len=1877_path=[1867:0-1876]	1	p1	(A)19	19	1	19
comp18818_c0_seq1_len=1686_path=[4982:0-846_846:847-870_870:871-1685]	1	c	(A)14cacaaacacaaattcctcttcaacatggagccaccgcgttccaacgc(CAA)5	76	175	250
comp18822_c0_seq1_len=789_path=[1:0-237_239:238-250_252:251-788]	1	p3	(CCA)6	18	464	481
comp18822_c0_seq1_len=789_path=[1:0-237_239:238-250_252:251-788]	2	p2	(GA)6	12	732	743
comp18824_c0_seq1_len=2171_path=[2149:0-774_4320:775-989_4535:990-1555_3705:1556-2170]	1	p3	(ACG)5	15	181	195
comp18824_c0_seq2_len=2171_path=[2149:0-774_2924:775-1555_3705:1556-2170]	1	p3	(ACG)5	15	181	195
comp18850_c0_seq1_len=1876_path=[1:0-1875]	1	p3	(TTC)6	18	434	451
comp18851_c0_seq1_len=1686_path=[1:0-936_938:937-979_981:980-1016_1018:1017-1158_1160:1159-1685]	1	p1	(A)11	11	9	19
comp18852_c0_seq1_len=687_path=[1:0-82_84:83-467_469:468-686]	1	c	(A)10gagcgggcaaatattcaacataacagagaattcag(A)10	55	229	283
comp18852_c0_seq1_len=687_path=[1:0-82_84:83-467_469:468-686]	2	p1	(A)10	10	429	438
comp18858_c0_seq1_len=616_path=[1:0-304_306:305-390_392:391-615]	1	p2	(AT)6	12	286	297
comp18864_c0_seq1_len=662_path=[640:0-493_1134:494-661]	1	p1	(A)10	10	528	537
comp18872_c0_seq1_len=1032_path=[1:0-392_394:393-421_423:422-1031]	1	p1	(T)10	10	974	983
comp18872_c0_seq2_len=700_path=[2019:0-89_423:90-699]	1	p1	(T)10	10	642	651
comp18876_c0_seq1_len=315_path=[1:0-314]	1	p3	(TTC)6	18	1	18
comp18899_c0_seq1_len=1378_path=[1:0-1214_1216:1215-1233_2776:1234-1287_1289:1288-1377]	1	c	(A)12gacagtgtgacacgtgtccgttgtgcactaagcacaccatattaggcacgccaaacacgacataacaatgtactacc(A)10	99	48	146
comp18902_c0_seq1_len=979_path=[956:0-156_1113:157-334_1928:335-335_1291:336-978]	1	p3	(TTG)7	21	660	680
comp18907_c0_seq1_len=1660_path=[1:0-164_166:165-165_167:166-1659]	1	p1	(A)10	10	166	175
comp18913_c0_seq1_len=1267_path=[1:0-446_448:447-869_871:870-1266]	1	p2	(TC)6	12	173	184
comp18913_c0_seq1_len=1267_path=[1:0-446_448:447-869_871:870-1266]	2	p1	(T)10	10	1246	1255
comp18922_c0_seq1_len=385_path=[1:0-96_98:97-384]	1	p2	(AG)7	14	304	317
comp18926_c0_seq1_len=1672_path=[1:0-1574_1576:1575-1612_1614:1613-1671]	1	p1	(A)10	10	719	728
comp18931_c0_seq1_len=356_path=[531:0-355]	1	p3	(GCA)5	15	152	166
comp18931_c1_seq1_len=286_path=[268:0-285]	1	p2	(AG)7	14	7	20
comp18931_c1_seq1_len=286_path=[268:0-285]	2	p2	(TC)6	12	222	233
comp18936_c0_seq1_len=1338_path=[1:0-476_2485:477-714_478:715-1337]	1	p2	(AG)6	12	1314	1325
comp18936_c0_seq2_len=1100_path=[1:0-476_478:477-1099]	1	p2	(AG)6	12	1076	1087
comp18940_c0_seq1_len=746_path=[724:0-69_794:70-745]	1	p2	(TA)6	12	662	673
comp18940_c0_seq2_len=737_path=[1447:0-60_794:61-736]	1	p2	(TA)6	12	653	664
comp18949_c0_seq1_len=1785_path=[1:0-1295_1297:1296-1784]	1	p2	(TC)10	20	735	754
comp18954_c0_seq1_len=204_path=[1:0-30_32:31-203]	1	p1	(G)17	17	1	17
comp18985_c0_seq1_len=1009_path=[808:0-582_51:583-606_75:607-621_90:622-675_1773:676-879_1977:880-1008]	1	p3	(TTG)6	18	440	457
comp18985_c0_seq1_len=1009_path=[808:0-582_51:583-606_75:607-621_90:622-675_1773:676-879_1977:880-1008]	2	p3	(TTG)6	18	584	601
comp18989_c0_seq1_len=906_path=[884:0-105_990:106-282_1167:283-905]	1	p1	(T)10	10	154	163
comp18991_c0_seq1_len=1188_path=[1:0-542_544:543-1187]	1	p2	(AG)11	22	1074	1095
comp18991_c0_seq2_len=799_path=[2485:0-153_544:154-798]	1	p2	(AG)11	22	685	706
comp18997_c0_seq1_len=2494_path=[1:0-560_562:561-1361_1363:1362-2493]	1	p2	(TC)9	18	320	337
comp18999_c0_seq1_len=821_path=[792:0-364_1157:365-784_1577:785-790_1687:791-796_1688:797-802_1689:803-808_1690:809-814_1691:815-820]	1	p3	(GAT)6	18	586	603
comp18999_c0_seq1_len=821_path=[792:0-364_1157:365-784_1577:785-790_1687:791-796_1688:797-802_1689:803-808_1690:809-814_1691:815-820]	2	p6	(GCGGAG)6	36	786	821
comp19005_c0_seq1_len=278_path=[256:0-44_301:45-277]	1	p3	(AGA)7	21	1	21
comp19008_c0_seq1_len=648_path=[635:0-325_1506:326-326_961:327-426_1061:427-647]	1	p1	(A)19	19	1	19
comp19012_c0_seq1_len=1491_path=[1:0-665_667:666-986_988:987-1490]	1	p1	(A)10	10	195	204
comp19015_c0_seq1_len=824_path=[1:0-483_1676:484-488_485:489-823]	1	p1	(A)12	12	230	241
comp19019_c0_seq1_len=403_path=[301:0-252_287:253-331_216:332-402]	1	p1	(A)11	11	349	359
comp19020_c0_seq1_len=1179_path=[1:0-593_595:594-1178]	1	p3	(TGG)5	15	981	995
comp19036_c0_seq1_len=1755_path=[1:0-546_548:547-552_554:553-1124_1126:1125-1754]	1	p3	(AAG)5	15	1622	1636
comp19044_c0_seq1_len=757_path=[735:0-531_1267:532-756]	1	p2	(CT)6	12	687	698
comp19044_c0_seq2_len=301_path=[1469:0-75_1267:76-300]	1	p2	(CT)6	12	231	242
comp19052_c0_seq1_len=1503_path=[1481:0-389_1871:390-694_2176:695-1502]	1	p3	(TGA)5	15	1371	1385
comp19058_c0_seq1_len=1051_path=[1029:0-1050]	1	p3	(GCA)5	15	665	679
comp19060_c0_seq1_len=751_path=[729:0-329_1059:330-750]	1	p4	(TTTC)5	20	1	20
comp19061_c0_seq1_len=2629_path=[1:0-2628]	1	p3	(AGA)7	21	2607	2627
comp19070_c0_seq1_len=655_path=[1:0-254_256:255-271_273:272-654]	1	p3	(GCC)5	15	407	421
comp19071_c0_seq1_len=3697_path=[1:0-3202_3204:3203-3305_3307:3306-3696]	1	p1	(A)11	11	228	238
comp19077_c0_seq2_len=851_path=[1:0-481_2339:482-482_483:483-721_2201:722-753_2233:754-850]	1	p2	(TG)8	16	741	756
comp19082_c0_seq1_len=464_path=[1:0-309_311:310-374_376:375-397_399:398-463]	1	p3	(CAT)5	15	302	316
comp19090_c0_seq1_len=582_path=[1:0-55_57:56-86_88:87-581]	1	p1	(T)10	10	46	55
comp19095_c0_seq1_len=990_path=[1:0-989]	1	p4	(GAAA)6	24	81	104
comp19106_c0_seq1_len=1404_path=[1:0-986_988:987-1403]	1	p1	(T)11	11	1354	1364
comp19110_c0_seq1_len=457_path=[430:0-183_882:184-214_640:215-267_693:268-308_734:309-456]	1	p2	(TA)9	18	23	40
comp19112_c0_seq1_len=550_path=[528:0-362_891:363-374_903:375-549]	1	p3	(TCT)5	15	205	219
comp19118_c0_seq1_len=490_path=[467:0-247_715:248-263_731:264-361_1008:362-362_829:363-489]	1	c	(AT)10(AG)10	40	450	489
comp19124_c0_seq1_len=1188_path=[1:0-246_248:247-247_249:248-1187]	1	p2	(GA)10	20	1135	1154
comp19138_c0_seq1_len=2019_path=[1997:0-2018]	1	p3	(TAA)6	18	1946	1963
comp19153_c0_seq1_len=935_path=[1:0-168_170:169-296_298:297-934]	1	p3	(CTT)5	15	873	887
comp19155_c0_seq1_len=544_path=[1:0-71_73:72-387_389:388-543]	1	p2	(AT)7	14	60	73
comp19160_c0_seq1_len=1934_path=[1911:0-840_3886:841-841_2752:842-1933]	1	p2	(AG)6	12	1920	1931
comp19163_c0_seq1_len=1262_path=[1:0-173_175:174-390_392:391-1261]	1	p3	(ACC)5	15	1170	1184
comp19199_c0_seq1_len=2079_path=[1:0-1813_1815:1814-2078]	1	p1	(A)10	10	1974	1983
comp19204_c0_seq1_len=345_path=[331:0-254_586:255-255_587:256-344]	1	p1	(A)10	10	256	265
comp19206_c0_seq1_len=6464_path=[1:0-1120_1122:1121-5380_5382:5381-6463]	1	p1	(T)11	11	6348	6358
comp19226_c0_seq1_len=258_path=[1:0-167_169:168-190_192:191-257]	1	p1	(T)10	10	193	202
comp19227_c0_seq3_len=1298_path=[4872:0-275_5148:276-364_355:365-396_387:397-1297]	1	p2	(GA)6	12	1261	1272
comp19227_c0_seq4_len=1287_path=[1:0-353_355:354-385_387:386-1286]	1	p2	(GA)6	12	1250	1261
comp19231_c1_seq1_len=677_path=[2241:0-676]	1	p1	(T)20	20	5	24
comp19231_c1_seq1_len=677_path=[2241:0-676]	2	p3	(CGG)5	15	232	246
comp19232_c0_seq1_len=673_path=[651:0-445_1097:446-592_1244:593-672]	1	p1	(A)15	15	11	25
comp19245_c0_seq1_len=1318_path=[1296:0-954_2251:955-1317]	1	p1	(G)15	15	1	15
comp19246_c0_seq1_len=2178_path=[2133:0-412_2546:413-991_4312:992-1014_3125:1015-2177]	1	c	(TGG)6gggtgggggtccggcaagccttgtgaccccc(CCT)8	73	224	296
comp19246_c0_seq2_len=2155_path=[2133:0-412_2546:413-991_3125:992-2154]	1	c	(TGG)6gggtgggggtccggcaagccttgtgaccccc(CCT)8	73	224	296
comp19249_c0_seq1_len=244_path=[1:0-185_550:186-186_551:187-192_194:193-195_197:196-243]	1	p3	(TGG)5	15	92	106
comp19251_c0_seq1_len=2542_path=[1:0-688_690:689-2288_2290:2289-2541]	1	p1	(A)12	12	36	47
comp19252_c0_seq1_len=2227_path=[1:0-514_516:515-2226]	1	p2	(TC)6	12	2211	2222
comp19256_c0_seq1_len=936_path=[914:0-378_1293:379-478_1393:479-935]	1	p3	(TTC)5	15	138	152
comp19264_c0_seq1_len=1746_path=[1724:0-241_1966:242-279_2004:280-1745]	1	p3	(GTT)5	15	1402	1416
comp19264_c0_seq1_len=1746_path=[1724:0-241_1966:242-279_2004:280-1745]	2	p3	(GAA)6	18	1551	1568
comp19274_c0_seq1_len=313_path=[291:0-229_521:230-312]	1	p1	(T)11	11	218	228
comp19277_c0_seq1_len=291_path=[1:0-78_80:79-123_125:124-290]	1	p1	(T)11	11	221	231
comp19290_c0_seq1_len=1505_path=[1:0-540_542:541-1504]	1	p1	(A)19	19	86	104
comp19297_c0_seq1_len=672_path=[1:0-671]	1	p3	(CAC)6	18	620	637
comp19304_c0_seq1_len=1067_path=[1:0-660_662:661-695_2455:696-1066]	1	p3	(AAC)6	18	1024	1041
comp19306_c0_seq1_len=510_path=[488:0-157_646:158-238_727:239-509]	1	p1	(A)14	14	495	508
comp19314_c0_seq1_len=1471_path=[1:0-1298_1300:1299-1470]	1	p3	(TTC)5	15	705	719
comp19329_c0_seq1_len=2838_path=[1:0-2837]	1	p2	(GA)6	12	2802	2813
comp19331_c0_seq1_len=1883_path=[1861:0-959_2821:960-1882]	1	p2	(AG)7	14	24	37
comp19331_c0_seq1_len=1883_path=[1861:0-959_2821:960-1882]	2	p3	(CGG)5	15	374	388
comp19333_c0_seq1_len=380_path=[358:0-287_646:288-330_689:331-379]	1	p3	(AGA)7	21	1	21
comp19335_c0_seq1_len=932_path=[1:0-643_645:644-667_669:668-931]	1	p3	(AGG)5	15	100	114
comp19338_c0_seq1_len=1535_path=[1513:0-197_1711:198-1148_2662:1149-1534]	1	p1	(A)12	12	98	109
comp19344_c0_seq1_len=1328_path=[1:0-140_142:141-732_734:733-1327]	1	p3	(GAG)5	15	112	126
comp19352_c0_seq1_len=2142_path=[1:0-1482_4259:1483-1504_1484:1505-2141]	1	p3	(AGA)7	21	2121	2141
comp19352_c0_seq2_len=2120_path=[1:0-1482_1484:1483-2119]	1	p3	(AGA)7	21	2099	2119
comp19356_c0_seq1_len=940_path=[1:0-282_284:283-939]	1	p2	(AG)7	14	917	930
comp19386_c0_seq1_len=571_path=[789:0-201_371:202-317_487:318-570]	1	p2	(TC)6	12	511	522
comp19427_c0_seq1_len=696_path=[674:0-122_797:123-124_799:125-261_936:262-695]	1	p1	(A)10	10	652	661
comp19460_c0_seq1_len=761_path=[1:0-610_1227:611-760]	1	p1	(T)15	15	124	138
comp19478_c0_seq1_len=206_path=[184:0-73_258:74-205]	1	p1	(T)10	10	51	60
comp19491_c0_seq1_len=239_path=[450:0-48_17:49-56_25:57-238]	1	p2	(AG)6	12	227	238
comp19533_c0_seq1_len=584_path=[1:0-139_1300:140-237_316:238-261_340:262-328_407:329-583]	1	p3	(TCT)5	15	561	575
comp19570_c0_seq1_len=509_path=[487:0-65_553:66-109_597:110-508]	1	p1	(A)10	10	481	490
comp19593_c0_seq2_len=210_path=[1205:0-170_587:171-209]	1	p1	(T)11	11	151	161
comp19613_c0_seq1_len=550_path=[528:0-200_729:201-437_966:438-549]	1	p3	(GAA)6	18	532	549
comp19636_c0_seq1_len=736_path=[714:0-300_1899:301-307_1906:308-311_1026:312-735]	1	p1	(A)10	10	347	356
comp19636_c0_seq2_len=485_path=[1737:0-56_1906:57-60_1026:61-484]	1	p1	(A)10	10	96	105
comp19649_c0_seq1_len=1344_path=[1322:0-727_2050:728-757_2080:758-1079_2402:1080-1343]	1	p1	(T)14	14	1204	1217
comp19683_c0_seq1_len=501_path=[479:0-260_740:261-327_807:328-500]	1	p2	(TG)8	16	53	68
comp19683_c0_seq2_len=314_path=[479:0-260_1048:261-313]	1	p2	(TG)8	16	53	68
comp19698_c1_seq1_len=285_path=[1121:0-284]	1	p2	(CG)6	12	68	79
comp19724_c0_seq1_len=211_path=[189:0-42_232:43-91_281:92-210]	1	p2	(AG)6	12	148	159
comp19737_c0_seq1_len=364_path=[342:0-69_412:70-162_505:163-363]	1	p1	(A)11	11	237	247
comp19782_c0_seq1_len=275_path=[253:0-205_459:206-246_500:247-274]	1	p1	(T)11	11	7	17
comp19787_c0_seq1_len=394_path=[372:0-134_507:135-315_688:316-393]	1	p1	(A)10	10	13	22
comp19805_c0_seq1_len=1486_path=[1464:0-355_1820:356-1485]	1	p1	(T)14	14	7	20
comp19805_c0_seq1_len=1486_path=[1464:0-355_1820:356-1485]	2	c	(T)11accctgtatagtgccaaaattttcaccccaaaaaaaatgaaaagggagtactctctc(T)14	82	1396	1477
comp19805_c0_seq2_len=417_path=[1464:0-355_3158:356-358_3185:359-416]	1	p1	(T)14	14	7	20
comp19823_c0_seq1_len=703_path=[681:0-58_740:59-702]	1	p2	(AG)8	16	683	698
comp19840_c0_seq2_len=292_path=[1:0-157_159:158-239_694:240-291]	1	p3	(TAA)5	15	242	256
comp19851_c0_seq1_len=1631_path=[1:0-777_779:778-1630]	1	p2	(CA)6	12	1	12
comp19866_c0_seq1_len=455_path=[433:0-252_686:253-327_761:328-454]	1	c	(A)10gaac(A)11	25	369	393
comp19928_c0_seq1_len=723_path=[701:0-63_765:64-306_1008:307-722]	1	p1	(A)16	16	6	21
comp19948_c0_seq1_len=536_path=[1:0-181_183:182-535]	1	p3	(AGA)5	15	446	460
comp19982_c0_seq1_len=661_path=[1:0-90_92:91-459_461:460-660]	1	p3	(ATT)5	15	641	655
comp19993_c0_seq1_len=371_path=[349:0-126_476:127-149_753:150-179_529:180-370]	1	p1	(T)10	10	358	367
comp19995_c0_seq1_len=1775_path=[1:0-1271_3446:1272-1299_3474:1300-1410_1273:1411-1627_3240:1628-1630_1490:1631-1774]	1	p3	(TTC)5	15	1563	1577
comp19995_c0_seq2_len=1636_path=[1:0-1271_1273:1272-1488_3240:1489-1491_1490:1492-1635]	1	p3	(TTC)5	15	1424	1438
comp20003_c0_seq1_len=659_path=[1612:0-658]	1	p3	(TGG)5	15	245	259
comp20003_c1_seq1_len=1381_path=[3629:0-276_3906:277-770_2636:771-1380]	1	p3	(CTT)6	18	407	424
comp20003_c1_seq2_len=885_path=[3629:0-276_3906:277-770_4058:771-884]	1	p3	(CTT)6	18	407	424
comp20010_c0_seq1_len=522_path=[500:0-67_568:68-70_571:71-122_623:123-521]	1	p3	(GAA)6	18	28	45
comp20010_c0_seq1_len=522_path=[500:0-67_568:68-70_571:71-122_623:123-521]	2	p1	(A)10	10	439	448
comp20087_c0_seq1_len=511_path=[1:0-115_117:116-510]	1	p1	(T)11	11	501	511
comp20122_c0_seq1_len=464_path=[442:0-74_517:75-300_743:301-301_744:302-463]	1	p1	(T)11	11	302	312
comp20124_c0_seq3_len=483_path=[1:0-405_1552:406-407_1554:408-409_1429:410-482]	1	p1	(A)10	10	436	445
comp20142_c0_seq1_len=262_path=[425:0-63_250:64-92_279:93-261]	1	p2	(AG)11	22	1	22
comp20158_c0_seq1_len=811_path=[1:0-523_525:524-589_591:590-810]	1	c*	(CTT)5(T)14*ggtaaacgccttgtttcttcttcc(T)10	61	715	775
comp20179_c0_seq1_len=227_path=[1:0-56_58:57-128_130:129-226]	1	p1	(T)13	13	12	24
comp20195_c0_seq1_len=202_path=[180:0-111_292:112-144_325:145-201]	1	p1	(A)10	10	2	11
comp20196_c0_seq2_len=294_path=[637:0-30_668:31-79_284:80-250_783:251-293]	1	p1	(T)11	11	277	287
comp20210_c0_seq1_len=1398_path=[1:0-960_962:961-1397]	1	c	(AAG)5gaggaagaataggcctggtgaagaatctgaagaagggcttctccggtggaatt(GAA)5	83	1204	1286
comp20210_c0_seq2_len=572_path=[2912:0-118_3031:119-134_962:135-571]	1	c	(AAG)5gaggaagaataggcctggtgaagaatctgaagaagggcttctccggtggaatt(GAA)5	83	378	460
comp20236_c0_seq1_len=651_path=[629:0-41_671:42-242_872:243-650]	1	p1	(A)10	10	566	575
comp20242_c0_seq1_len=438_path=[819:0-15_420:16-121_526:122-437]	1	p1	(T)14	14	222	235
comp20247_c0_seq1_len=586_path=[564:0-110_675:111-161_726:162-585]	1	p1	(T)11	11	283	293
comp20254_c0_seq1_len=451_path=[1:0-197_199:198-450]	1	p1	(A)10	10	421	430
comp20278_c0_seq1_len=340_path=[677:0-155_360:156-222_427:223-339]	1	p3	(TCT)7	21	319	339
comp20278_c0_seq2_len=283_path=[261:0-98_360:99-165_427:166-282]	1	p3	(TCT)7	21	262	282
comp20290_c0_seq1_len=321_path=[1:0-179_615:180-201_181:202-233_213:234-320]	1	p3	(AGA)7	21	301	321
comp20290_c0_seq2_len=299_path=[1:0-179_181:180-211_213:212-298]	1	p3	(AGA)7	21	279	299
comp20304_c0_seq1_len=682_path=[1:0-361_363:362-500_502:501-681]	1	p1	(A)10	10	129	138
comp20305_c0_seq1_len=787_path=[1:0-372_374:373-686_1492:687-786]	1	p1	(T)10	10	766	775
comp20323_c0_seq1_len=406_path=[416:0-171_588:172-405]	1	c	(TC)7tgtcttctacttc(T)11	38	315	352
comp20346_c0_seq1_len=363_path=[341:0-52_394:53-67_409:68-68_410:69-200_542:201-362]	1	c	(A)10ttattggatgccacatgtcaacatctcattgagtggcgtctgctaggaggcgccattcaatgaggtgctaccacgtgacagcaccagatttttc(A)11	115	69	183
comp20391_c0_seq1_len=961_path=[1:0-960]	1	c	(A)11ttatcctttctgctttctgttatcttctaagatacggtgtgatttg(T)13	70	174	243
comp20413_c0_seq1_len=818_path=[796:0-301_1098:302-303_1100:304-766_1563:767-817]	1	p3	(AAC)7	21	552	572
comp20498_c0_seq1_len=871_path=[1:0-278_280:279-870]	1	p1	(T)14	14	79	92
comp20498_c0_seq1_len=871_path=[1:0-278_280:279-870]	2	p2	(AG)10	20	852	871
comp20511_c0_seq1_len=656_path=[1:0-110_112:111-189_191:190-655]	1	p1	(T)12	12	325	336
comp20512_c1_seq1_len=404_path=[1292:0-117_1410:118-403]	1	p1	(T)13	13	389	401
comp20547_c0_seq1_len=1289_path=[1267:0-929_2197:930-1125_2393:1126-1288]	1	p1	(T)10	10	309	318
comp20547_c0_seq2_len=1273_path=[1267:0-929_2197:930-1125_2580:1126-1272]	1	p1	(T)10	10	309	318
comp20547_c0_seq2_len=1273_path=[1267:0-929_2197:930-1125_2580:1126-1272]	2	p1	(A)10	10	1167	1176
comp20547_c0_seq3_len=1069_path=[1267:0-929_3037:930-1045_3213:1046-1068]	1	p1	(T)10	10	309	318
comp20551_c0_seq1_len=579_path=[891:0-265_1270:266-267_325:268-334_392:335-578]	1	p2	(AG)7	14	508	521
comp20579_c0_seq1_len=824_path=[1:0-193_552:194-465_824:466-823]	1	p1	(T)11	11	782	792
comp20629_c0_seq1_len=373_path=[351:0-118_470:119-227_579:228-372]	1	p1	(T)12	12	212	223
comp20633_c0_seq1_len=218_path=[1:0-91_450:92-93_95:94-217]	1	p3	(TCT)5	15	204	218
comp20682_c0_seq1_len=350_path=[693:0-30_397:31-54_421:55-349]	1	p1	(T)10	10	32	41
comp20690_c0_seq1_len=609_path=[587:0-55_643:56-577_1165:578-608]	1	p1	(T)13	13	485	497
comp20720_c0_seq1_len=378_path=[1:0-101_103:102-203_770:204-204_205:205-377]	1	p1	(A)10	10	205	214
comp20740_c0_seq1_len=251_path=[1:0-50_52:51-250]	1	p1	(A)10	10	28	37
comp20750_c0_seq1_len=596_path=[574:0-429_1004:430-430_1005:431-495_1070:496-595]	1	p3	(TTC)5	15	188	202
comp20752_c0_seq1_len=1029_path=[1004:0-901_2319:902-906_2030:907-1028]	1	p1	(A)10	10	264	273
comp20752_c0_seq2_len=1026_path=[1004:0-901_2319:902-906_1911:907-1025]	1	p1	(A)10	10	264	273
comp20755_c0_seq1_len=335_path=[690:0-34_51:35-51_68:52-334]	1	p1	(T)10	10	204	213
comp20761_c0_seq1_len=617_path=[1201:0-23_4:24-47_28:48-532_513:533-616]	1	p2	(GA)9	18	25	42
comp20774_c0_seq1_len=377_path=[355:0-173_529:174-266_622:267-376]	1	p1	(A)10	10	355	364
comp20806_c0_seq1_len=744_path=[1457:0-23_639:24-245_1376:246-265_1396:266-326_861:327-743]	1	p1	(T)10	10	259	268
comp20823_c0_seq1_len=690_path=[1:0-257_259:258-519_521:520-689]	1	p1	(T)13	13	660	672
comp20826_c0_seq1_len=259_path=[237:0-163_401:164-191_429:192-258]	1	p1	(A)10	10	180	189
comp20852_c0_seq1_len=408_path=[386:0-256_643:257-277_664:278-407]	1	p2	(TC)6	12	342	353
comp20852_c0_seq3_len=211_path=[1090:0-64_1155:65-80_664:81-210]	1	p2	(TC)6	12	145	156
comp20860_c0_seq1_len=671_path=[649:0-388_1038:389-465_1115:466-670]	1	p1	(T)10	10	42	51
comp20885_c0_seq1_len=534_path=[512:0-99_612:100-533]	1	p3	(CAG)5	15	142	156
comp20892_c0_seq1_len=380_path=[1:0-64_66:65-289_291:290-379]	1	p3	(ACC)7	21	239	259
comp20899_c0_seq1_len=905_path=[1:0-521_1984:522-534_536:535-904]	1	p1	(A)11	11	64	74
comp20899_c0_seq2_len=632_path=[1:0-521_1984:522-534_1885:535-631]	1	p1	(A)11	11	64	74
comp20900_c0_seq1_len=422_path=[791:0-13_406:14-241_634:242-421]	1	p3	(GGC)5	15	106	120
comp20901_c0_seq1_len=311_path=[1:0-156_158:157-310]	1	p3	(TTC)6	18	160	177
comp20922_c0_seq1_len=236_path=[1:0-118_120:119-168_170:169-235]	1	p1	(T)12	12	1	12
comp20947_c0_seq1_len=453_path=[430:0-312_874:313-313_743:314-452]	1	p1	(T)10	10	223	232
comp21069_c0_seq1_len=1073_path=[1051:0-848_1900:849-1072]	1	p3	(AGG)6	18	1010	1027
comp21069_c0_seq2_len=291_path=[2134:0-53_2188:54-66_1900:67-290]	1	p3	(AGG)6	18	228	245
comp21081_c0_seq1_len=285_path=[1:0-112_114:113-220_222:221-284]	1	p3	(GGA)5	15	145	159
comp21113_c0_seq1_len=268_path=[246:0-98_345:99-190_437:191-267]	1	p1	(A)13	13	39	51
comp21115_c1_seq1_len=744_path=[722:0-743]	1	p1	(G)10	10	1	10
comp21126_c0_seq1_len=590_path=[568:0-56_625:57-109_678:110-589]	1	p1	(T)14	14	214	227
comp21134_c0_seq1_len=383_path=[1:0-171_173:172-197_486:198-382]	1	p3	(CGC)5	15	235	249
comp21147_c0_seq1_len=491_path=[1:0-144_146:145-153_155:154-196_200:197-490]	1	p2	(CT)6	12	454	465
comp21206_c0_seq1_len=342_path=[606:0-102_15:103-197_110:198-341]	1	p2	(AG)8	16	154	169
comp21206_c0_seq1_len=342_path=[606:0-102_15:103-197_110:198-341]	2	p2	(AG)6	12	324	335
comp21221_c0_seq1_len=613_path=[990:0-197_1188:198-222_17:223-612]	1	p3	(GGA)5	15	33	47
comp21222_c0_seq2_len=232_path=[410:0-34_14:35-42_22:43-94_74:95-231]	1	p1	(A)12	12	10	21
comp21265_c0_seq1_len=252_path=[221:0-154_376:155-155_377:156-251]	1	p1	(T)10	10	156	165
comp21277_c0_seq1_len=338_path=[1:0-271_273:272-337]	1	p2	(TA)7	14	6	19
comp21293_c0_seq1_len=387_path=[262:0-141_404:142-260_636:261-261_637:262-386]	1	p3	(GGA)5	15	16	30
comp21297_c0_seq1_len=677_path=[1055:0-169_571:170-364_766:365-676]	1	p2	(GA)6	12	553	564
comp21319_c0_seq1_len=443_path=[1:0-132_134:133-147_149:148-330_332:331-332_334:333-442]	1	p1	(T)14	14	427	440
comp21321_c0_seq1_len=356_path=[665:0-121_454:122-280_613:281-355]	1	p1	(A)10	10	81	90
comp21351_c0_seq1_len=382_path=[360:0-89_450:90-164_525:165-381]	1	p1	(T)10	10	369	378
comp21373_c0_seq1_len=391_path=[369:0-83_453:84-114_484:115-390]	1	p1	(A)14	14	41	54
comp21377_c0_seq1_len=316_path=[1:0-54_56:55-281_584:282-315]	1	p1	(T)11	11	74	84
comp21397_c0_seq1_len=751_path=[1:0-381_383:382-597_599:598-750]	1	p3	(GAA)5	15	695	709
comp21412_c0_seq1_len=217_path=[195:0-61_257:62-85_281:86-216]	1	p2	(TA)8	16	190	205
comp21428_c0_seq1_len=1038_path=[1:0-633_635:634-683_685:684-1037]	1	p1	(A)13	13	35	47
comp21429_c0_seq1_len=208_path=[186:0-79_452:80-207]	1	p3	(AGA)6	18	1	18
comp21431_c0_seq1_len=618_path=[596:0-132_729:133-488_1085:489-617]	1	p1	(A)17	17	1	17
comp21610_c0_seq1_len=805_path=[1151:0-299_2572:300-301_96:302-804]	1	p1	(A)10	10	746	755
comp21610_c0_seq3_len=598_path=[1:0-92_2572:93-94_96:95-597]	1	p1	(A)10	10	539	548
comp21617_c0_seq1_len=303_path=[1:0-231_233:232-302]	1	p3	(AGA)6	18	6	23
comp21642_c0_seq1_len=270_path=[248:0-117_366:118-164_413:165-269]	1	c	(A)18gaatt(A)11	34	26	59
comp21652_c0_seq1_len=569_path=[547:0-249_797:250-462_1010:463-568]	1	p3	(TTG)5	15	150	164
comp21686_c0_seq1_len=312_path=[477:0-83_272:84-167_356:168-311]	1	p1	(A)13	13	19	31
comp21743_c0_seq1_len=383_path=[1:0-196_198:197-197_199:198-228_230:229-382]	1	p1	(T)10	10	198	207
comp21753_c0_seq1_len=316_path=[1:0-216_218:217-249_644:250-315]	1	p1	(A)10	10	272	281
comp21763_c0_seq1_len=668_path=[646:0-157_804:158-667]	1	p1	(A)11	11	644	654
comp21895_c0_seq1_len=275_path=[1:0-84_86:85-200_202:201-274]	1	p3	(TTC)6	18	159	176
comp21913_c0_seq1_len=1248_path=[1:0-746_748:747-775_777:776-907_909:908-1247]	1	p1	(T)12	12	523	534
comp21916_c0_seq1_len=473_path=[451:0-250_702:251-472]	1	p1	(A)10	10	415	424
comp21926_c0_seq1_len=255_path=[233:0-43_277:44-44_278:45-77_311:78-254]	1	p1	(A)10	10	45	54
comp21931_c0_seq1_len=1186_path=[1:0-196_198:197-539_541:540-1185]	1	p3	(CCA)5	15	1	15
comp21934_c0_seq1_len=1107_path=[1085:0-439_1525:440-583_1669:584-1106]	1	p4	(CTGG)5	20	916	935
comp21958_c0_seq1_len=735_path=[1:0-232_234:233-406_408:407-734]	1	p2	(TA)9	18	651	668
comp21982_c0_seq1_len=505_path=[1:0-504]	1	p1	(A)10	10	142	151
comp22024_c0_seq1_len=1333_path=[1311:0-565_1877:566-750_2062:751-1332]	1	p2	(CA)6	12	137	148
comp22057_c0_seq1_len=1915_path=[3757:0-127_3885:128-350_295:351-1800_1745:1801-1821_1766:1822-1824_1769:1825-1914]	1	p2	(CT)12	24	1543	1566
comp22057_c0_seq1_len=1915_path=[3757:0-127_3885:128-350_295:351-1800_1745:1801-1821_1766:1822-1824_1769:1825-1914]	2	p3	(CCT)7	21	1865	1885
comp22097_c0_seq2_len=203_path=[592:0-33_734:34-35_445:36-202]	1	p4	(GAAG)5	20	5	24
comp22107_c0_seq1_len=670_path=[1:0-167_169:168-189_191:190-669]	1	p2	(AG)6	12	431	442
comp22151_c0_seq1_len=836_path=[1:0-398_400:399-654_656:655-835]	1	p3	(GAA)6	18	817	834
comp22165_c0_seq1_len=785_path=[1:0-628_630:629-784]	1	p3	(TGC)5	15	164	178
comp22205_c0_seq2_len=367_path=[657:0-231_889:232-266_1336:267-366]	1	p2	(CT)6	12	281	292
comp22219_c0_seq1_len=366_path=[1:0-89_762:90-93_95:94-365]	1	p3	(AAG)5	15	1	15
comp22227_c0_seq1_len=1654_path=[2085:0-451_2537:452-617_1072:618-1653]	1	p1	(A)10	10	1480	1489
comp22237_c0_seq1_len=1605_path=[1:0-790_792:791-1604]	1	p2	(AG)7	14	1161	1174
comp22252_c0_seq1_len=296_path=[274:0-174_760:175-238_513:239-295]	1	p2	(TC)8	16	11	26
comp22347_c0_seq1_len=748_path=[1:0-255_257:256-442_444:443-747]	1	p3	(CAC)5	15	707	721
comp22351_c0_seq1_len=1769_path=[691:0-664_1391:665-1488_2215:1489-1768]	1	p2	(TC)6	12	1	12
comp22351_c0_seq1_len=1769_path=[691:0-664_1391:665-1488_2215:1489-1768]	2	p3	(GAT)6	18	1475	1492
comp22369_c0_seq1_len=441_path=[1:0-270_272:271-342_344:343-440]	1	p1	(A)10	10	344	353
comp22374_c0_seq1_len=989_path=[967:0-425_1393:426-546_1514:547-988]	1	c	(A)15ccaaaaccaaaaccacattcaaaccccatgctgcgatttccattgcttctggtgttgatgtgcccca(CTT)5	97	31	127
comp22412_c0_seq1_len=891_path=[1:0-422_424:423-859_1869:860-890]	1	p1	(T)11	11	183	193
comp22422_c0_seq1_len=614_path=[592:0-55_648:56-387_980:388-613]	1	p3	(GAG)5	15	122	136
comp22450_c0_seq1_len=423_path=[1:0-66_68:67-422]	1	p3	(TCT)7	21	191	211
comp22480_c0_seq1_len=472_path=[450:0-107_558:108-237_688:238-471]	1	p1	(T)13	13	69	81
comp22495_c0_seq1_len=541_path=[519:0-171_691:172-540]	1	p2	(TC)6	12	13	24
comp22516_c0_seq1_len=715_path=[693:0-200_894:201-391_1085:392-714]	1	p1	(T)13	13	10	22
comp22518_c0_seq1_len=711_path=[693:0-272_1447:273-341_1035:342-710]	1	p2	(CT)6	12	188	199
comp22521_c0_seq1_len=368_path=[246:0-196_512:197-198_514:199-296_443:297-367]	1	p3	(AAG)5	15	335	349
comp22521_c0_seq2_len=268_path=[246:0-196_443:197-267]	1	p3	(AAG)5	15	235	249
comp22570_c0_seq1_len=259_path=[237:0-138_376:139-143_381:144-258]	1	p1	(T)10	10	126	135
comp22595_c0_seq1_len=278_path=[256:0-141_398:142-148_405:149-277]	1	p1	(A)13	13	48	60
comp22606_c0_seq1_len=391_path=[369:0-80_450:81-236_606:237-390]	1	p3	(CAT)5	15	368	382
comp22625_c0_seq1_len=427_path=[1:0-219_221:220-312_314:313-426]	1	p1	(A)15	15	31	45
comp22633_c0_seq1_len=542_path=[520:0-354_875:355-398_919:399-541]	1	p2	(TC)6	12	161	172
comp22634_c0_seq1_len=643_path=[1575:0-15_163:16-67_215:68-642]	1	p3	(ATC)5	15	153	167
comp22641_c0_seq1_len=1331_path=[1309:0-150_1460:151-336_1646:337-1330]	1	p3	(GAA)7	21	1311	1331
comp22661_c0_seq1_len=926_path=[1523:0-24_1548:25-320_941:321-344_965:345-470_1091:471-925]	1	p3	(TGA)5	15	181	195
comp22661_c0_seq1_len=926_path=[1523:0-24_1548:25-320_941:321-344_965:345-470_1091:471-925]	2	p3	(TCT)5	15	625	639
comp22706_c0_seq1_len=895_path=[873:0-54_928:55-195_1069:196-204_1078:205-894]	1	p3	(AAG)5	15	838	852
comp22713_c0_seq1_len=715_path=[1:0-250_252:251-484_486:485-714]	1	p2	(AC)6	12	609	620
comp22713_c0_seq2_len=546_path=[1385:0-81_252:82-315_486:316-545]	1	p2	(AC)6	12	440	451
comp22729_c0_seq1_len=819_path=[797:0-479_1277:480-818]	1	p1	(A)10	10	482	491
comp22768_c0_seq1_len=259_path=[1:0-126_128:127-127_129:128-160_162:161-258]	1	c	(T)11ctctcctcactttctgtgtctgtgatctgaacaaaaaacacaaaatcttgcaaatgggg(T)10	80	58	137
comp22804_c0_seq3_len=219_path=[658:0-111_770:112-135_2404:136-171_3022:172-218]	1	p2	(CT)6	12	177	188
comp22851_c0_seq1_len=1399_path=[1377:0-762_2140:763-1351_2729:1352-1398]	1	p1	(T)13	13	47	59
comp22854_c0_seq1_len=523_path=[4:0-105_1138:106-196_198:197-522]	1	p3	(TGA)5	15	287	301
comp22884_c0_seq1_len=285_path=[279:0-205_485:206-209_489:210-284]	1	p3	(TTG)8	24	2	25
comp22991_c0_seq1_len=583_path=[1:0-146_148:147-364_1036:365-582]	1	p3	(CCG)6	18	117	134
comp22991_c0_seq2_len=501_path=[1:0-146_148:147-364_366:365-423_425:424-500]	1	p3	(CCG)6	18	117	134
comp23023_c0_seq1_len=876_path=[1:0-458_460:459-593_595:594-875]	1	p3	(CAC)5	15	370	384
comp23025_c0_seq1_len=525_path=[503:0-253_757:254-263_767:264-524]	1	p3	(CTT)5	15	453	467
comp23035_c0_seq1_len=1055_path=[1:0-410_2948:411-414_416:415-1054]	1	p3	(TAT)5	15	183	197
comp23035_c0_seq3_len=619_path=[1:0-410_2948:411-414_2680:415-618]	1	p3	(TAT)5	15	183	197
comp23044_c1_seq1_len=1677_path=[1655:0-627_2283:628-825_2481:826-1676]	1	p2	(AT)8	16	368	383
comp23044_c1_seq1_len=1677_path=[1655:0-627_2283:628-825_2481:826-1676]	2	p3	(TTG)5	15	511	525
comp23044_c1_seq4_len=387_path=[3830:0-106_2283:107-304_3536:305-386]	1	p1	(A)10	10	60	69
comp23047_c0_seq1_len=441_path=[419:0-17_437:18-48_468:49-144_564:145-440]	1	p1	(T)13	13	326	338
comp23049_c0_seq1_len=1536_path=[1514:0-724_2239:725-1190_2705:1191-1535]	1	p3	(TGC)6	18	1	18
comp23061_c0_seq1_len=413_path=[1:0-176_178:177-412]	1	p3	(TCT)5	15	380	394
comp23061_c0_seq2_len=288_path=[833:0-51_178:52-287]	1	p3	(TCT)5	15	255	269
comp23062_c0_seq1_len=1093_path=[1:0-327_329:328-451_453:452-797_799:798-798_800:799-1092]	1	p2	(CT)8	16	53	68
comp23073_c0_seq1_len=654_path=[1031:0-48_1080:49-50_1082:51-132_533:133-238_639:239-501_902:502-653]	1	p3	(GGA)5	15	437	451
comp23095_c0_seq1_len=485_path=[463:0-484]	1	c	(GAA)7acaaccagtgctctgtgtgtgta(TC)6	56	1	56
comp23098_c0_seq1_len=1301_path=[1:0-66_68:67-1246_1248:1247-1300]	1	p3	(TGA)6	18	1283	1300
comp23115_c0_seq1_len=708_path=[686:0-49_736:50-183_870:184-707]	1	p2	(CT)6	12	167	178
comp23131_c0_seq1_len=1573_path=[1551:0-64_1616:65-1309_2861:1310-1572]	1	p3	(CGG)5	15	1154	1168
comp23133_c0_seq1_len=511_path=[1:0-21_23:22-234_236:235-385_387:386-510]	1	p3	(TCT)7	21	1	21
comp23133_c0_seq2_len=279_path=[1:0-21_23:22-234_1072:235-278]	1	p3	(TCT)7	21	1	21
comp23136_c0_seq1_len=326_path=[1:0-111_113:112-157_1055:158-162_164:163-325]	1	p1	(A)13	13	44	56
comp23140_c0_seq1_len=1558_path=[1536:0-1086_2623:1087-1206_4104:1207-1557]	1	p3	(TCT)7	21	1538	1558
comp23163_c0_seq1_len=1340_path=[1:0-133_135:134-766_768:767-790_792:791-834_836:835-884_886:885-1339]	1	p3	(CTT)6	18	273	290
comp23183_c0_seq1_len=1811_path=[1:0-641_643:642-1618_1620:1619-1742_1744:1743-1810]	1	p1	(A)13	13	73	85
comp23184_c0_seq1_len=1127_path=[1105:0-157_1263:158-540_1646:541-1126]	1	p3	(GAA)6	18	1008	1025
comp23184_c0_seq3_len=655_path=[2304:0-68_1646:69-654]	1	p3	(GAA)6	18	536	553
comp23187_c0_seq1_len=787_path=[765:0-233_999:234-490_1256:491-786]	1	p1	(T)10	10	773	782
comp23197_c0_seq1_len=1417_path=[1:0-238_240:239-258_260:259-703_2770:704-724_705:725-1416]	1	p2	(TC)6	12	29	40
comp23197_c0_seq2_len=1397_path=[1:0-238_260:239-683_2770:684-704_705:705-1396]	1	p2	(TC)6	12	29	40
comp23197_c0_seq3_len=1396_path=[1:0-238_240:239-258_260:259-703_705:704-1395]	1	p2	(TC)6	12	29	40
comp23197_c0_seq4_len=1376_path=[1:0-238_260:239-683_705:684-1375]	1	p2	(TC)6	12	29	40
comp23207_c0_seq1_len=349_path=[1:0-62_64:63-202_204:203-228_230:229-348]	1	c	(AGA)5agcgtctagtttctcgagtcgcgccgctcgtgtttgtcgctcgtgcgtgtgaattttttg(T)12	87	8	94
comp23213_c0_seq1_len=421_path=[399:0-123_523:124-254_654:255-420]	1	p3	(TCG)5	15	251	265
comp23216_c0_seq1_len=4301_path=[1:0-567_569:568-1051_8490:1052-1160_1053:1161-2002_1895:2003-4300]	1	p2	(AG)8	16	2511	2526
comp23216_c0_seq2_len=4192_path=[1:0-567_569:568-1051_1053:1052-1893_1895:1894-4191]	1	p2	(AG)8	16	2402	2417
comp23220_c0_seq1_len=1263_path=[1:0-174_176:175-175_177:176-770_772:771-778_780:779-1262]	1	p1	(A)10	10	611	620
comp23228_c0_seq1_len=655_path=[633:0-24_658:25-161_795:162-311_945:312-654]	1	p1	(A)10	10	253	262
comp23235_c0_seq1_len=1994_path=[1972:0-478_2451:479-1608_3581:1609-1993]	1	p2	(GA)6	12	1	12
comp23253_c0_seq1_len=773_path=[1:0-369_371:370-559_561:560-609_611:610-772]	1	p3	(AGA)5	15	158	172
comp23257_c0_seq1_len=1971_path=[1949:0-415_2365:416-830_2780:831-1814_3764:1815-1872_3822:1873-1970]	1	p1	(T)14	14	195	208
comp23266_c0_seq1_len=2424_path=[1:0-633_635:634-670_672:671-2423]	1	c	(AG)7aagtgaatacaaatgatgttgttgt(TGG)5	54	1991	2044
comp23280_c0_seq1_len=1143_path=[1004:0-434_1439:435-1002_2024:1003-1142]	1	p3	(AAG)6	18	43	60
comp23293_c0_seq1_len=273_path=[1:0-148_655:149-158_160:159-272]	1	p1	(A)10	10	38	47
comp23313_c0_seq1_len=1184_path=[1162:0-291_1454:292-701_1864:702-1183]	1	p3	(CTT)5	15	79	93
comp23313_c0_seq3_len=348_path=[1162:0-291_2346:292-347]	1	p3	(CTT)5	15	79	93
comp23338_c0_seq1_len=992_path=[970:0-789_1760:790-991]	1	c	(ACC)5gccggcactagaagcggagaatctacttggacattattccattattactacttcttcaacaaca(AAT)5	94	11	104
comp23339_c0_seq1_len=648_path=[1:0-253_255:254-311_313:312-647]	1	p1	(A)11	11	87	97
comp23351_c0_seq1_len=957_path=[935:0-425_1361:426-956]	1	p3	(GAA)5	15	622	636
comp23351_c0_seq2_len=759_path=[1869:0-3_1873:4-40_1910:41-180_2050:181-227_1361:228-758]	1	p3	(GAA)5	15	424	438
comp23372_c0_seq1_len=2292_path=[2249:0-1027_3277:1028-1716_4664:1717-2019_4967:2020-2291]	1	p1	(T)10	10	133	142
comp23372_c0_seq2_len=2271_path=[2249:0-1027_3277:1028-1716_3966:1717-2005_4255:2006-2270]	1	p1	(T)10	10	133	142
comp23372_c0_seq2_len=2271_path=[2249:0-1027_3277:1028-1716_3966:1717-2005_4255:2006-2270]	2	p2	(GA)6	12	2090	2101
comp23373_c0_seq1_len=1731_path=[1:0-278_280:279-602_604:603-1730]	1	p1	(T)10	10	1552	1561
comp23384_c0_seq2_len=1433_path=[1:0-1375_1377:1376-1402_8266:1403-1417_1419:1418-1432]	1	p2	(TC)8	16	79	94
comp23394_c0_seq1_len=298_path=[1:0-82_84:83-147_149:148-167_169:168-297]	1	p2	(CT)6	12	155	166
comp23415_c1_seq1_len=1806_path=[1692:0-1093_4105:1094-1185_2786:1186-1805]	1	p3	(GCT)5	15	559	573
comp23415_c1_seq2_len=1714_path=[1692:0-1093_2786:1094-1713]	1	p3	(GCT)5	15	559	573
comp23416_c0_seq1_len=491_path=[1:0-25_27:26-57_59:58-360_362:361-490]	1	p1	(T)10	10	342	351
comp23418_c0_seq1_len=885_path=[1:0-491_493:492-738_740:739-741_743:742-884]	1	p2	(AG)7	14	819	832
comp23419_c0_seq1_len=791_path=[27:0-297_1691:298-304_332:305-741_769:742-790]	1	p3	(AAG)7	21	2	22
comp23420_c0_seq1_len=657_path=[634:0-525_1302:526-526_1160:527-656]	1	p3	(TAT)7	21	1	21
comp23428_c0_seq1_len=1506_path=[1:0-551_553:552-1047_1049:1048-1431_1433:1432-1505]	1	p3	(TGG)7	21	1386	1406
comp23432_c0_seq1_len=1309_path=[1:0-324_326:325-1197_1199:1198-1232_1234:1233-1308]	1	p3	(CTC)5	15	1005	1019
comp23446_c0_seq1_len=723_path=[701:0-568_1270:569-658_1360:659-722]	1	p1	(T)10	10	698	707
comp23474_c0_seq1_len=534_path=[512:0-233_746:234-246_759:247-376_889:377-533]	1	p1	(G)10	10	525	534
comp23476_c0_seq1_len=234_path=[1:0-57_59:58-104_1001:105-110_112:111-233]	1	p1	(A)11	11	210	220
comp23486_c0_seq1_len=1371_path=[1349:0-75_1425:76-534_1884:535-842_2192:843-1370]	1	p3	(AGA)5	15	1357	1371
comp23487_c0_seq1_len=769_path=[746:0-486_1233:487-625_1505:626-626_1372:627-768]	1	p1	(A)10	10	627	636
comp23503_c0_seq1_len=2797_path=[1:0-141_143:142-1187_1189:1188-1202_1204:1203-2796]	1	p1	(T)10	10	64	73
comp23508_c0_seq3_len=285_path=[259:0-57_317:58-104_364:105-254_776:255-284]	1	p3	(CTT)7	21	1	21
comp23508_c0_seq4_len=279_path=[259:0-57_317:58-104_364:105-254_514:255-278]	1	p3	(CTT)7	21	1	21
comp23508_c0_seq5_len=238_path=[259:0-57_364:58-207_776:208-237]	1	p3	(CTT)7	21	1	21
comp23508_c0_seq6_len=232_path=[259:0-57_364:58-207_514:208-231]	1	p3	(CTT)7	21	1	21
comp23536_c0_seq1_len=865_path=[1:0-422_424:423-864]	1	p3	(GAA)5	15	16	30
comp23548_c0_seq2_len=546_path=[524:0-438_963:439-456_1300:457-466_991:467-545]	1	p1	(A)13	13	522	534
comp23555_c0_seq1_len=2385_path=[1:0-1005_1007:1006-2384]	1	p3	(AGC)5	15	1289	1303
comp23555_c0_seq1_len=2385_path=[1:0-1005_1007:1006-2384]	2	p2	(TG)8	16	1895	1910
comp23566_c0_seq1_len=1136_path=[1114:0-807_1922:808-836_1951:837-1135]	1	c	(AC)7atacataatactgaatgcttagagagagaaggagaggcttagagagagaaagagtcataaagtgagataagagatat(ATC)5	106	51	156
comp23566_c0_seq2_len=1098_path=[2997:0-769_1922:770-798_1951:799-1097]	1	p3	(GGT)5	15	186	200
comp23566_c0_seq2_len=1098_path=[2997:0-769_1922:770-798_1951:799-1097]	2	p3	(AGA)5	15	469	483
comp23570_c0_seq1_len=439_path=[417:0-229_647:230-286_704:287-323_741:324-438]	1	p3	(GAA)6	18	421	438
comp23571_c0_seq2_len=639_path=[2531:0-76_2608:77-237_769:238-638]	1	p2	(AC)6	12	171	182
comp23573_c0_seq1_len=888_path=[1293:0-639_422:640-887]	1	p3	(AGC)5	15	605	619
comp23577_c0_seq1_len=1264_path=[1242:0-618_1861:619-755_1998:756-854_2097:855-857_2100:858-1263]	1	p1	(A)12	12	8	19
comp23577_c0_seq1_len=1264_path=[1242:0-618_1861:619-755_1998:756-854_2097:855-857_2100:858-1263]	2	p3	(GTT)5	15	156	170
comp23583_c0_seq1_len=666_path=[1462:0-250_214:251-424_388:425-440_404:441-665]	1	p2	(AG)10	20	647	666
comp23583_c0_seq2_len=628_path=[1:0-212_214:213-386_388:387-402_404:403-627]	1	p2	(AG)10	20	609	628
comp23589_c0_seq1_len=942_path=[920:0-380_1301:381-465_1386:466-754_1675:755-941]	1	p1	(A)13	13	917	929
comp23598_c0_seq1_len=2967_path=[2916:0-233_5928:234-288_3150:289-2966]	1	p2	(AG)6	12	53	64
comp23602_c0_seq1_len=1192_path=[1170:0-276_1447:277-842_2013:843-851_2022:852-1191]	1	p3	(GAG)6	18	1	18
comp23603_c0_seq1_len=501_path=[969:0-125_1183:126-128_454:129-267_593:268-399_725:400-425_751:426-500]	1	p3	(CAG)5	15	59	73
comp23603_c0_seq2_len=475_path=[969:0-125_1183:126-128_454:129-267_593:268-399_751:400-474]	1	p3	(CAG)5	15	59	73
comp23606_c0_seq1_len=372_path=[1:0-116_118:117-221_642:222-320_223:321-371]	1	p2	(CT)6	12	213	224
comp23606_c0_seq2_len=273_path=[1:0-116_118:117-221_223:222-272]	1	p2	(CT)6	12	213	224
comp23615_c0_seq1_len=563_path=[1:0-142_144:143-515_517:516-562]	1	p2	(AG)8	16	95	110
comp23637_c0_seq1_len=441_path=[1:0-171_173:172-233_235:234-323_325:324-440]	1	p1	(A)11	11	3	13
comp23649_c0_seq1_len=867_path=[845:0-299_1145:300-474_1320:475-688_1534:689-866]	1	p3	(TAA)7	21	1	21
comp23657_c0_seq1_len=1617_path=[1:0-457_459:458-677_679:678-1616]	1	p3	(CTG)5	15	205	219
comp23657_c0_seq2_len=831_path=[1:0-457_459:458-677_3365:678-830]	1	p3	(CTG)5	15	205	219
comp23673_c0_seq1_len=594_path=[1:0-95_97:96-562_1165:563-593]	1	p3	(CTT)5	15	345	359
comp23684_c0_seq1_len=414_path=[392:0-293_686:294-347_740:348-413]	1	p1	(A)10	10	394	403
comp23686_c0_seq1_len=605_path=[22:0-55_78:56-461_484:462-530_553:531-604]	1	c	(A)18caattttgacttagaaacttgaaactgccaccgtctctcatcatcagcagaaaaggggcactgactcattcaaaccctatcaaatacctacataacctc(T)10	127	3	129
comp23713_c0_seq1_len=553_path=[531:0-188_720:189-360_892:361-438_970:439-457_989:458-552]	1	p2	(AG)6	12	113	124
comp23726_c0_seq1_len=243_path=[1:0-85_548:86-104_106:105-242]	1	p2	(AG)6	12	181	192
comp23731_c0_seq1_len=1178_path=[1156:0-686_1843:687-1177]	1	p3	(TTC)5	15	22	36
comp23731_c0_seq2_len=807_path=[1156:0-686_2334:687-806]	1	p3	(TTC)5	15	22	36
comp23741_c0_seq1_len=2956_path=[2934:0-1361_4296:1362-2187_5122:2188-2955]	1	p4	(CTTT)5	20	236	255
comp23745_c0_seq1_len=813_path=[1617:0-23_16:24-319_312:320-590_583:591-812]	1	p3	(TCT)6	18	412	429
comp23750_c0_seq1_len=864_path=[842:0-40_883:41-64_907:65-378_1221:379-766_1609:767-863]	1	p1	(T)11	11	850	860
comp23754_c0_seq1_len=1826_path=[1:0-729_731:730-1825]	1	p1	(A)10	10	2	11
comp23770_c0_seq1_len=5315_path=[10781:0-22_59:23-26_88:27-4077_4139:4078-5314]	1	p3	(TTG)5	15	5020	5034
comp23778_c0_seq1_len=1105_path=[1:0-728_730:729-1058_1060:1059-1104]	1	p3	(CCG)5	15	1082	1096
comp23786_c0_seq1_len=563_path=[541:0-373_915:374-454_996:455-494_1036:495-562]	1	p3	(GAA)6	18	544	561
comp23792_c0_seq1_len=2155_path=[1:0-1200_1202:1201-1504_1506:1505-1827_1829:1828-2154]	1	p3	(TCT)6	18	2072	2089
comp23806_c0_seq1_len=1111_path=[1089:0-351_1441:352-860_1950:861-929_2019:930-1110]	1	p2	(CT)7	14	39	52
comp23819_c0_seq1_len=301_path=[303:0-18_322:19-59_363:60-87_708:88-105_409:106-300]	1	p2	(TC)6	12	175	186
comp23846_c0_seq1_len=1665_path=[1:0-1407_1409:1408-1664]	1	p3	(AAC)6	18	493	510
comp23848_c0_seq1_len=264_path=[1:0-83_85:84-114_116:115-115_117:116-153_155:154-263]	1	p1	(A)10	10	116	125
comp23857_c0_seq1_len=499_path=[1:0-99_101:100-446_1010:447-498]	1	p1	(T)10	10	54	63
comp23860_c1_seq1_len=366_path=[939:0-12_952:13-365]	1	p3	(TCT)5	15	10	24
comp23874_c0_seq1_len=2097_path=[2075:0-2096]	1	p3	(AAG)5	15	6	20
comp23875_c0_seq1_len=825_path=[803:0-270_1074:271-317_1121:318-379_1183:380-824]	1	p1	(T)13	13	525	537
comp23897_c0_seq1_len=909_path=[1:0-217_1958:218-224_1632:225-301_219:302-733_651:734-908]	1	p1	(T)10	10	775	784
comp23897_c0_seq2_len=825_path=[1:0-217_219:218-649_651:650-824]	1	p1	(T)10	10	691	700
comp23899_c0_seq1_len=1353_path=[1:0-348_350:349-1322_1324:1323-1328_2926:1329-1334_2927:1335-1340_2928:1341-1346_2929:1347-1352]	1	p6	(GCGAGT)5	30	1324	1353
comp23923_c0_seq1_len=308_path=[1:0-224_708:225-231_231:232-307]	1	p2	(TA)7	14	45	58
comp23923_c0_seq1_len=308_path=[1:0-224_708:225-231_231:232-307]	2	p2	(TA)7	14	231	244
comp23926_c0_seq1_len=968_path=[1328:0-278_1607:279-590_15:591-832_257:833-967]	1	p1	(A)10	10	791	800
comp23928_c0_seq1_len=684_path=[662:0-103_766:104-411_1074:412-683]	1	p3	(TTC)6	18	1	18
comp23929_c0_seq1_len=661_path=[708:0-266_975:267-288_997:289-329_1038:330-444_1153:445-471_1627:472-660]	1	p2	(CT)6	12	632	643
comp23929_c0_seq2_len=441_path=[997:0-40_1816:41-155_1153:156-182_1180:183-440]	1	p3	(CCG)6	18	336	353
comp23930_c0_seq1_len=489_path=[467:0-198_666:199-414_882:415-488]	1	p2	(AT)9	18	1	18
comp23934_c0_seq1_len=725_path=[1:0-273_275:274-394_396:395-537_539:538-724]	1	p3	(TTC)5	15	96	110
comp23934_c0_seq2_len=447_path=[1:0-273_275:274-394_1456:395-446]	1	p3	(TTC)5	15	96	110
comp23935_c1_seq1_len=222_path=[126:0-22_149:23-221]	1	p3	(AAG)6	18	1	18
comp23937_c0_seq1_len=934_path=[1:0-137_139:138-933]	1	p2	(AG)6	12	48	59
comp23945_c0_seq1_len=757_path=[1321:0-515_587:516-533_605:534-756]	1	p1	(A)10	10	733	742
comp23956_c0_seq2_len=303_path=[705:0-76_502:77-202_981:203-204_630:205-302]	1	p2	(GA)7	14	60	73
comp23972_c0_seq2_len=966_path=[1:0-866_2210:867-965]	1	p4	(TTAA)5	20	868	887
comp23990_c0_seq1_len=558_path=[1:0-63_65:64-185_187:186-201_203:202-557]	1	p3	(ATA)5	15	16	30
comp23990_c0_seq1_len=558_path=[1:0-63_65:64-185_187:186-201_203:202-557]	2	p3	(ACC)5	15	467	481
comp24002_c0_seq1_len=899_path=[1:0-207_209:208-456_458:457-801_803:802-898]	1	p1	(T)17	17	61	77
comp24004_c0_seq1_len=337_path=[315:0-108_779:109-118_434:119-173_489:174-336]	1	c	(T)12ggtaaagatctccagaggccctttatacacgtgtacaactccactgagtgtttttatcaacagagcaatacatcag(T)11	99	77	175
comp24006_c0_seq1_len=251_path=[229:0-27_257:28-65_295:66-127_357:128-128_358:129-250]	1	p1	(C)10	10	129	138
comp24018_c0_seq1_len=668_path=[646:0-442_1089:443-593_1240:594-667]	1	p1	(A)10	10	200	209
comp24028_c0_seq1_len=535_path=[513:0-172_686:173-261_775:262-357_871:358-534]	1	p1	(T)10	10	442	451
comp24030_c0_seq1_len=1001_path=[978:0-218_1197:219-317_2050:318-318_1296:319-624_1602:625-1000]	1	p3	(CAT)6	18	947	964
comp24054_c0_seq1_len=786_path=[1701:0-72_833:73-98_859:99-719_1480:720-785]	1	p1	(A)11	11	278	288
comp24064_c0_seq1_len=1070_path=[1:0-67_69:68-214_216:215-720_722:721-1069]	1	p1	(A)11	11	1041	1051
comp24084_c0_seq1_len=1226_path=[1210:0-235_1446:236-853_2064:854-1225]	1	p2	(AG)7	14	1189	1202
comp24087_c0_seq1_len=663_path=[1:0-136_138:137-328_330:329-662]	1	p3	(CTT)5	15	311	325
comp24087_c0_seq1_len=663_path=[1:0-136_138:137-328_330:329-662]	2	p2	(TC)6	12	620	631
comp24107_c0_seq1_len=1081_path=[1:0-302_304:303-928_930:929-966_968:967-980_982:981-1080]	1	p3	(CTT)7	21	533	553
comp24110_c0_seq1_len=1193_path=[1:0-653_655:654-747_749:748-784_2643:785-812_811:813-1192]	1	p3	(ACT)5	15	76	90
comp24110_c0_seq1_len=1193_path=[1:0-653_655:654-747_749:748-784_2643:785-812_811:813-1192]	2	p2	(AG)10	20	1119	1138
comp24117_c0_seq1_len=4126_path=[4084:0-1651_10264:1652-3702_7767:3703-3734_7799:3735-4125]	1	p3	(TCT)5	15	1363	1377
comp24117_c0_seq2_len=4114_path=[4084:0-1651_5736:1652-3682_7767:3683-3714_12737:3715-4113]	1	p3	(TCT)5	15	1363	1377
comp24121_c0_seq1_len=1111_path=[1:0-194_196:195-354_356:355-667_669:668-1110]	1	p2	(AG)6	12	1056	1067
comp24127_c0_seq1_len=1735_path=[1:0-266_268:267-1654_1656:1655-1657_1659:1658-1734]	1	p3	(GGC)5	15	1266	1280
comp24127_c0_seq1_len=1735_path=[1:0-266_268:267-1654_1656:1655-1657_1659:1658-1734]	2	p1	(T)10	10	1693	1702
comp24144_c0_seq1_len=2538_path=[2516:0-2140_4657:2141-2537]	1	p1	(A)13	13	3	15
comp24147_c0_seq1_len=451_path=[429:0-205_635:206-225_655:226-249_679:250-450]	1	c	(TC)6tatata(TC)8	34	410	443
comp24150_c0_seq1_len=412_path=[1:0-411]	1	p3	(TTC)5	15	185	199
comp24155_c0_seq1_len=1151_path=[1045:0-501_2215:502-585_1547:586-729_1691:730-768_1730:769-1150]	1	p3	(GAA)5	15	197	211
comp24155_c0_seq2_len=1067_path=[1045:0-501_1547:502-645_1691:646-684_1730:685-1066]	1	p3	(GAA)5	15	197	211
comp24156_c0_seq1_len=609_path=[1099:0-110_1210:111-312_277:313-472_437:473-608]	1	p3	(GAA)5	15	586	600
comp24156_c0_seq2_len=593_path=[1749:0-23_4:24-296_277:297-456_437:457-592]	1	p3	(GAA)5	15	570	584
comp24159_c0_seq1_len=811_path=[789:0-431_1221:432-485_1275:486-810]	1	p2	(CT)6	12	752	763
comp24168_c0_seq2_len=883_path=[2653:0-89_2743:90-197_1793:198-440_2036:441-619_2215:620-882]	1	p2	(TG)6	12	154	165
comp24171_c0_seq1_len=1166_path=[1144:0-160_1305:161-316_1461:317-362_1507:363-1165]	1	p4	(CTAT)5	20	5	24
comp24190_c0_seq1_len=558_path=[1:0-200_202:201-352_354:353-557]	1	p3	(TCT)5	15	28	42
comp24191_c0_seq1_len=1829_path=[3405:0-492_2092:493-1227_2827:1228-1828]	1	p2	(AG)9	18	1782	1799
comp24191_c0_seq2_len=1725_path=[1703:0-388_2092:389-1123_2827:1124-1724]	1	p2	(AG)9	18	1678	1695
comp24213_c0_seq1_len=3849_path=[3827:0-1607_5435:1608-3528_7356:3529-3848]	1	p2	(CT)6	12	3837	3848
comp24227_c0_seq1_len=2227_path=[2205:0-468_2674:469-1517_3723:1518-2226]	1	p2	(GA)6	12	2173	2184
comp24234_c0_seq1_len=348_path=[328:0-195_524:196-271_600:272-347]	1	p3	(AGA)7	21	1	21
comp24243_c0_seq1_len=1721_path=[1699:0-940_2640:941-1235_2935:1236-1299_2999:1300-1340_3040:1341-1720]	1	p1	(A)10	10	385	394
comp24252_c0_seq1_len=1035_path=[1:0-213_215:214-238_1880:239-1034]	1	p2	(AG)6	12	76	87
comp24254_c0_seq1_len=1783_path=[1761:0-407_2169:408-668_2430:669-671_2433:672-1782]	1	p1	(A)10	10	45	54
comp24259_c0_seq1_len=393_path=[1:0-65_67:66-169_171:170-241_836:242-242_244:243-392]	1	p3	(CAT)6	18	347	364
comp24268_c0_seq1_len=1560_path=[1:0-157_159:158-631_633:632-1111_1113:1112-1559]	1	p1	(T)13	13	34	46
comp24268_c0_seq3_len=725_path=[1:0-157_159:158-631_3191:632-724]	1	p1	(T)13	13	34	46
comp24274_c0_seq1_len=1409_path=[1:0-899_2765:900-986_2852:987-1023_901:1024-1408]	1	p2	(GT)10	20	1344	1363
comp24274_c0_seq2_len=1285_path=[1:0-899_901:900-1284]	1	p2	(GT)10	20	1220	1239
comp24280_c0_seq1_len=263_path=[1:0-122_585:123-123_125:124-262]	1	p3	(ATA)7	21	1	21
comp24296_c0_seq1_len=531_path=[1:0-190_192:191-315_317:316-445_447:446-530]	1	p1	(T)12	12	213	224
comp24296_c0_seq1_len=531_path=[1:0-190_192:191-315_317:316-445_447:446-530]	2	p1	(T)10	10	467	476
comp24297_c0_seq1_len=1985_path=[1963:0-1064_3028:1065-1984]	1	p3	(CTC)5	15	1074	1088
comp24297_c0_seq1_len=1985_path=[1963:0-1064_3028:1065-1984]	2	p4	(TCTT)5	20	1904	1923
comp24303_c0_seq1_len=1708_path=[1:0-308_310:309-1071_1073:1072-1161_1163:1162-1707]	1	p3	(CCT)7	21	1444	1464
comp24329_c0_seq1_len=780_path=[1:0-367_369:368-481_483:482-779]	1	p1	(T)10	10	747	756
comp24347_c0_seq1_len=538_path=[516:0-90_607:91-112_1251:113-114_631:115-537]	1	p1	(A)12	12	35	46
comp24352_c0_seq1_len=2288_path=[2266:0-254_2521:255-1565_3832:1566-2287]	1	p1	(A)11	11	168	178
comp24353_c0_seq1_len=938_path=[1:0-937]	1	p3	(AAG)6	18	76	93
comp24356_c0_seq1_len=640_path=[1:0-230_232:231-272_274:273-366_368:367-639]	1	p1	(A)11	11	63	73
comp24357_c0_seq1_len=294_path=[272:0-37_310:38-45_318:46-53_326:54-293]	1	p2	(AG)6	12	188	199
comp24361_c0_seq1_len=829_path=[807:0-303_1111:304-490_1298:491-828]	1	p1	(T)11	11	799	809
comp24364_c0_seq1_len=937_path=[1:0-45_47:46-693_695:694-936]	1	p1	(A)10	10	35	44
comp24364_c0_seq1_len=937_path=[1:0-45_47:46-693_695:694-936]	2	p1	(T)11	11	812	822
comp24366_c0_seq1_len=254_path=[1:0-73_75:74-166_588:167-253]	1	p1	(T)10	10	9	18
comp24372_c0_seq1_len=1493_path=[1:0-543_545:544-1109_1111:1110-1492]	1	p2	(AG)7	14	1392	1405
comp24377_c0_seq1_len=333_path=[1:0-95_97:96-135_137:136-303_679:304-332]	1	p1	(A)11	11	2	12
comp24381_c0_seq1_len=541_path=[519:0-74_594:75-90_610:91-540]	1	p2	(AT)6	12	269	280
comp24391_c0_seq1_len=1177_path=[1:0-1176]	1	p1	(A)20	20	23	42
comp24417_c0_seq1_len=285_path=[263:0-13_277:14-191_455:192-261_647:262-284]	1	p1	(G)11	11	1	11
comp24431_c0_seq1_len=1975_path=[1748:0-531_4027:532-545_3529:546-723_3707:724-736_2280:737-1974]	1	p2	(TC)7	14	154	167
comp24431_c0_seq1_len=1975_path=[1748:0-531_4027:532-545_3529:546-723_3707:724-736_2280:737-1974]	2	c	(GGA)6ggtcttcctcatcctcatgctcatccaggggccaatgtgggtcccatggc(TGG)8	92	1827	1918
comp24431_c0_seq2_len=1770_path=[1748:0-531_2280:532-1769]	1	p2	(TC)7	14	154	167
comp24431_c0_seq2_len=1770_path=[1748:0-531_2280:532-1769]	2	c	(GGA)6ggtcttcctcatcctcatgctcatccaggggccaatgtgggtcccatggc(TGG)8	92	1622	1713
comp24443_c0_seq1_len=619_path=[597:0-221_819:222-449_1047:450-559_1157:560-560_1158:561-618]	1	p1	(A)11	11	561	571
comp24446_c0_seq1_len=794_path=[1:0-307_309:308-376_378:377-793]	1	p3	(AAG)5	15	7	21
comp24446_c0_seq1_len=794_path=[1:0-307_309:308-376_378:377-793]	2	p1	(A)11	11	736	746
comp24450_c0_seq1_len=837_path=[1:0-32_34:33-38_40:39-579_581:580-684_686:685-836]	1	p3	(TCT)5	15	34	48
comp24450_c0_seq3_len=295_path=[1663:0-37_581:38-142_686:143-294]	1	p1	(A)10	10	4	13
comp24452_c0_seq1_len=1517_path=[1486:0-329_2992:330-338_1816:339-1067_2545:1068-1365_2843:1366-1516]	1	p1	(A)10	10	45	54
comp24468_c0_seq1_len=772_path=[1:0-144_146:145-607_609:608-704_706:705-771]	1	p1	(T)11	11	747	757
comp24473_c1_seq1_len=226_path=[3265:0-37_3303:38-109_3375:110-167_3533:168-225]	1	p1	(A)10	10	10	19
comp24482_c0_seq1_len=1471_path=[1:0-39_41:40-48_50:49-1348_1350:1349-1372_1374:1373-1421_2925:1422-1470]	1	p1	(A)10	10	24	33
comp24482_c0_seq1_len=1471_path=[1:0-39_41:40-48_50:49-1348_1350:1349-1372_1374:1373-1421_2925:1422-1470]	2	p1	(G)12	12	537	548
comp24489_c0_seq1_len=502_path=[273:0-142_565:143-248_416:249-323_969:324-403_491:404-457_802:458-501]	1	p1	(A)13	13	166	178
comp24505_c0_seq4_len=236_path=[3219:0-109_2312:110-235]	1	p1	(A)10	10	29	38
comp24508_c0_seq1_len=484_path=[462:0-45_508:46-224_1372:225-225_688:226-483]	1	p2	(AG)7	14	397	410
comp24508_c0_seq2_len=393_path=[1185:0-133_1372:134-134_688:135-392]	1	p2	(AG)7	14	306	319
comp24535_c0_seq1_len=1082_path=[1:0-471_473:472-509_511:510-768_770:769-1081]	1	p1	(A)10	10	920	929
comp24535_c0_seq2_len=1005_path=[2514:0-316_2831:317-394_473:395-432_3214:433-472_3254:473-691_770:692-1004]	1	p1	(A)10	10	843	852
comp24548_c0_seq1_len=1318_path=[1:0-856_2629:857-862_858:863-1317]	1	p1	(A)15	15	191	205
comp24551_c0_seq1_len=465_path=[934:0-29_964:30-99_1034:100-106_76:107-107_77:108-464]	1	p2	(GA)6	12	325	336
comp24551_c0_seq2_len=433_path=[1:0-74_76:75-75_77:76-432]	1	p2	(GA)6	12	293	304
comp24558_c0_seq1_len=2044_path=[2022:0-436_2459:437-471_6921:472-583_2606:584-633_2656:634-1751_3774:1752-2043]	1	p3	(CTT)5	15	1321	1335
comp24566_c0_seq1_len=1585_path=[1563:0-290_1854:291-450_2014:451-630_2194:631-1584]	1	p1	(A)10	10	47	56
comp24588_c0_seq1_len=1235_path=[1:0-601_603:602-819_821:820-1047_1049:1048-1234]	1	p2	(TC)6	12	12	23
comp24590_c0_seq1_len=1691_path=[1669:0-186_1856:187-310_1980:311-1690]	1	p3	(GAA)5	15	1677	1691
comp24594_c0_seq1_len=2398_path=[1:0-107_109:108-2397]	1	p3	(AGG)5	15	1469	1483
comp24594_c0_seq1_len=2398_path=[1:0-107_109:108-2397]	2	p3	(TGC)6	18	1864	1881
comp24596_c0_seq1_len=1164_path=[1142:0-883_2026:884-1163]	1	p2	(CT)7	14	49	62
comp24600_c0_seq1_len=775_path=[753:0-290_1044:291-774]	1	p1	(T)22	22	19	40
comp24610_c0_seq1_len=2488_path=[2466:0-169_2636:170-1443_3910:1444-2487]	1	p2	(AG)7	14	2467	2480
comp24616_c0_seq1_len=1749_path=[1727:0-1748]	1	c	(TTG)5gacgccggcgatgaggccgatgtcggcgaaggagatgttgtggtggtggttgtgacgtgaaccgagatc(TGA)5	99	925	1023
comp24621_c0_seq1_len=434_path=[412:0-103_516:104-294_707:295-370_783:371-433]	1	p3	(CTT)7	21	414	434
comp24652_c0_seq1_len=1433_path=[1411:0-126_1538:127-1432]	1	p3	(ATC)5	15	1112	1126
comp24655_c0_seq1_len=2167_path=[1:0-2166]	1	p2	(TC)7	14	83	96
comp24662_c0_seq1_len=508_path=[1:0-137_1064:138-150_152:151-507]	1	p1	(T)13	13	474	486
comp24671_c0_seq1_len=1161_path=[1:0-18_20:19-434_436:435-480_482:481-617_619:618-845_847:846-869_871:870-1160]	1	p2	(AG)9	18	1144	1161
comp24671_c0_seq3_len=1024_path=[1:0-18_20:19-434_436:435-480_619:481-708_847:709-732_871:733-1023]	1	p2	(AG)9	18	1007	1024
comp24671_c0_seq5_len=996_path=[1:0-18_20:19-434_2860:435-845_847:846-869_3294:870-995]	1	p3	(GAG)7	21	974	994
comp24674_c0_seq1_len=917_path=[1:0-205_207:206-405_407:406-916]	1	p3	(AAG)7	21	1	21
comp24684_c0_seq1_len=1642_path=[3045:0-186_1613:187-1489_2916:1490-1641]	1	p1	(A)10	10	288	297
comp24690_c0_seq1_len=1167_path=[1145:0-279_1425:280-449_1595:450-493_1639:494-1166]	1	p1	(A)11	11	1131	1141
comp24694_c0_seq1_len=571_path=[549:0-321_871:322-498_1048:499-570]	1	p3	(TCC)5	15	132	146
comp24715_c0_seq1_len=434_path=[1:0-119_121:120-224_226:225-392_394:393-433]	1	p1	(A)10	10	42	51
comp24715_c0_seq2_len=329_path=[1:0-119_226:120-287_394:288-328]	1	p1	(A)10	10	42	51
comp24716_c0_seq1_len=531_path=[1:0-142_1187:143-147_149:148-530]	1	p3	(TTC)5	15	56	70
comp24731_c0_seq1_len=1242_path=[1:0-615_617:616-976_978:977-1241]	1	p2	(AG)6	12	1100	1111
comp24741_c0_seq1_len=1572_path=[5:0-26_32:27-1458_1464:1459-1571]	1	p3	(TTC)5	15	94	108
comp24744_c0_seq1_len=1303_path=[1:0-690_692:691-1228_1230:1229-1302]	1	p3	(CAT)5	15	466	480
comp24759_c0_seq1_len=864_path=[1:0-297_2401:298-298_300:299-863]	1	p3	(TAA)6	18	43	60
comp24759_c0_seq3_len=538_path=[1:0-297_2401:298-298_1706:299-537]	1	p3	(TAA)6	18	43	60
comp24762_c0_seq1_len=2563_path=[1:0-1426_1428:1427-2136_2138:2137-2265_2267:2266-2562]	1	p2	(GT)6	12	2539	2550
comp24765_c0_seq1_len=502_path=[1:0-14_16:15-24_26:25-233_235:234-501]	1	p3	(CAG)6	18	306	323
comp24765_c0_seq1_len=502_path=[1:0-14_16:15-24_26:25-233_235:234-501]	2	p3	(TTG)7	21	443	463
comp24769_c0_seq1_len=1113_path=[1:0-377_379:378-494_496:495-950_952:951-1112]	1	p3	(ATC)5	15	223	237
comp24772_c0_seq1_len=1222_path=[1200:0-552_1753:553-1221]	1	p1	(T)10	10	1208	1217
comp24778_c0_seq1_len=680_path=[1:0-603_1466:604-679]	1	p3	(GCT)6	18	1	18
comp24793_c0_seq1_len=700_path=[545:0-364_1218:365-466_910:467-644_1167:645-699]	1	p1	(A)10	10	189	198
comp24793_c0_seq2_len=598_path=[545:0-364_910:365-542_1167:543-597]	1	p1	(A)10	10	189	198
comp24809_c0_seq1_len=686_path=[664:0-254_919:255-378_1043:379-379_1044:380-685]	1	p2	(GA)10	20	1	20
comp24817_c0_seq1_len=929_path=[1:0-382_384:383-495_497:496-690_692:691-731_733:732-744_746:745-928]	1	p3	(GAA)6	18	837	854
comp24827_c0_seq1_len=1663_path=[1624:0-845_3452:846-862_2470:863-1109_2717:1110-1393_3001:1394-1662]	1	p3	(GAG)5	15	1107	1121
comp24839_c0_seq2_len=370_path=[1265:0-79_340:80-369]	1	p2	(AG)6	12	50	61
comp24844_c0_seq1_len=733_path=[711:0-116_828:117-528_1240:529-732]	1	p1	(A)14	14	1	14
comp24851_c0_seq1_len=4960_path=[1:0-585_587:586-1706_1708:1707-2889_2891:2890-4959]	1	p1	(A)10	10	24	33
comp24863_c0_seq1_len=2779_path=[2757:0-657_3415:658-2035_4793:2036-2778]	1	p1	(T)10	10	74	83
comp24872_c0_seq1_len=402_path=[380:0-159_540:160-245_626:246-342_723:343-401]	1	p1	(T)10	10	255	264
comp24874_c0_seq1_len=884_path=[1:0-511_2082:512-513_515:514-657_2105:658-659_1660:660-883]	1	p1	(A)10	10	674	683
comp24878_c0_seq1_len=355_path=[407:0-266_674:267-276_149:277-278_151:279-354]	1	p1	(A)12	12	322	333
comp24878_c0_seq3_len=226_path=[1:0-146_148:147-147_149:148-149_151:150-225]	1	p1	(A)12	12	193	204
comp24901_c0_seq1_len=868_path=[1:0-144_146:145-457_459:458-867]	1	p2	(TC)6	12	76	87
comp24908_c0_seq1_len=3818_path=[1:0-2487_2489:2488-2781_2783:2782-3817]	1	p3	(TTC)5	15	3758	3772
comp24919_c0_seq1_len=307_path=[285:0-129_415:130-130_416:131-205_676:206-306]	1	p1	(A)12	12	131	142
comp24923_c0_seq1_len=254_path=[269:0-61_331:62-253]	1	p3	(AAC)5	15	183	197
comp24923_c0_seq2_len=207_path=[589:0-14_331:15-206]	1	p3	(AAC)5	15	136	150
comp24936_c0_seq1_len=549_path=[1633:0-65_1699:66-131_1765:132-259_752:260-295_1209:296-459_933:460-548]	1	p3	(TTC)7	21	1	21
comp24936_c0_seq1_len=549_path=[1633:0-65_1699:66-131_1765:132-259_752:260-295_1209:296-459_933:460-548]	2	p3	(TGC)5	15	127	141
comp24937_c0_seq1_len=331_path=[1:0-47_49:48-256_258:257-286_288:287-330]	1	p1	(T)10	10	246	255
comp24938_c0_seq1_len=1716_path=[1:0-813_4675:814-856_4718:857-880_4742:881-901_815:902-1245_4855:1246-1248_1162:1249-1715]	1	p1	(A)10	10	1665	1674
comp24938_c0_seq2_len=1628_path=[1:0-813_815:814-1157_4855:1158-1160_1162:1161-1627]	1	p1	(A)10	10	1577	1586
comp24949_c0_seq1_len=4073_path=[4051:0-2368_6420:2369-4072]	1	c	(CT)10atttctctatgtggttactcctcttatttttttcgttcctt(TC)7	75	3939	4013
comp24971_c0_seq1_len=1774_path=[1:0-220_222:221-1221_1223:1222-1773]	1	p3	(AGA)7	21	1752	1772
comp24971_c0_seq3_len=1258_path=[4243:0-705_1223:706-1257]	1	p3	(AGA)7	21	1236	1256
comp24973_c0_seq1_len=2568_path=[1:0-250_252:251-925_927:926-2186_2188:2187-2567]	1	p2	(GA)8	16	2532	2547
comp24973_c0_seq3_len=580_path=[5441:0-139_5107:140-198_2188:199-579]	1	p2	(GA)8	16	544	559
comp24976_c0_seq1_len=430_path=[806:0-22_8:23-51_37:52-429]	1	p1	(A)11	11	123	133
comp24985_c0_seq1_len=972_path=[950:0-97_1048:98-329_1280:330-971]	1	p1	(A)12	12	4	15
comp24987_c0_seq1_len=734_path=[1:0-454_456:455-733]	1	p1	(A)10	10	591	600
comp24999_c0_seq1_len=1237_path=[1215:0-413_1629:414-1236]	1	p3	(TCT)5	15	1149	1163
comp25001_c0_seq1_len=1181_path=[1:0-29_31:30-116_118:117-353_355:354-1180]	1	p3	(AAG)7	21	1160	1180
comp25012_c0_seq1_len=562_path=[1:0-494_496:495-561]	1	p3	(AGC)5	15	156	170
comp25017_c0_seq1_len=852_path=[830:0-48_879:49-52_883:53-422_1253:423-851]	1	p3	(TGA)5	15	834	848
comp25022_c0_seq1_len=1318_path=[20:0-655_676:656-717_738:718-828_849:829-1317]	1	p1	(T)21	21	1	21
comp25032_c0_seq1_len=1781_path=[1759:0-1205_2965:1206-1780]	1	p1	(A)10	10	80	89
comp25052_c0_seq1_len=3295_path=[1:0-3099_3101:3100-3149_3151:3150-3294]	1	p3	(TCC)5	15	2266	2280
comp25053_c0_seq1_len=1360_path=[1338:0-891_2230:892-1040_2379:1041-1359]	1	p1	(A)12	12	6	17
comp25059_c0_seq1_len=320_path=[1:0-103_105:104-247_249:248-272_274:273-273_275:274-319]	1	p1	(T)10	10	274	283
comp25063_c0_seq1_len=591_path=[1:0-255_257:256-392_394:393-467_469:468-590]	1	p1	(A)13	13	560	572
comp25064_c0_seq2_len=1100_path=[1078:0-1059_2138:1060-1099]	1	p3	(CCT)5	15	618	632
comp25065_c0_seq1_len=1995_path=[1973:0-143_2117:144-152_2126:153-275_2249:276-1994]	1	p2	(CT)6	12	43	54
comp25065_c0_seq1_len=1995_path=[1973:0-143_2117:144-152_2126:153-275_2249:276-1994]	2	p1	(A)10	10	1932	1941
comp25067_c0_seq1_len=895_path=[1:0-55_57:56-644_646:645-803_805:804-894]	1	p2	(CT)11	22	874	895
comp25073_c0_seq1_len=1060_path=[2:0-302_305:303-380_383:381-952_955:953-987_2405:988-1003_1006:1004-1059]	1	p1	(T)10	10	708	717
comp25073_c0_seq2_len=982_path=[2:0-302_383:303-874_955:875-909_2405:910-925_1006:926-981]	1	p1	(T)10	10	630	639
comp25089_c0_seq1_len=1348_path=[1:0-275_277:276-552_554:553-1347]	1	p1	(A)13	13	1117	1129
comp25089_c0_seq2_len=932_path=[2651:0-136_554:137-931]	1	p1	(A)13	13	701	713
comp25090_c0_seq1_len=2687_path=[5590:0-87_5678:88-274_2926:275-1272_3924:1273-2686]	1	p2	(GA)7	14	2611	2624
comp25096_c0_seq1_len=1183_path=[1:0-69_71:70-468_470:469-754_756:755-1182]	1	p1	(T)13	13	1160	1172
comp25104_c0_seq1_len=746_path=[16:0-145_162:146-642_659:643-692_709:693-745]	1	p2	(TG)6	12	266	277
comp25114_c0_seq1_len=1126_path=[1:0-606_608:607-805_807:806-1028_1030:1029-1125]	1	p2	(CT)8	16	1084	1099
comp25119_c0_seq1_len=1508_path=[1:0-776_778:777-1507]	1	p1	(A)10	10	64	73
comp25119_c0_seq1_len=1508_path=[1:0-776_778:777-1507]	2	p1	(A)10	10	1456	1465
comp25134_c0_seq1_len=2474_path=[1:0-374_376:375-749_751:750-2473]	1	p3	(CCT)5	15	1040	1054
comp25165_c0_seq2_len=654_path=[6351:0-201_1572:202-268_6038:269-379_1639:380-442_6643:443-486_5578:487-653]	1	p1	(A)10	10	137	146
comp25165_c0_seq2_len=654_path=[6351:0-201_1572:202-268_6038:269-379_1639:380-442_6643:443-486_5578:487-653]	2	p2	(TG)8	16	318	333
comp25180_c0_seq1_len=223_path=[201:0-65_267:66-99_301:100-143_345:144-222]	1	p2	(AG)7	14	205	218
comp25186_c0_seq1_len=412_path=[11:0-107_119:108-108_120:109-148_160:149-240_252:241-411]	1	p3	(TGT)5	15	138	152
comp25186_c0_seq1_len=412_path=[11:0-107_119:108-108_120:109-148_160:149-240_252:241-411]	2	p1	(T)10	10	345	354
comp25206_c0_seq1_len=1878_path=[1:0-802_804:803-982_984:983-1877]	1	p2	(TC)6	12	107	118
comp25206_c0_seq2_len=1143_path=[1:0-802_804:803-982_4202:983-993_4229:994-1142]	1	p2	(TC)6	12	107	118
comp25213_c0_seq1_len=518_path=[496:0-205_1111:206-352_849:353-354_851:355-517]	1	p2	(GA)7	14	452	465
comp25217_c0_seq1_len=1286_path=[1166:0-159_2353:160-164_1326:165-252_2407:253-345_1414:346-1285]	1	p1	(T)10	10	200	209
comp25217_c0_seq2_len=1193_path=[1166:0-159_2353:160-164_1326:165-252_1414:253-1192]	1	p1	(T)10	10	200	209
comp25225_c0_seq1_len=717_path=[1:0-293_295:294-464_466:465-716]	1	p1	(T)11	11	234	244
comp25229_c0_seq1_len=1071_path=[1074:0-190_1265:191-303_1378:304-1070]	1	p2	(TC)9	18	89	106
comp25251_c0_seq1_len=1977_path=[1:0-417_419:418-873_875:874-1976]	1	p3	(CTT)5	15	96	110
comp25254_c0_seq1_len=1281_path=[1259:0-1280]	1	p3	(AAG)6	18	214	231
comp25256_c0_seq1_len=1830_path=[1807:0-124_1932:125-820_2628:821-1072_3686:1073-1073_2880:1074-1829]	1	p1	(A)10	10	1796	1805
comp25271_c0_seq1_len=891_path=[1:0-119_121:120-498_2236:499-507_2245:508-529_500:530-655_626:656-890]	1	p1	(T)10	10	3	12
comp25271_c0_seq2_len=860_path=[1:0-119_121:120-498_500:499-624_626:625-859]	1	p1	(T)10	10	3	12
comp25271_c0_seq3_len=274_path=[1:0-119_1852:120-273]	1	p1	(T)10	10	3	12
comp25272_c0_seq1_len=495_path=[473:0-48_522:49-123_597:124-193_667:194-204_678:205-494]	1	p3	(GTT)5	15	148	162
comp25277_c0_seq1_len=2109_path=[1:0-794_796:795-1562_1564:1563-1642_4180:1643-1648_1644:1649-2108]	1	p1	(T)10	10	14	23
comp25280_c0_seq1_len=575_path=[553:0-443_997:444-574]	1	p2	(TC)6	12	80	91
comp25280_c0_seq2_len=557_path=[1105:0-425_997:426-556]	1	p2	(TC)6	12	179	190
comp25294_c0_seq1_len=296_path=[1:0-145_147:146-157_159:158-161_163:162-295]	1	p3	(GAA)5	15	121	135
comp25313_c0_seq1_len=571_path=[1:0-306_308:307-477_974:478-570]	1	p1	(A)13	13	147	159
comp25338_c0_seq1_len=1131_path=[1109:0-59_1169:60-979_2089:980-1130]	1	p3	(TTC)5	15	1052	1066
comp25344_c0_seq1_len=247_path=[1:0-190_192:191-191_193:192-246]	1	p3	(TCT)7	21	227	247
comp25345_c0_seq1_len=837_path=[1:0-592_1956:593-595_597:596-651_653:652-836]	1	p2	(CT)8	16	83	98
comp25345_c0_seq2_len=671_path=[1:0-592_1956:593-595_1863:596-670]	1	p2	(CT)8	16	83	98
comp25346_c0_seq2_len=792_path=[1:0-524_526:525-791]	1	p1	(T)13	13	576	588
comp25351_c0_seq1_len=312_path=[1:0-109_111:110-205_207:206-235_237:236-238_240:239-311]	1	p1	(T)11	11	287	297
comp25367_c0_seq1_len=340_path=[1:0-102_104:103-209_211:210-339]	1	p3	(ACA)6	18	58	75
comp25367_c0_seq1_len=340_path=[1:0-102_104:103-209_211:210-339]	2	p3	(TTC)6	18	261	278
comp25371_c0_seq1_len=854_path=[832:0-101_934:102-133_966:134-211_1044:212-853]	1	p3	(GAA)6	18	623	640
comp25381_c0_seq1_len=913_path=[1:0-131_1903:132-912]	1	p3	(AAG)5	15	181	195
comp25385_c0_seq1_len=822_path=[800:0-167_968:168-192_993:193-320_1121:321-821]	1	p2	(GA)6	12	13	24
comp25386_c0_seq1_len=405_path=[383:0-55_439:56-216_600:217-332_716:333-404]	1	c	(A)15ctttcaacaaacagagt(A)17	49	3	51
comp25386_c0_seq1_len=405_path=[383:0-55_439:56-216_600:217-332_716:333-404]	2	p3	(TTC)5	15	321	335
comp25386_c0_seq3_len=209_path=[765:0-20_600:21-136_716:137-208]	1	p3	(TTC)5	15	125	139
comp25404_c0_seq1_len=547_path=[1061:0-99_1485:100-440_956:441-546]	1	p3	(CTT)5	15	1	15
comp25405_c0_seq1_len=1064_path=[1:0-418_2120:419-423_420:424-878_875:879-1063]	1	p1	(T)14	14	18	31
comp25411_c0_seq1_len=1386_path=[1:0-373_375:374-1385]	1	p3	(TAA)5	15	1341	1355
comp25418_c0_seq1_len=1350_path=[1:0-555_557:556-823_825:824-1046_1048:1047-1232_1234:1233-1349]	1	p3	(CCA)5	15	79	93
comp25418_c0_seq1_len=1350_path=[1:0-555_557:556-823_825:824-1046_1048:1047-1232_1234:1233-1349]	2	p3	(TGC)5	15	443	457
comp25421_c0_seq1_len=2185_path=[2060:0-1021_3082:1022-1221_4274:1222-1324_3282:1325-2184]	1	p2	(TC)7	14	1982	1995
comp25421_c0_seq2_len=2082_path=[2060:0-1021_3082:1022-1221_3282:1222-2081]	1	p2	(TC)7	14	1879	1892
comp25438_c0_seq1_len=497_path=[475:0-496]	1	p1	(T)11	11	480	490
comp25451_c0_seq1_len=473_path=[1:0-194_196:195-288_290:289-300_302:301-472]	1	p1	(A)11	11	5	15
comp25453_c0_seq1_len=3423_path=[1:0-1068_1070:1069-3422]	1	p3	(TTC)5	15	110	124
comp25456_c0_seq1_len=1108_path=[1:0-464_466:465-651_653:652-720_722:721-1107]	1	p3	(GAG)5	15	828	842
comp25456_c0_seq4_len=493_path=[2309:0-105_722:106-492]	1	p3	(GAG)5	15	213	227
comp25458_c0_seq1_len=654_path=[1:0-54_56:55-130_132:131-533_535:534-653]	1	p1	(A)10	10	448	457
comp25459_c1_seq1_len=319_path=[795:0-79_875:80-207_1003:208-318]	1	p3	(GAA)6	18	1	18
comp25471_c0_seq1_len=1261_path=[1:0-576_578:577-605_607:606-1260]	1	p3	(GTA)5	15	421	435
comp25480_c0_seq1_len=2507_path=[2485:0-2506]	1	p1	(A)10	10	2442	2451
comp25501_c0_seq1_len=359_path=[1:0-136_138:137-358]	1	p2	(AG)6	12	18	29
comp25505_c0_seq1_len=1044_path=[1103:0-246_1350:247-248_1352:249-696_1881:697-1043]	1	p1	(T)11	11	79	89
comp25506_c0_seq1_len=524_path=[502:0-54_557:55-137_640:138-425_928:426-523]	1	p2	(TC)7	14	463	476
comp25517_c0_seq1_len=1468_path=[1:0-631_633:632-667_669:668-691_693:692-1175_1177:1176-1213_1215:1214-1341_1343:1342-1365_1367:1366-1467]	1	p1	(A)10	10	212	221
comp25518_c0_seq1_len=1369_path=[1:0-610_612:611-1368]	1	p3	(AAG)6	18	432	449
comp25521_c0_seq1_len=1077_path=[1055:0-378_2960:379-380_1436:381-1076]	1	p2	(GA)6	12	986	997
comp25521_c0_seq2_len=804_path=[2581:0-105_2960:106-107_1436:108-803]	1	p2	(GA)6	12	713	724
comp25534_c0_seq1_len=2090_path=[1978:0-620_2598:621-942_2920:943-1182_3975:1183-1273_3160:1274-2089]	1	c	(AG)6tgtgttgtattgtattgaagtatacgcgtcgtcaactaagaaagaaagaaaaagtaatt(GAA)6	89	64	152
comp25534_c0_seq2_len=1999_path=[1978:0-620_2598:621-942_2920:943-1182_3160:1183-1998]	1	c	(AG)6tgtgttgtattgtattgaagtatacgcgtcgtcaactaagaaagaaagaaaaagtaatt(GAA)6	89	64	152
comp25567_c0_seq1_len=1514_path=[1:0-164_166:165-1513]	1	p1	(T)10	10	286	295
comp25580_c1_seq1_len=1456_path=[1264:0-624_2737:625-654_2767:655-794_1889:795-796_1891:797-1455]	1	p1	(A)14	14	1222	1235
comp25580_c1_seq2_len=1314_path=[1264:0-624_2737:625-654_1891:655-1313]	1	p1	(A)14	14	1080	1093
comp25580_c1_seq3_len=1286_path=[1264:0-624_1889:625-626_1891:627-1285]	1	p1	(A)14	14	1052	1065
comp25582_c0_seq1_len=1097_path=[1:0-163_165:164-369_371:370-370_372:371-448_450:449-455_457:456-1096]	1	p1	(A)10	10	954	963
comp25594_c0_seq1_len=1478_path=[1:0-433_435:434-1477]	1	p1	(A)12	12	1186	1197
comp25595_c0_seq1_len=584_path=[562:0-199_762:200-386_949:387-508_1071:509-583]	1	p3	(CTT)6	18	424	441
comp25599_c0_seq1_len=2594_path=[1:0-1391_1393:1392-1589_1591:1590-1642_1644:1643-1682_1684:1683-1852_1854:1853-2593]	1	p1	(A)11	11	30	40
comp25601_c0_seq1_len=1436_path=[1414:0-391_1806:392-408_1823:409-671_2086:672-1435]	1	p1	(A)11	11	99	109
comp25602_c0_seq1_len=737_path=[1:0-21_23:22-435_437:436-736]	1	p3	(CAC)7	21	717	737
comp25647_c0_seq1_len=1961_path=[11:0-1960]	1	p1	(A)20	20	1	20
comp25661_c0_seq1_len=923_path=[1:0-257_2045:258-258_2046:259-259_1831:260-271_259:272-922]	1	c	(A)13tgctcagattcatagtccagaatctgaggatttcaggatcctaaatcagaagaaca(T)10	79	820	898
comp25665_c0_seq1_len=818_path=[1:0-184_186:185-308_1656:309-309_310:310-817]	1	p1	(A)13	13	7	19
comp25680_c0_seq1_len=1419_path=[1361:0-83_2743:84-119_3021:120-624_1950:625-1418]	1	p3	(GAA)5	15	353	367
comp25680_c0_seq1_len=1419_path=[1361:0-83_2743:84-119_3021:120-624_1950:625-1418]	2	p3	(CTT)5	15	853	867
comp25700_c0_seq1_len=1503_path=[1740:0-738_3250:739-759_2479:760-1502]	1	p2	(TC)6	12	1	12
comp25700_c0_seq2_len=1482_path=[1740:0-738_2479:739-1481]	1	p2	(TC)6	12	1	12
comp25709_c0_seq1_len=562_path=[1:0-515_1389:516-561]	1	p3	(AGT)6	18	191	208
comp25718_c0_seq1_len=1382_path=[832:0-540_1373:541-646_2914:647-653_1486:654-659_1492:660-830_1685:831-1114_1969:1115-1139_1994:1140-1381]	1	p1	(T)11	11	1301	1311
comp25738_c0_seq1_len=578_path=[11:0-2_14:3-73_85:74-422_434:423-577]	1	p3	(GAA)6	18	6	23
comp25752_c0_seq1_len=470_path=[448:0-72_521:73-96_545:97-146_595:147-333_782:334-369_818:370-469]	1	p2	(CT)6	12	85	96
comp25755_c0_seq1_len=1207_path=[1:0-321_1988:322-482_2149:483-492_2159:493-746_323:747-799_376:800-809_386:810-1206]	1	p4	(AGAA)5	20	1159	1178
comp25755_c0_seq2_len=782_path=[1:0-321_323:322-374_376:375-384_386:385-781]	1	p4	(AGAA)5	20	734	753
comp25769_c0_seq1_len=2056_path=[1:0-892_894:893-894_896:895-1676_1678:1677-1858_1860:1859-2055]	1	p1	(A)13	13	285	297
comp25792_c0_seq1_len=990_path=[1675:0-181_1857:182-834_706:835-989]	1	p1	(T)12	12	157	168
comp25795_c0_seq1_len=295_path=[273:0-24_298:25-26_300:27-294]	1	p1	(T)12	12	224	235
comp25796_c0_seq1_len=1690_path=[1668:0-148_1817:149-1107_2776:1108-1227_2896:1228-1440_3109:1441-1689]	1	p3	(CCA)6	18	1600	1617
comp25796_c0_seq2_len=946_path=[3335:0-483_2896:484-696_3109:697-945]	1	p3	(CCA)6	18	856	873
comp25796_c0_seq3_len=654_path=[4303:0-21_4325:22-71_2776:72-191_2896:192-404_3109:405-653]	1	p3	(CCA)6	18	564	581
comp25808_c0_seq1_len=1477_path=[1:0-853_3105:854-1476]	1	p3	(TTG)5	15	331	345
comp25808_c0_seq1_len=1477_path=[1:0-853_3105:854-1476]	2	p3	(TGC)5	15	766	780
comp25811_c0_seq1_len=860_path=[1:0-681_1861:682-859]	1	p3	(CGC)5	15	112	126
comp25835_c0_seq1_len=2651_path=[1:0-115_117:116-133_135:134-911_913:912-956_958:957-2650]	1	p1	(T)14	14	2489	2502
comp25838_c0_seq1_len=546_path=[524:0-64_589:65-195_720:196-415_940:416-435_960:436-545]	1	p1	(A)14	14	318	331
comp25846_c0_seq1_len=887_path=[1:0-159_161:160-162_164:163-292_294:293-886]	1	p3	(GAA)5	15	640	654
comp25847_c0_seq1_len=1287_path=[1:0-797_799:798-1286]	1	p3	(GAT)6	18	1150	1167
comp25855_c0_seq1_len=977_path=[1003:0-187_1191:188-449_1453:450-612_1616:613-976]	1	p1	(A)18	18	3	20
comp25859_c0_seq1_len=1022_path=[984:0-575_2303:576-579_1990:580-663_1632:664-668_1637:669-881_1850:882-1021]	1	p3	(AAT)5	15	14	28
comp25859_c0_seq3_len=929_path=[984:0-575_1637:576-788_1850:789-928]	1	p3	(AAT)5	15	14	28
comp25860_c0_seq1_len=1088_path=[3277:0-529_591:530-567_4020:568-574_3882:575-589_651:590-639_701:640-713_775:714-1087]	1	p3	(GAA)6	18	934	951
comp25860_c0_seq3_len=415_path=[3938:0-40_775:41-414]	1	p3	(GAA)6	18	261	278
comp25866_c0_seq1_len=1017_path=[1:0-436_438:437-557_559:558-752_2016:753-753_754:754-1016]	1	p1	(A)10	10	754	763
comp25866_c0_seq1_len=1017_path=[1:0-436_438:437-557_559:558-752_2016:753-753_754:754-1016]	2	p2	(AG)6	12	1001	1012
comp25867_c0_seq1_len=436_path=[631:0-116_748:117-280_184:281-343_247:344-386_1730:387-387_291:388-435]	1	p1	(T)10	10	46	55
comp25867_c0_seq3_len=347_path=[631:0-116_748:117-280_1216:281-325_1261:326-346]	1	p1	(T)10	10	46	55
comp25869_c0_seq1_len=2153_path=[1:0-1057_1059:1058-1065_1067:1066-1234_1236:1235-2152]	1	p3	(GAT)5	15	79	93
comp25874_c0_seq1_len=835_path=[1:0-321_323:322-834]	1	p1	(A)10	10	762	771
comp25881_c0_seq1_len=1261_path=[1:0-325_2851:326-331_327:332-1085_1081:1086-1260]	1	p1	(A)10	10	9	18
comp25887_c0_seq1_len=235_path=[213:0-72_537:73-95_309:96-193_407:194-194_408:195-234]	1	p1	(A)12	12	195	206
comp25892_c0_seq1_len=1007_path=[985:0-373_1359:374-381_1367:382-780_1766:781-1006]	1	p3	(AGA)5	15	837	851
comp25894_c0_seq1_len=1958_path=[1936:0-398_2335:399-1193_3130:1194-1957]	1	p3	(CGA)5	15	199	213
comp25908_c0_seq1_len=849_path=[827:0-214_1042:215-272_1100:273-502_1330:503-848]	1	p3	(TCT)5	15	424	438
comp25910_c0_seq1_len=1153_path=[1:0-452_454:453-587_589:588-659_661:660-700_2180:701-817_2297:818-1152]	1	p2	(GA)6	12	1006	1017
comp25910_c0_seq2_len=1114_path=[3061:0-672_661:673-713_702:714-1113]	1	c	(AG)10tgagagt(GA)6	39	985	1023
comp25920_c0_seq1_len=746_path=[1:0-213_215:214-360_362:361-745]	1	p1	(A)13	13	639	651
comp25920_c0_seq2_len=623_path=[1900:0-90_215:91-237_362:238-622]	1	p1	(A)13	13	516	528
comp25920_c0_seq3_len=540_path=[1654:0-154_362:155-539]	1	p1	(A)13	13	433	445
comp25927_c0_seq1_len=1555_path=[1561:0-241_1803:242-690_2252:691-737_2299:738-1554]	1	p2	(AG)6	12	1539	1550
comp25927_c0_seq2_len=959_path=[3243:0-141_2299:142-958]	1	p2	(AG)6	12	943	954
comp25932_c0_seq1_len=1534_path=[1:0-311_313:312-578_580:579-1533]	1	p1	(T)10	10	20	29
comp25938_c0_seq1_len=242_path=[1:0-57_59:58-78_80:79-181_183:182-209_211:210-241]	1	p1	(T)10	10	12	21
comp25949_c0_seq1_len=1016_path=[994:0-298_1293:299-961_1956:962-1015]	1	c	(CT)11cctctgtctctgtgcacttctgtcacccaccgctctttaatttctttctccatgaaaccgttgaacgtttttcaactctcactgccttccagt(TCA)5	130	90	219
comp25949_c0_seq3_len=331_path=[994:0-298_2158:299-330]	1	c	(CT)11cctctgtctctgtgcacttctgtcacccaccgctctttaatttctttctccatgaaaccgttgaacgtttttcaactctcactgccttccagt(TCA)5	130	90	219
comp25953_c0_seq1_len=1213_path=[1:0-265_267:266-870_872:871-1077_2234:1078-1212]	1	p2	(TG)6	12	899	910
comp25957_c0_seq1_len=2611_path=[1:0-185_187:186-287_289:288-364_366:365-445_447:446-1410_1412:1411-1571_4916:1572-1589_4934:1590-1617_4962:1618-1733_1573:1734-2610]	1	p2	(AG)6	12	2556	2567
comp25957_c0_seq3_len=2449_path=[1:0-185_187:186-287_289:288-364_366:365-445_447:446-1410_1412:1411-1571_1573:1572-2448]	1	p2	(AG)6	12	2394	2405
comp25957_c0_seq4_len=2428_path=[1:0-185_289:186-262_447:263-1227_1412:1228-1388_4916:1389-1406_4934:1407-1434_4962:1435-1550_1573:1551-2427]	1	p2	(AG)6	12	2373	2384
comp25957_c0_seq6_len=2266_path=[1:0-185_289:186-262_447:263-1227_1412:1228-1388_1573:1389-2265]	1	p2	(AG)6	12	2211	2222
comp25957_c0_seq7_len=1326_path=[5385:0-125_1412:126-286_4916:287-304_4934:305-332_4962:333-448_1573:449-1325]	1	p2	(AG)6	12	1271	1282
comp25957_c0_seq8_len=1164_path=[5385:0-125_1412:126-286_1573:287-1163]	1	p2	(AG)6	12	1109	1120
comp25958_c0_seq1_len=1098_path=[1076:0-206_1283:207-794_1871:795-840_1917:841-1097]	1	p3	(GGA)5	15	445	459
comp25960_c0_seq1_len=1029_path=[1:0-135_137:136-136_138:137-321_2083:322-322_323:323-426_2050:427-427_427:428-643_643:644-1028]	1	p1	(T)11	11	137	147
comp25968_c0_seq1_len=724_path=[1:0-53_55:54-298_300:299-648_650:649-723]	1	p3	(AGA)7	21	514	534
comp25976_c0_seq1_len=1135_path=[1113:0-42_1156:43-43_1157:44-944_2058:945-1134]	1	p1	(T)10	10	44	53
comp25983_c0_seq1_len=415_path=[393:0-96_490:97-133_527:134-222_1290:223-225_619:226-294_688:295-414]	1	p1	(T)12	12	283	294
comp25987_c0_seq1_len=511_path=[1:0-238_240:239-281_283:282-368_370:369-393_395:394-510]	1	p1	(A)14	14	25	38
comp25992_c0_seq1_len=2035_path=[2013:0-590_2604:591-1421_3435:1422-1422_3436:1423-1651_3665:1652-2034]	1	p3	(CTT)5	15	420	434
comp26013_c0_seq2_len=618_path=[3266:0-57_3324:58-102_3369:103-140_2549:141-164_2573:165-371_2780:372-617]	1	p3	(GGA)5	15	515	529
comp26021_c0_seq1_len=673_path=[1:0-183_185:184-202_204:203-355_357:356-411_413:412-426_428:427-512_514:513-536_538:537-555_557:556-672]	1	p3	(CTG)5	15	553	567
comp26023_c0_seq1_len=745_path=[723:0-215_939:216-229_953:230-421_1145:422-744]	1	p1	(A)11	11	663	673
comp26030_c0_seq1_len=3947_path=[1:0-1880_1882:1881-3946]	1	p2	(AG)9	18	3892	3909
comp26040_c0_seq1_len=721_path=[699:0-153_853:154-300_1000:301-417_1117:418-720]	1	p1	(A)10	10	46	55
comp26047_c0_seq1_len=1140_path=[1:0-928_2541:929-929_931:930-1139]	1	p1	(A)14	14	1121	1134
comp26047_c0_seq3_len=240_path=[2490:0-28_2541:29-29_931:30-239]	1	p1	(A)14	14	221	234
comp26049_c0_seq1_len=2269_path=[1:0-1437_1439:1438-1797_1799:1798-1799_1801:1800-2097_2099:2098-2268]	1	p3	(TGC)6	18	1911	1928
comp26054_c0_seq1_len=1949_path=[1:0-251_253:252-1304_1306:1305-1594_1596:1595-1948]	1	p1	(T)10	10	479	488
comp26056_c0_seq1_len=710_path=[1:0-592_594:593-645_1819:646-709]	1	p1	(A)11	11	575	585
comp26058_c0_seq2_len=201_path=[377:0-30_524:31-40_535:41-50_62:51-200]	1	p1	(T)10	10	12	21
comp26062_c0_seq1_len=502_path=[480:0-103_584:104-148_1130:149-177_658:178-501]	1	p1	(T)11	11	33	43
comp26063_c0_seq1_len=1429_path=[1:0-1428]	1	c	(T)11cctccccttgttttttgacttgacattctatctgatgtttatttgt(TG)7	71	1233	1303
comp26066_c0_seq1_len=2600_path=[1:0-989_991:990-1013_1015:1014-1113_1115:1114-1137_1139:1138-1203_1205:1204-1247_1249:1248-1332_1334:1333-1435_1437:1436-2599]	1	p3	(GGA)6	18	308	325
comp26070_c0_seq1_len=1680_path=[1:0-885_887:886-1314_1316:1315-1679]	1	p2	(CA)6	12	1304	1315
comp26070_c0_seq1_len=1680_path=[1:0-885_887:886-1314_1316:1315-1679]	2	p2	(GA)6	12	1592	1603
comp26072_c0_seq1_len=1419_path=[1397:0-364_3846:365-366_1764:367-449_1847:450-617_2015:618-1418]	1	p1	(A)15	15	16	30
comp26072_c0_seq4_len=859_path=[1397:0-364_3846:365-366_1764:367-449_1847:450-617_2816:618-858]	1	p1	(A)15	15	16	30
comp26072_c0_seq4_len=859_path=[1397:0-364_3846:365-366_1764:367-449_1847:450-617_2816:618-858]	2	p1	(A)13	13	697	709
comp26072_c0_seq5_len=587_path=[3561:0-92_3846:93-94_1764:95-177_1847:178-345_2816:346-586]	1	p1	(A)13	13	425	437
comp26072_c0_seq6_len=460_path=[1397:0-364_3846:365-366_3398:367-386_3418:387-459]	1	p1	(A)15	15	16	30
comp26072_c0_seq7_len=459_path=[3275:0-49_1847:50-217_2816:218-458]	1	p1	(A)13	13	297	309
comp26079_c0_seq1_len=1783_path=[1:0-689_691:690-1105_1107:1106-1515_1517:1516-1604_1606:1605-1782]	1	p2	(AC)6	12	312	323
comp26079_c0_seq2_len=810_path=[1:0-689_3568:690-809]	1	p2	(AC)6	12	312	323
comp26085_c0_seq1_len=1631_path=[1609:0-732_2342:733-821_2431:822-1630]	1	p1	(T)12	12	1531	1542
comp26086_c0_seq1_len=1318_path=[1296:0-410_1707:411-1116_2413:1117-1317]	1	c	(GGA)6gtttgattgtgaagcaaaagagtgaaatcgttggaaagatt(AGG)5	74	901	974
comp26089_c0_seq1_len=3365_path=[1:0-2096_2098:2097-2524_2526:2525-2541_2543:2542-2622_2624:2623-2744_2746:2745-3364]	1	p3	(CAG)6	18	2403	2420
comp26089_c0_seq2_len=3284_path=[1:0-2096_2098:2097-2524_2526:2525-2541_2624:2542-2663_2746:2664-3283]	1	p3	(CAG)6	18	2403	2420
comp26093_c0_seq1_len=1365_path=[1343:0-365_1709:366-784_2128:785-1364]	1	p1	(T)13	13	221	233
comp26093_c0_seq1_len=1365_path=[1343:0-365_1709:366-784_2128:785-1364]	2	p3	(GAA)5	15	1348	1362
comp26104_c0_seq1_len=1238_path=[1:0-1237]	1	p2	(AG)9	18	1207	1224
comp26105_c0_seq1_len=2375_path=[2353:0-1146_3500:1147-1721_4075:1722-2374]	1	c	(T)13gagttc(T)11	30	135	164
comp26105_c0_seq1_len=2375_path=[2353:0-1146_3500:1147-1721_4075:1722-2374]	2	p3	(CCT)5	15	842	856
comp26105_c0_seq1_len=2375_path=[2353:0-1146_3500:1147-1721_4075:1722-2374]	3	p2	(TC)8	16	2255	2270
comp26118_c0_seq1_len=1151_path=[1:0-854_856:855-1012_1014:1013-1150]	1	c	(A)10ggtgtatagc(A)12	32	1117	1148
comp26135_c0_seq1_len=910_path=[888:0-54_943:55-73_962:74-129_1018:130-378_1267:379-909]	1	p3	(TTG)5	15	821	835
comp26140_c0_seq2_len=302_path=[2246:0-46_852:47-301]	1	c	(A)10cacac(GAA)6	33	9	41
comp26145_c0_seq1_len=457_path=[1:0-167_169:168-456]	1	p3	(TGG)5	15	439	453
comp26156_c0_seq1_len=1656_path=[1:0-279_281:280-680_682:681-1655]	1	p2	(TC)9	18	128	145
comp26156_c0_seq1_len=1656_path=[1:0-279_281:280-680_682:681-1655]	2	p1	(A)10	10	1483	1492
comp26156_c0_seq2_len=390_path=[1:0-279_3318:280-389]	1	p2	(TC)9	18	128	145
comp26164_c0_seq1_len=1770_path=[1772:0-802_2575:803-1563_3336:1564-1654_3427:1655-1769]	1	p3	(ATG)5	15	291	305
comp26168_c0_seq1_len=1985_path=[1:0-558_560:559-633_635:634-997_999:998-1984]	1	p3	(ACA)5	15	1919	1933
comp26171_c0_seq1_len=1366_path=[1344:0-106_1451:107-520_1865:521-693_2038:694-1365]	1	p2	(TC)7	14	3	16
comp26171_c0_seq1_len=1366_path=[1344:0-106_1451:107-520_1865:521-693_2038:694-1365]	2	p1	(A)11	11	1190	1200
comp26184_c0_seq2_len=1380_path=[3413:0-489_595:490-713_819:714-1379]	1	p2	(TC)6	12	21	32
comp26190_c0_seq1_len=1610_path=[1:0-493_495:494-660_662:661-1154_1156:1155-1488_1490:1489-1609]	1	p3	(CTT)5	15	1434	1448
comp26204_c0_seq1_len=1887_path=[1:0-1555_1557:1556-1742_1744:1743-1886]	1	p4	(AAGA)5	20	1	20
comp26204_c0_seq1_len=1887_path=[1:0-1555_1557:1556-1742_1744:1743-1886]	2	c	(AG)6aagaaaaaggaaaggtgtttgtttatggagagagaaagagaagaga(AG)6	70	1442	1511
comp26225_c0_seq2_len=1003_path=[4469:0-144_4614:145-282_4752:283-284_4754:285-535_5398:536-926_1914:927-1002]	1	p1	(A)13	13	284	296
comp26225_c0_seq2_len=1003_path=[4469:0-144_4614:145-282_4752:283-284_4754:285-535_5398:536-926_1914:927-1002]	2	p1	(A)13	13	398	410
comp26231_c0_seq1_len=702_path=[680:0-471_1152:472-580_1261:581-701]	1	p2	(AG)7	14	111	124
comp26238_c0_seq1_len=373_path=[1:0-29_31:30-53_55:54-70_1361:71-101_103:102-121_123:122-155_1045:156-243_245:244-275_277:276-322_324:323-372]	1	p2	(GA)6	12	31	42
comp26238_c0_seq2_len=358_path=[806:0-14_31:15-38_1354:39-39_1151:40-55_1361:56-86_891:87-106_123:107-140_157:141-228_245:229-260_1260:261-307_324:308-357]	1	p2	(AG)7	14	13	26
comp26251_c0_seq1_len=2121_path=[2104:0-2120]	1	p3	(GAT)5	15	1006	1020
comp26255_c0_seq1_len=2405_path=[3068:0-375_3444:376-445_3514:446-755_3824:756-858_1545:859-882_1569:883-2404]	1	p3	(GCT)5	15	860	874
comp26255_c0_seq1_len=2405_path=[3068:0-375_3444:376-445_3514:446-755_3824:756-858_1545:859-882_1569:883-2404]	2	p3	(TGC)5	15	2328	2342
comp26270_c0_seq1_len=1873_path=[1:0-751_753:752-1267_1269:1268-1313_1315:1314-1637_1639:1638-1872]	1	p3	(GTC)5	15	1709	1723
comp26281_c0_seq1_len=1247_path=[1:0-523_525:524-647_649:648-648_650:649-964_966:965-1001_1003:1002-1246]	1	p3	(TTC)6	18	16	33
comp26293_c0_seq1_len=1464_path=[1442:0-275_1718:276-962_2405:963-1463]	1	p3	(ACA)5	15	113	127
comp26298_c0_seq1_len=505_path=[509:0-227_737:228-274_784:275-359_869:360-504]	1	p1	(T)11	11	470	480
comp26299_c0_seq1_len=662_path=[1:0-63_65:64-188_190:189-194_196:195-592_594:593-661]	1	c	(AAC)5agagg(AAC)5	35	75	109
comp26311_c0_seq1_len=1820_path=[1:0-453_455:454-985_987:986-1579_1581:1580-1711_1713:1712-1819]	1	p1	(T)10	10	1451	1460
comp26315_c0_seq1_len=778_path=[756:0-355_1112:356-364_1121:365-497_1254:498-777]	1	p1	(A)12	12	235	246
comp26323_c0_seq1_len=779_path=[705:0-130_836:131-431_1137:432-660_1562:661-778]	1	p3	(CAT)6	18	503	520
comp26323_c0_seq3_len=713_path=[1409:0-64_836:65-365_1137:366-594_1562:595-712]	1	p3	(CAT)6	18	437	454
comp26331_c0_seq2_len=324_path=[1:0-180_182:181-190_192:191-220_222:221-323]	1	p2	(TA)7	14	85	98
comp26337_c1_seq1_len=986_path=[1476:0-426_3079:427-435_1912:436-985]	1	p1	(A)12	12	268	279
comp26362_c0_seq1_len=1064_path=[1:0-756_758:757-919_921:920-1063]	1	p1	(A)16	16	50	65
comp26364_c0_seq1_len=1454_path=[1:0-551_553:552-852_854:853-1201_1203:1202-1346_1348:1347-1453]	1	p3	(ATC)5	15	322	336
comp26371_c0_seq1_len=1488_path=[1:0-398_400:399-637_639:638-918_920:919-1030_1032:1031-1487]	1	c	(TTC)5tactaag(TGC)5	37	1436	1472
comp26371_c0_seq2_len=1206_path=[3099:0-116_400:117-355_639:356-636_920:637-748_1032:749-1205]	1	c	(TTC)5tactaag(TGC)5	37	1154	1190
comp26374_c0_seq1_len=2313_path=[1:0-593_4832:594-864_833:865-908_877:909-957_926:958-2312]	1	p1	(A)10	10	174	183
comp26374_c0_seq2_len=2277_path=[1:0-593_595:594-831_833:832-875_5126:876-921_926:922-2276]	1	p1	(A)10	10	174	183
comp26407_c0_seq2_len=664_path=[1:0-531_2214:532-663]	1	p3	(CAA)6	18	607	624
comp26412_c0_seq2_len=957_path=[2129:0-306_2436:307-888_3018:889-892_5441:893-896_3025:897-956]	1	p4	(GTGC)7	28	890	917
comp26413_c0_seq1_len=707_path=[1:0-225_227:226-278_280:279-377_1560:378-379_381:380-706]	1	p3	(AGA)5	15	688	702
comp26418_c0_seq1_len=2206_path=[2232:0-2205]	1	p1	(A)10	10	1635	1644
comp26432_c0_seq1_len=544_path=[522:0-82_605:83-100_623:101-395_918:396-416_939:417-543]	1	p1	(A)12	12	17	28
comp26449_c0_seq1_len=991_path=[969:0-571_1541:572-769_1739:770-791_1761:792-990]	1	p1	(A)13	13	975	987
comp26458_c0_seq2_len=1232_path=[1210:0-128_1339:129-161_1372:162-1231]	1	p1	(A)12	12	1	12
comp26486_c0_seq1_len=1414_path=[1:0-308_2733:309-402_310:403-707_615:708-900_3297:901-903_811:904-1079_987:1080-1413]	1	p1	(T)10	10	1221	1230
comp26486_c0_seq2_len=1320_path=[1:0-308_310:309-613_615:614-806_3297:807-809_811:810-985_987:986-1319]	1	p1	(T)10	10	1127	1136
comp26486_c0_seq3_len=1221_path=[1:0-308_2733:309-402_310:403-707_3297:708-710_811:711-886_987:887-1220]	1	p1	(T)10	10	1028	1037
comp26486_c0_seq4_len=1127_path=[1:0-308_310:309-613_3297:614-616_811:617-792_987:793-1126]	1	p1	(T)10	10	934	943
comp26497_c0_seq1_len=978_path=[2339:0-133_496:134-256_619:257-314_902:315-434_1022:435-977]	1	p1	(A)14	14	934	947
comp26498_c0_seq1_len=1045_path=[4513:0-274_4788:275-315_4829:316-1044]	1	c	(CTT)7tttcttttcttttcc(TTCAA)5	61	1	61
comp26516_c0_seq3_len=216_path=[194:0-34_229:35-59_254:60-66_261:67-77_1185:78-90_285:91-104_1206:105-119_314:120-126_321:127-215]	1	p2	(AG)10	20	1	20
comp26524_c0_seq1_len=1019_path=[1:0-388_390:389-409_411:410-565_567:566-873_875:874-1018]	1	p3	(ACC)5	15	818	832
comp26532_c0_seq1_len=836_path=[1:0-129_131:130-748_750:749-835]	1	p1	(A)18	18	15	32
comp26536_c0_seq1_len=306_path=[1:0-76_78:77-186_188:187-227_740:228-230_232:231-305]	1	p3	(AGA)6	18	6	23
comp26537_c0_seq1_len=1013_path=[769:0-136_1960:137-164_4254:165-169_1993:170-1012]	1	p3	(CGG)5	15	458	472
comp26545_c0_seq1_len=716_path=[1:0-345_347:346-471_473:472-535_537:536-574_576:575-715]	1	p3	(CTC)5	15	130	144
comp26548_c0_seq1_len=2504_path=[2482:0-795_3278:796-797_3280:798-1497_3980:1498-1535_4018:1536-2503]	1	p3	(AGA)5	15	1363	1377
comp26548_c0_seq1_len=2504_path=[2482:0-795_3278:796-797_3280:798-1497_3980:1498-1535_4018:1536-2503]	2	p3	(CCT)7	21	1495	1515
comp26548_c0_seq5_len=830_path=[5373:0-13_3278:14-15_3280:16-715_4986:716-829]	1	p3	(AGA)5	15	581	595
comp26559_c0_seq3_len=284_path=[1801:0-189_2471:190-191_1991:192-194_621:195-218_645:219-283]	1	p1	(A)10	10	193	202
comp26564_c0_seq1_len=931_path=[909:0-174_1084:175-243_1153:244-930]	1	p1	(A)10	10	25	34
comp26577_c0_seq1_len=1473_path=[1451:0-51_1503:52-848_2300:849-1472]	1	p1	(A)12	12	20	31
comp26577_c0_seq1_len=1473_path=[1451:0-51_1503:52-848_2300:849-1472]	2	p3	(AGA)6	18	1443	1460
comp26578_c0_seq1_len=693_path=[2:0-166_169:167-240_243:241-345_348:346-447_450:448-692]	1	c	(AG)8gaattaggcacagaaag(A)10	43	15	57
comp26587_c0_seq1_len=2667_path=[2645:0-2666]	1	p1	(T)10	10	177	186
comp26587_c0_seq1_len=2667_path=[2645:0-2666]	2	p3	(AGG)6	18	2357	2374
comp26592_c0_seq1_len=694_path=[672:0-23_696:24-264_937:265-693]	1	p3	(AGA)6	18	52	69
comp26593_c0_seq1_len=518_path=[496:0-50_547:51-65_562:66-143_640:144-282_779:283-517]	1	p1	(T)11	11	454	464
comp26596_c0_seq1_len=560_path=[1:0-62_64:63-87_89:88-205_207:206-559]	1	p3	(TTC)5	15	125	139
comp26627_c0_seq1_len=625_path=[1:0-467_469:468-491_493:492-554_1366:555-561_1368:562-624]	1	p3	(AGA)5	15	399	413
comp26631_c0_seq1_len=716_path=[1751:0-27_20:28-387_380:388-474_467:475-563_556:564-715]	1	p3	(CTG)5	15	8	22
comp26631_c0_seq3_len=553_path=[1751:0-27_20:28-387_380:388-474_1510:475-552]	1	p3	(CTG)5	15	8	22
comp26639_c0_seq1_len=903_path=[784:0-51_1587:52-148_836:149-734_1422:735-754_1442:755-825_1513:826-902]	1	p3	(AGG)7	21	661	681
comp26640_c0_seq1_len=2300_path=[2273:0-165_2439:166-2177_4604:2178-2299]	1	p3	(GCA)5	15	2069	2083
comp26642_c0_seq1_len=1014_path=[992:0-169_1162:170-170_1163:171-255_1248:256-438_1431:439-671_1664:672-1013]	1	p3	(TCT)5	15	560	574
comp26660_c0_seq1_len=1890_path=[1868:0-715_2584:716-955_2824:956-1023_2892:1024-1114_2983:1115-1889]	1	c	(AG)9aaaccacagagagagcaagagagagtct(AG)7	60	64	123
comp26662_c0_seq1_len=1774_path=[2207:0-255_2463:256-1773]	1	p3	(CTT)6	18	1	18
comp26662_c0_seq1_len=1774_path=[2207:0-255_2463:256-1773]	2	p1	(A)10	10	1755	1764
comp26662_c1_seq1_len=2205_path=[1:0-184_186:185-1039_7980:1040-1040_1041:1041-2204]	1	p3	(TGT)7	21	1796	1816
comp26662_c1_seq1_len=2205_path=[1:0-184_186:185-1039_7980:1040-1040_1041:1041-2204]	2	p3	(TGA)5	15	2009	2023
comp26672_c0_seq1_len=1240_path=[1:0-137_139:138-431_433:432-1239]	1	p3	(AAG)6	18	1	18
comp26687_c0_seq1_len=950_path=[928:0-181_1110:182-538_1467:539-721_1650:722-900_1829:901-904_1833:905-949]	1	c	(TC)8ttcaaatgcacaacaacgcacaaatatgcat(AC)8	63	855	917
comp26700_c0_seq1_len=689_path=[6513:0-613_8387:614-630_8406:631-688]	1	p1	(T)13	13	673	685
comp26711_c0_seq1_len=1851_path=[1:0-423_425:424-901_903:902-1445_1447:1446-1850]	1	p2	(AG)6	12	1805	1816
comp26716_c0_seq1_len=338_path=[504:0-124_629:125-235_740:236-286_1233:287-337]	1	p3	(GCA)7	21	223	243
comp26717_c0_seq1_len=2434_path=[2412:0-1462_3875:1463-1665_4078:1666-2433]	1	p1	(A)10	10	11	20
comp26720_c0_seq1_len=1370_path=[1348:0-655_2004:656-1058_2407:1059-1277_2626:1278-1369]	1	p1	(T)13	13	1315	1327
comp26728_c0_seq1_len=1703_path=[1:0-416_418:417-653_655:654-1702]	1	p1	(T)13	13	1691	1703
comp26735_c0_seq1_len=905_path=[1:0-191_1920:192-812_814:813-904]	1	p3	(GAA)5	15	890	904
comp26775_c0_seq1_len=1292_path=[1:0-575_577:576-576_578:577-579_581:580-583_585:584-1291]	1	p3	(ACC)6	18	761	778
comp26778_c0_seq1_len=2344_path=[1:0-888_890:889-1121_1123:1122-1140_1142:1141-1856_1858:1857-2343]	1	p1	(A)11	11	2104	2114
comp26786_c0_seq1_len=995_path=[1:0-821_823:822-932_934:933-994]	1	p3	(ACT)6	18	494	511
comp26786_c0_seq1_len=995_path=[1:0-821_823:822-932_934:933-994]	2	p1	(T)12	12	949	960
comp26794_c0_seq5_len=416_path=[5170:0-172_2279:173-415]	1	p2	(AG)8	16	144	159
comp26795_c0_seq1_len=1380_path=[1:0-577_579:578-595_597:596-638_640:639-1016_1018:1017-1183_1185:1184-1379]	1	p1	(T)12	12	1357	1368
comp26795_c0_seq2_len=1337_path=[1:0-577_579:578-595_640:596-973_1018:974-1140_1185:1141-1336]	1	p1	(T)12	12	1314	1325
comp26799_c0_seq1_len=984_path=[962:0-45_1008:46-442_1405:443-983]	1	p2	(GA)6	12	973	984
comp26802_c0_seq2_len=497_path=[1565:0-129_1906:130-133_1011:134-496]	1	p3	(GAA)5	15	94	108
comp26806_c0_seq1_len=755_path=[733:0-58_792:59-155_889:156-754]	1	p2	(TG)7	14	722	735
comp26811_c0_seq1_len=1209_path=[1186:0-28_1215:29-35_2735:36-42_1228:43-306_1492:307-482_1668:483-753_1939:754-1208]	1	p2	(GA)7	14	1132	1145
comp26816_c0_seq1_len=2317_path=[2219:0-336_2556:337-843_3063:844-1502_4484:1503-1578_3722:1579-1788_3932:1789-2316]	1	p3	(CAG)6	18	1597	1614
comp26816_c0_seq2_len=2241_path=[2219:0-336_2556:337-843_3063:844-1502_3722:1503-1712_3932:1713-2240]	1	p3	(CAG)6	18	1521	1538
comp26818_c0_seq3_len=264_path=[692:0-32_725:33-51_744:52-171_1452:172-263]	1	p1	(T)12	12	176	187
comp26818_c0_seq4_len=245_path=[692:0-32_744:33-152_1452:153-244]	1	p1	(T)12	12	157	168
comp26825_c0_seq1_len=1855_path=[1:0-322_324:323-685_687:686-906_908:907-1486_1488:1487-1854]	1	p2	(TC)6	12	252	263
comp26825_c0_seq1_len=1855_path=[1:0-322_324:323-685_687:686-906_908:907-1486_1488:1487-1854]	2	p2	(TC)8	16	1672	1687
comp26827_c0_seq1_len=1054_path=[1:0-391_393:392-556_4856:557-559_561:560-773_775:774-1053]	1	p2	(CT)6	12	1021	1032
comp26827_c0_seq2_len=967_path=[3917:0-40_3958:41-469_4856:470-472_561:473-686_775:687-966]	1	p2	(CT)6	12	934	945
comp26827_c0_seq4_len=874_path=[2063:0-593_775:594-873]	1	p2	(CT)6	12	841	852
comp26831_c0_seq1_len=556_path=[534:0-31_566:32-177_712:178-219_754:220-362_897:363-555]	1	p1	(G)11	11	1	11
comp26836_c0_seq1_len=1527_path=[1:0-622_624:623-788_790:789-856_858:857-1071_1073:1072-1526]	1	p3	(GAA)5	15	1361	1375
comp26836_c0_seq4_len=504_path=[3058:0-48_1073:49-503]	1	p3	(GAA)5	15	338	352
comp26837_c0_seq1_len=818_path=[1721:0-27_24:28-200_197:201-529_526:530-789_786:790-817]	1	p3	(GAA)6	18	69	86
comp26846_c0_seq1_len=1246_path=[3132:0-851_3984:852-949_4082:950-1245]	1	p1	(T)11	11	148	158
comp26846_c1_seq1_len=1908_path=[4378:0-1907]	1	p3	(TCT)7	21	2	22
comp26865_c0_seq3_len=284_path=[452:0-173_1119:174-267_626:268-283]	1	p2	(AG)9	18	218	235
comp26869_c0_seq1_len=419_path=[457:0-94_552:95-221_679:222-392_850:393-418]	1	p2	(GA)6	12	191	202
comp26876_c0_seq1_len=474_path=[1:0-132_134:133-274_276:275-373_375:374-391_393:392-473]	1	p2	(GA)9	18	1	18
comp26877_c0_seq1_len=463_path=[1:0-51_53:52-229_1600:230-231_233:232-351_353:352-352_354:353-462]	1	p2	(AG)7	14	442	455
comp26877_c0_seq3_len=363_path=[881:0-251_353:252-252_354:253-362]	1	p2	(AG)7	14	342	355
comp26877_c0_seq4_len=340_path=[1:0-51_53:52-229_354:230-339]	1	p2	(AG)7	14	319	332
comp26878_c0_seq1_len=2193_path=[1029:0-187_6434:188-196_1217:197-2192]	1	c	(TC)11tt(TC)7	38	1	38
comp26878_c1_seq1_len=1150_path=[1:0-465_6871:466-547_467:548-852_772:853-974_894:975-1107_1027:1108-1109_7369:1110-1111_7370:1112-1113_7371:1114-1115_7372:1116-1117_7373:1118-1119_7374:1120-1121_7375:1122-1123_7376:1124-1125_7377:1126-1127_7378:1128-1129_7379:1130-1131_7380:1132-1133_7381:1134-1135_7382:1136-1137_7383:1138-1139_7384:1140-1141_7385:1142-1143_7386:1144-1145_7387:1146-1147_7388:114…	1	p2	(CT)21	42	1109	1150
comp26878_c1_seq3_len=1068_path=[1:0-465_467:466-770_772:771-892_894:893-1025_1027:1026-1027_7369:1028-1029_7370:1030-1031_7371:1032-1033_7372:1034-1035_7373:1036-1037_7374:1038-1039_7375:1040-1041_7376:1042-1043_7377:1044-1045_7378:1046-1047_7379:1048-1049_7380:1050-1051_7381:1052-1053_7382:1054-1055_7383:1056-1057_7384:1058-1059_7385:1060-1061_7386:1062-1063_7387:1064-1065_7388:1066-1067]	1	p2	(CT)21	42	1027	1068
comp26878_c1_seq5_len=415_path=[7071:0-23_7285:24-117_772:118-239_894:240-372_1027:373-374_7369:375-376_7370:377-378_7371:379-380_7372:381-382_7373:383-384_7374:385-386_7375:387-388_7376:389-390_7377:391-392_7378:393-394_7379:395-396_7380:397-398_7381:399-400_7382:401-402_7383:403-404_7384:405-406_7385:407-408_7386:409-410_7387:411-412_7388:413-414]	1	p2	(CT)21	42	374	415
comp26880_c0_seq3_len=1021_path=[3081:0-77_398:78-145_2288:146-431_3435:432-1020]	1	p3	(GAT)5	15	29	43
comp26880_c0_seq5_len=735_path=[3081:0-77_398:78-145_3435:146-734]	1	p3	(GAT)5	15	29	43
comp26896_c0_seq1_len=656_path=[574:0-76_651:77-240_815:241-242_817:243-407_982:408-572_1151:573-655]	1	p2	(TA)6	12	2	13
comp26900_c0_seq3_len=412_path=[2428:0-102_877:103-259_1034:260-411]	1	p1	(A)16	16	10	25
comp26903_c0_seq1_len=2362_path=[2340:0-696_3037:697-2268_4609:2269-2361]	1	p1	(A)10	10	20	29
comp26916_c0_seq1_len=1397_path=[1375:0-593_1969:594-647_2023:648-748_2124:749-967_2343:968-1396]	1	p2	(AG)7	14	1384	1397
comp26917_c0_seq1_len=344_path=[322:0-205_528:206-262_585:263-343]	1	p3	(AGA)5	15	89	103
comp26919_c0_seq1_len=633_path=[611:0-25_637:26-489_1101:490-490_1102:491-529_1141:530-632]	1	p1	(T)12	12	117	128
comp26923_c0_seq1_len=1224_path=[1202:0-88_1291:89-641_1844:642-675_1878:676-704_1907:705-774_1977:775-818_2021:819-861_2064:862-1223]	1	p3	(GCT)6	18	1004	1021
comp26927_c0_seq1_len=1411_path=[1336:0-1028_3265:1029-1034_3271:1035-1085_2365:1086-1410]	1	p3	(AGA)5	15	1307	1321
comp26927_c0_seq2_len=1354_path=[1336:0-1028_2365:1029-1353]	1	p3	(AGA)5	15	1250	1264
comp26942_c0_seq1_len=1587_path=[1:0-65_67:66-1586]	1	p3	(TAG)5	15	1561	1575
comp26959_c0_seq2_len=213_path=[1860:0-34_1578:35-212]	1	p2	(AG)8	16	10	25
comp26963_c0_seq1_len=1667_path=[1:0-66_68:67-513_515:514-1557_1559:1558-1666]	1	p4	(CTCA)5	20	166	185
comp26963_c0_seq1_len=1667_path=[1:0-66_68:67-513_515:514-1557_1559:1558-1666]	2	p2	(TC)8	16	1651	1666
comp26978_c0_seq1_len=1115_path=[3510:0-233_3744:234-292_1039:293-332_1816:333-628_1375:629-708_3158:709-726_1473:727-762_2806:763-1114]	1	c	(GA)6tagcaacaatggcgccccaaaacctaggt(TC)6	53	1037	1089
comp26978_c0_seq2_len=964_path=[897:0-141_1039:142-181_1079:182-477_1375:478-557_1455:558-575_1473:576-611_2806:612-963]	1	c	(GA)6tagcaacaatggcgccccaaaacctaggt(TC)6	53	886	938
comp26986_c0_seq1_len=376_path=[401:0-169_571:170-217_619:218-307_708:308-337_738:338-338_739:339-375]	1	p1	(A)10	10	30	39
comp26992_c0_seq1_len=903_path=[10:0-76_87:77-118_129:119-754_765:755-800_811:801-902]	1	p3	(ACT)5	15	146	160
comp26998_c0_seq1_len=537_path=[775:0-100_876:101-184_59:185-208_83:209-267_142:268-407_282:408-536]	1	p2	(AG)6	12	419	430
comp26998_c0_seq2_len=410_path=[1:0-57_59:58-81_83:82-140_142:141-280_282:281-409]	1	p2	(AG)6	12	292	303
comp27008_c0_seq1_len=221_path=[223:0-72_296:73-73_297:74-119_343:120-167_392:168-220]	1	p1	(A)10	10	74	83
comp27018_c0_seq1_len=1839_path=[1897:0-314_2212:315-582_2480:583-917_999:918-1065_1147:1066-1163_1245:1164-1838]	1	p1	(A)11	11	1758	1768
comp27023_c0_seq1_len=4535_path=[1:0-2703_2705:2704-3034_3036:3035-3327_3329:3328-4534]	1	p1	(T)10	10	4506	4515
comp27034_c0_seq1_len=1218_path=[1196:0-504_1701:505-595_1792:596-632_1829:633-826_2023:827-863_2060:864-1217]	1	p1	(T)14	14	976	989
comp27036_c0_seq1_len=1312_path=[1:0-150_2742:151-295_297:296-723_725:724-1311]	1	p3	(GGA)5	15	546	560
comp27051_c0_seq1_len=1109_path=[1:0-143_145:144-205_207:206-694_696:695-700_2288:701-706_707:707-1108]	1	p6	(TGGAGC)5	30	696	725
comp27061_c0_seq1_len=1600_path=[1:0-400_402:401-443_445:444-687_689:688-868_870:869-997_999:998-1193_4429:1194-1202_1204:1203-1599]	1	p2	(AG)11	22	1196	1217
comp27061_c0_seq3_len=1204_path=[4013:0-291_689:292-472_870:473-601_999:602-797_4429:798-806_1204:807-1203]	1	p2	(AG)11	22	800	821
comp27068_c0_seq6_len=614_path=[1583:0-364_3188:365-613]	1	p1	(A)10	10	540	549
comp27072_c0_seq1_len=1317_path=[6:0-259_266:260-393_400:394-544_551:545-591_598:592-1063_1070:1064-1316]	1	c	(A)10g(T)11	22	1288	1309
comp27072_c0_seq2_len=1073_path=[4031:0-15_266:16-149_3660:150-285_3796:286-300_551:301-347_3165:348-819_1070:820-1072]	1	c	(A)10g(T)11	22	1044	1065
comp27076_c0_seq1_len=926_path=[1:0-527_529:528-775_777:776-925]	1	p2	(CT)6	12	729	740
comp27077_c0_seq1_len=1349_path=[1295:0-207_1503:208-239_2562:240-1118_3441:1119-1206_3529:1207-1348]	1	p1	(T)11	11	1128	1138
comp27106_c0_seq1_len=983_path=[1:0-235_237:236-399_401:400-423_425:424-616_618:617-982]	1	p3	(GAA)5	15	958	972
comp27138_c0_seq1_len=881_path=[1:0-543_545:544-594_596:595-880]	1	p3	(CTT)5	15	33	47
comp27144_c0_seq1_len=613_path=[1:0-231_233:232-232_234:233-327_329:328-428_430:429-612]	1	p1	(T)11	11	524	534
comp27169_c0_seq1_len=792_path=[1:0-509_511:510-791]	1	p2	(GA)6	12	672	683
comp27186_c0_seq1_len=1854_path=[1:0-395_397:396-457_459:458-481_3771:482-643_3933:644-777_779:778-1133_1135:1134-1853]	1	p2	(CT)7	14	1499	1512
comp27192_c0_seq1_len=2468_path=[2446:0-321_2768:322-525_2972:526-1443_3890:1444-2230_4677:2231-2467]	1	c	(CT)6tc(CT)8	30	33	62
comp27192_c0_seq2_len=678_path=[2446:0-321_2768:322-525_4914:526-677]	1	c	(CT)6tc(CT)8	30	33	62
comp27194_c0_seq1_len=615_path=[593:0-53_647:54-163_757:164-205_799:206-377_971:378-614]	1	p2	(AG)6	12	454	465
comp27195_c0_seq1_len=431_path=[1:0-207_209:208-210_212:211-378_380:379-414_416:415-430]	1	p3	(TCA)5	15	172	186
comp27196_c0_seq1_len=860_path=[838:0-36_875:37-582_1421:583-594_1433:595-722_1561:723-859]	1	p3	(TCC)7	21	3	23
comp27205_c0_seq1_len=877_path=[1:0-89_91:90-237_239:238-548_550:549-876]	1	p3	(GGA)5	15	719	733
comp27206_c0_seq1_len=414_path=[1315:0-195_1511:196-413]	1	c	(CT)6(TC)6	24	1	24
comp27206_c0_seq1_len=414_path=[1315:0-195_1511:196-413]	2	p1	(T)10	10	213	222
comp27206_c0_seq1_len=414_path=[1315:0-195_1511:196-413]	3	p1	(T)10	10	325	334
comp27206_c0_seq2_len=372_path=[1315:0-195_3379:196-233_2649:234-310_3650:311-371]	1	c	(CT)6(TC)6	24	1	24
comp27206_c1_seq1_len=817_path=[1730:0-218_1949:219-816]	1	p1	(A)14	14	9	22
comp27206_c1_seq1_len=817_path=[1730:0-218_1949:219-816]	2	p1	(T)13	13	126	138
comp27206_c1_seq1_len=817_path=[1730:0-218_1949:219-816]	3	p2	(GT)8	16	790	805
comp27207_c0_seq1_len=562_path=[1:0-201_203:202-209_211:210-387_389:388-561]	1	p2	(TC)6	12	5	16
comp27233_c0_seq1_len=691_path=[1:0-226_228:227-352_354:353-563_565:564-690]	1	p1	(T)16	16	106	121
comp27233_c0_seq2_len=411_path=[1:0-226_228:227-352_1456:353-410]	1	p1	(T)16	16	106	121
comp27244_c0_seq2_len=1018_path=[3077:0-146_3224:147-334_3412:335-415_3493:416-416_2499:417-1017]	1	p2	(TC)7	14	170	183
comp27245_c0_seq1_len=276_path=[253:0-73_327:74-116_687:117-275]	1	p2	(TC)6	12	229	240
comp27256_c0_seq1_len=1368_path=[1:0-38_40:39-907_2540:908-1116_909:1117-1151_944:1152-1367]	1	p2	(GA)9	18	1275	1292
comp27256_c0_seq2_len=1159_path=[1:0-38_40:39-907_909:908-942_944:943-1158]	1	p2	(GA)9	18	1066	1083
comp27259_c0_seq1_len=266_path=[1:0-124_126:125-178_808:179-192_194:193-213_215:214-242_839:243-265]	1	p3	(GAA)5	15	154	168
comp27269_c0_seq1_len=1342_path=[1320:0-71_1392:72-363_1684:364-810_2131:811-1121_2442:1122-1341]	1	p3	(AGC)6	18	587	604
comp27269_c0_seq1_len=1342_path=[1320:0-71_1392:72-363_1684:364-810_2131:811-1121_2442:1122-1341]	2	p3	(GAT)6	18	759	776
comp27272_c0_seq1_len=861_path=[839:0-441_1281:442-495_1335:496-664_1504:665-860]	1	p1	(A)11	11	782	792
comp27314_c0_seq1_len=1763_path=[1741:0-791_2533:792-1100_3785:1101-1762]	1	p2	(AG)7	14	10	23
comp27342_c0_seq1_len=1397_path=[1285:0-133_1419:134-1040_2589:1041-1130_2326:1131-1254_2450:1255-1396]	1	c	(A)11tttaattatcgtatttcataaccctctcatttctcaa(T)10	58	412	469
comp27342_c0_seq2_len=1307_path=[1285:0-133_1419:134-1040_2326:1041-1164_2450:1165-1306]	1	c	(A)11tttaattatcgtatttcataaccctctcatttctcaa(T)10	58	412	469
comp27367_c0_seq1_len=1115_path=[1093:0-161_1255:162-703_1797:704-704_1798:705-744_1838:745-1114]	1	p3	(GAA)5	15	1059	1073
comp27367_c0_seq3_len=638_path=[2489:0-36_2525:37-203_2692:204-226_1797:227-227_1798:228-267_1838:268-637]	1	p3	(GAA)5	15	582	596
comp27377_c0_seq1_len=1160_path=[1:0-611_613:612-690_692:691-739_741:740-1159]	1	p3	(TGA)5	15	976	990
comp27377_c0_seq3_len=474_path=[2303:0-53_741:54-473]	1	p3	(TGA)5	15	290	304
comp27385_c0_seq1_len=1005_path=[983:0-282_1266:283-545_1529:546-829_1813:830-1004]	1	c	(GAA)5tctggatcatggtggattt(GAA)6	52	906	957
comp27401_c0_seq4_len=504_path=[1769:0-42_1227:43-287_1472:288-449_1634:450-503]	1	p1	(A)10	10	3	12
comp27401_c0_seq6_len=316_path=[1769:0-42_1227:43-287_1688:288-315]	1	p1	(A)10	10	3	12
comp27422_c0_seq1_len=2574_path=[1:0-1027_6043:1028-1030_1032:1031-2385_5066:2386-2573]	1	p1	(T)15	15	228	242
comp27434_c0_seq1_len=965_path=[337:0-964]	1	p3	(AGA)6	18	2	19
comp27437_c0_seq2_len=1142_path=[1132:0-53_1186:54-742_1875:743-814_1947:815-854_4153:855-1141]	1	p1	(T)14	14	1071	1084
comp27445_c0_seq1_len=1546_path=[1959:0-440_2400:441-599_1036:600-680_1117:681-942_1379:943-1206_1643:1207-1545]	1	p1	(A)10	10	17	26
comp27466_c0_seq1_len=5220_path=[1:0-1093_1095:1094-4433_4435:4434-5071_5073:5072-5219]	1	p2	(AG)8	16	5087	5102
comp27469_c0_seq1_len=681_path=[659:0-246_906:247-409_1069:410-680]	1	p2	(GA)8	16	84	99
comp27498_c0_seq2_len=780_path=[1:0-131_133:132-167_169:168-779]	1	p3	(AGA)7	21	759	779
comp27503_c0_seq1_len=1196_path=[1174:0-718_1893:719-764_1939:765-1195]	1	p3	(GAC)5	15	545	559
comp27503_c0_seq1_len=1196_path=[1174:0-718_1893:719-764_1939:765-1195]	2	p3	(GAC)8	24	662	685
comp27508_c0_seq1_len=1333_path=[1:0-71_73:72-300_302:301-565_3202:566-584_586:585-610_612:611-617_3241:618-1332]	1	p1	(T)15	15	209	223
comp27508_c0_seq1_len=1333_path=[1:0-71_73:72-300_302:301-565_3202:566-584_586:585-610_612:611-617_3241:618-1332]	2	p3	(GGA)7	21	1312	1332
comp27522_c0_seq1_len=2044_path=[1:0-689_691:690-1117_1119:1118-1724_3868:1725-1822_1726:1823-2043]	1	p2	(AG)6	12	2022	2033
comp27522_c0_seq2_len=1946_path=[1:0-689_691:690-1117_1119:1118-1724_1726:1725-1945]	1	p2	(AG)6	12	1924	1935
comp27524_c0_seq1_len=2364_path=[77:0-2363]	1	p4	(TTCT)5	20	1	20
comp27528_c0_seq1_len=687_path=[1:0-178_180:179-209_211:210-476_1176:477-509_1209:510-522_1222:523-686]	1	p3	(AGA)5	15	567	581
comp27534_c0_seq1_len=1290_path=[1177:0-548_1726:549-589_2526:590-680_1767:681-996_2083:997-1061_2148:1062-1076_2163:1077-1289]	1	p2	(CT)8	16	100	115
comp27534_c0_seq2_len=1199_path=[1177:0-548_1726:549-589_1767:590-905_2083:906-970_2148:971-985_2163:986-1198]	1	p2	(CT)8	16	100	115
comp27535_c0_seq1_len=1294_path=[1:0-338_340:339-1161_2656:1162-1212_2707:1213-1293]	1	c	(AG)6(TG)6tttgtgtgtgagtgtgtgatcgaaggagaaaatgcagagaattgagaatgcgatgagtagct(GA)7	100	1169	1268
comp27537_c0_seq1_len=694_path=[1741:0-103_1845:104-176_155:177-214_1518:215-389_368:390-693]	1	p3	(CAA)5	15	89	103
comp27542_c0_seq1_len=2243_path=[1:0-1299_1301:1300-1435_1437:1436-2242]	1	p1	(A)10	10	231	240
comp27550_c0_seq1_len=902_path=[927:0-76_1003:77-180_1107:181-181_1108:182-259_1186:260-447_1374:448-769_1696:770-901]	1	p2	(CA)6	12	750	761
comp27550_c0_seq2_len=475_path=[1374:0-321_2080:322-342_1696:343-474]	1	p2	(CA)6	12	302	313
comp27565_c0_seq2_len=256_path=[619:0-45_665:46-91_711:92-141_1260:142-210_1329:211-255]	1	p1	(A)10	10	2	11
comp27569_c0_seq1_len=1011_path=[989:0-406_1396:407-630_1620:631-672_1662:673-695_1685:696-1010]	1	p1	(T)11	11	930	940
comp27579_c0_seq1_len=571_path=[549:0-129_679:130-210_760:211-217_767:218-236_786:237-423_973:424-570]	1	p3	(GGC)5	15	383	397
comp27579_c0_seq2_len=402_path=[1127:0-48_767:49-67_786:68-254_973:255-401]	1	p3	(GGC)5	15	214	228
comp27614_c0_seq1_len=977_path=[308:0-192_2275:193-426_1398:427-450_2532:451-497_1469:498-526_1498:527-594_1566:595-976]	1	p1	(A)16	16	846	861
comp27614_c0_seq2_len=661_path=[1270:0-127_1398:128-151_1422:152-198_1469:199-227_2724:228-278_1566:279-660]	1	p1	(A)16	16	530	545
comp27635_c0_seq1_len=708_path=[682:0-284_967:285-336_1019:337-371_1054:372-415_1098:416-515_1198:516-556_1239:557-614_1297:615-650_2403:651-707]	1	p3	(CCA)5	15	163	177
comp27644_c0_seq1_len=1418_path=[1:0-317_319:318-1065_1067:1066-1163_1165:1164-1417]	1	p1	(T)10	10	1399	1408
comp27646_c0_seq1_len=2536_path=[2514:0-60_2575:61-433_2948:434-2138_4653:2139-2535]	1	p1	(T)14	14	2404	2417
comp27661_c0_seq1_len=1536_path=[1:0-1116_1118:1117-1275_1277:1276-1381_1383:1382-1535]	1	p2	(AT)6	12	643	654
comp27666_c0_seq1_len=1082_path=[1:0-691_693:692-1081]	1	p1	(A)10	10	1036	1045
comp27670_c0_seq2_len=258_path=[236:0-104_341:105-109_346:110-133_370:134-257]	1	c	(GT)6ttggccgat(A)11	32	167	198
comp27672_c0_seq1_len=1035_path=[1:0-371_373:372-566_568:567-856_858:857-950_952:951-1034]	1	p3	(AAG)5	15	4	18
comp27675_c0_seq7_len=301_path=[1:0-49_1023:50-133_51:134-251_1367:252-253_1224:254-300]	1	p1	(T)12	12	268	279
comp27675_c0_seq8_len=217_path=[1:0-49_51:50-167_1367:168-169_1224:170-216]	1	p1	(T)12	12	184	195
comp27689_c0_seq1_len=1204_path=[1:0-773_775:774-1021_1023:1022-1088_1090:1089-1203]	1	p2	(AG)6	12	81	92
comp27691_c0_seq1_len=326_path=[1:0-143_827:144-151_153:152-204_206:205-325]	1	p1	(A)10	10	300	309
comp27693_c0_seq1_len=934_path=[1949:0-23_928:24-180_1085:181-605_1510:606-673_1578:674-816_1721:817-933]	1	p1	(C)10	10	280	289
comp27700_c0_seq1_len=859_path=[837:0-183_1021:184-446_1284:447-524_1362:525-858]	1	p2	(GA)6	12	810	821
comp27707_c0_seq1_len=468_path=[446:0-45_492:46-239_686:240-241_688:242-261_708:262-270_717:271-467]	1	p2	(GA)6	12	457	468
comp27708_c0_seq1_len=553_path=[1:0-274_276:275-371_1636:372-372_1637:373-374_1200:375-407_1233:408-457_374:458-552]	1	p1	(A)10	10	429	438
comp27708_c0_seq4_len=291_path=[1087:0-24_1112:25-110_1637:111-112_1200:113-145_1233:146-195_374:196-290]	1	p1	(A)10	10	167	176
comp27709_c0_seq1_len=1225_path=[1:0-26_28:27-371_373:372-762_2759:763-1224]	1	p3	(TGT)6	18	1188	1205
comp27710_c0_seq1_len=2172_path=[1:0-849_851:850-1345_1347:1346-1499_1501:1500-2171]	1	p3	(GTG)7	21	1	21
comp27733_c0_seq4_len=214_path=[1938:0-40_1747:41-213]	1	p2	(GA)6	12	25	36
comp27735_c0_seq1_len=1907_path=[1:0-499_5401:500-506_4365:507-535_4394:536-600_501:601-1005_5447:1006-1006_907:1007-1441_3419:1442-1552_1342:1553-1688_1478:1689-1906]	1	p1	(A)10	10	235	244
comp27735_c0_seq1_len=1907_path=[1:0-499_5401:500-506_4365:507-535_4394:536-600_501:601-1005_5447:1006-1006_907:1007-1441_3419:1442-1552_1342:1553-1688_1478:1689-1906]	2	p1	(T)12	12	1863	1874
comp27735_c0_seq2_len=1806_path=[1:0-499_501:500-904_5447:905-905_907:906-1340_3419:1341-1451_1342:1452-1587_1478:1588-1805]	1	p1	(A)10	10	235	244
comp27735_c0_seq2_len=1806_path=[1:0-499_501:500-904_5447:905-905_907:906-1340_3419:1341-1451_1342:1452-1587_1478:1588-1805]	2	p1	(T)12	12	1762	1773
comp27735_c0_seq3_len=1796_path=[1:0-499_5401:500-506_4365:507-535_4394:536-600_501:601-1005_5447:1006-1006_907:1007-1441_1342:1442-1577_1478:1578-1795]	1	p1	(A)10	10	235	244
comp27735_c0_seq3_len=1796_path=[1:0-499_5401:500-506_4365:507-535_4394:536-600_501:601-1005_5447:1006-1006_907:1007-1441_1342:1442-1577_1478:1578-1795]	2	p1	(T)12	12	1752	1763
comp27735_c0_seq5_len=1695_path=[1:0-499_501:500-904_5447:905-905_907:906-1340_1342:1341-1476_1478:1477-1694]	1	p1	(A)10	10	235	244
comp27735_c0_seq5_len=1695_path=[1:0-499_501:500-904_5447:905-905_907:906-1340_1342:1341-1476_1478:1477-1694]	2	p1	(T)12	12	1651	1662
comp27735_c0_seq9_len=1283_path=[1:0-499_5401:500-506_4365:507-535_4394:536-600_501:601-1005_5447:1006-1006_3960:1007-1282]	1	p1	(A)10	10	235	244
comp27735_c0_seq10_len=1242_path=[4992:0-340_5447:341-341_907:342-776_3419:777-887_1342:888-1023_1478:1024-1241]	1	p1	(T)12	12	1198	1209
comp27735_c0_seq11_len=1182_path=[1:0-499_501:500-904_5447:905-905_3960:906-1181]	1	p1	(A)10	10	235	244
comp27735_c0_seq12_len=1131_path=[4992:0-340_5447:341-341_907:342-776_1342:777-912_1478:913-1130]	1	p1	(T)12	12	1087	1098
comp27737_c0_seq1_len=233_path=[861:0-66_554:67-73_561:74-91_1170:92-106_594:107-154_642:155-232]	1	p1	(T)10	10	39	48
[truncated: 3,460 more rows]
