# Supplementary material for: RNA-Seq of Guar (Cyamopsis tetragonoloba, L. Taub.) Leaves: De novo Transcriptome Assembly, Functional Annotation and Development of Genomic Resources
Source: Front Plant Sci. 2017 Feb 2;8:91. doi: 10.3389/fpls.2017.00091 (PMC5288370; doi:10.3389/fpls.2017.00091)
Supplement: Supplementary file 12 [file DataSheet5.XLSX]

## Sheet: Sheet1
#contig	pos	De novo assembly	Guar variety M-83	Guar variety RGC-1066	Guar variety M-83 depth	Guar variety RGC-1066 depth
comp33629_c0_seq10	85	C	T	C	6/6	6/6
comp28475_c0_seq2	435	G	C	G	4/6	10/12
comp28475_c0_seq2	441	C	A	C	4/6	10/12
comp19489_c0_seq1	368	T	A	T	7/10	14/20
comp19489_c0_seq1	374	C	A	C	7/10	14/20
comp19489_c0_seq1	378	C	T	C	7/9	14/20
comp19489_c0_seq1	383	C	T	C	9/9	12/16
comp33555_c0_seq52	488	A	G	A	4/6	18/22
comp33696_c0_seq6	333	G	C	G	12/12	20/28
comp33142_c0_seq1	361	T	C	T	12/15	14/16
comp33142_c0_seq1	367	A	G	A	10/14	14/18
comp33142_c0_seq1	371	C	G	C	12/14	14/18
comp25528_c0_seq1	138	A	A	G	4/6	4/6
comp25528_c0_seq1	222	T	C	T	11/11	8/8
comp31439_c0_seq2	1392	G	A	G	10/10	9/9
comp31788_c0_seq3	93	G	G	A	42/63	4/4
comp31788_c0_seq3	212	C	C	G	49/72	2/2
comp31788_c0_seq3	244	C	C	T	74/80	4/4
comp31788_c0_seq3	264	G	G	A	74/84	4/4
comp31788_c0_seq3	267	G	G	A	63/84	4/4
comp31788_c0_seq3	345	C	C	T	14/21	2/2
comp33175_c0_seq20	668	C	T	C	4/6	12/12
comp33175_c0_seq20	673	C	T	C	4/6	10/10
comp33175_c0_seq20	853	A	A	G	6/8	6/8
comp28436_c0_seq1	130	T	T	C	12/15	4/6
comp19361_c0_seq1	4	G	A	C	4/6	2/2
comp27348_c1_seq2	123	C	A	C	25/30	4/6
comp30274_c0_seq2	576	T	T	A	8/8	14/15
comp30274_c0_seq2	582	T	T	C	9/9	12/14
comp33625_c0_seq3	223	T	A	T	15/22	27/27
comp33625_c0_seq3	233	A	G	A	15/22	28/28
comp18038_c0_seq1	124	A	C	A	4/6	2/2
comp29350_c0_seq1	2571	T	G	T	18/24	18/20
comp22728_c0_seq1	80	A	A	G	7/7	4/6
comp24408_c0_seq1	517	C	A	C	14/14	140/140
comp25714_c0_seq1	103	T	C	T	6/9	4/4
comp31696_c0_seq2	40	A	A	G	27/36	2/2
comp31696_c0_seq2	41	T	T	C	27/35	4/4
comp4886_c0_seq1	130	G	A	G	4/6	8/8
comp32419_c0_seq1	573	T	C	T	20/29	5/7
comp32419_c0_seq1	581	C	T	C	20/29	5/5
comp32419_c0_seq1	585	C	T	C	18/27	5/5
comp32419_c0_seq1	615	G	T	G	16/23	6/6
comp32419_c0_seq1	620	C	T	C	16/23	6/6
comp32419_c0_seq1	741	T	T	A	11/11	10/11
comp32419_c0_seq1	764	A	A	G	28/29	8/11
comp32419_c0_seq1	1600	T	T	C	8/8	4/6
comp30513_c0_seq2	175	C	C	T	30/45	6/8
comp30513_c0_seq2	199	G	G	T	44/49	4/6
comp30513_c0_seq2	275	A	A	C	20/30	2/2
comp27401_c0_seq1	212	C	T	C	4/6	6/6
comp39160_c0_seq1	365	A	A	C	102/104	22/22
comp33433_c0_seq1	1738	T	C	T	6/6	18/18
comp24492_c0_seq1	3	A	A	C	7/9	2/2
comp30270_c0_seq3	244	A	G	A	6/8	16/23
comp30270_c0_seq3	245	C	G	C	5/7	14/21
comp30270_c0_seq3	248	A	C	A	6/8	15/20
comp30270_c0_seq3	250	C	G	C	4/6	13/18
comp30270_c0_seq3	253	C	A	C	5/7	14/20
comp30270_c0_seq3	259	A	T	A	4/6	14/15
comp27457_c0_seq1	289	G	G	C	4/6	2/2
comp135165_c0_seq1	132	C	C	T	12/12	14/14
comp18448_c0_seq1	57	T	A	T	6/6	14/14
comp19065_c0_seq1	3	A	G	A	4/6	2/2
comp30606_c0_seq2	170	A	A	G	217/270	4/4
comp30606_c0_seq2	184	T	T	G	224/276	4/4
comp30606_c0_seq2	195	T	T	G	237/279	4/6
comp30606_c0_seq2	198	C	C	A	241/281	4/6
comp30606_c0_seq2	299	A	A	T	80/115	2/2
comp30606_c0_seq2	303	T	T	C	79/113	2/2
comp29148_c0_seq1	935	T	T	A	11/11	10/12
comp31316_c0_seq1	145	A	G	A	27/40	12/16
comp31316_c0_seq1	483	T	T	C	9/13	6/6
comp206188_c0_seq1	258	G	A	G	8/8	2/2
comp25626_c0_seq1	418	G	A	G	8/8	22/22
comp32688_c0_seq7	572	T	C	T	4/6	18/20
comp33701_c1_seq1	4066	A	C	A	9/9	14/14
comp33701_c1_seq1	5392	G	A	G	6/6	20/20
comp32183_c0_seq3	243	G	C	G	6/6	12/12
comp25297_c0_seq1	104	C	C	T	6/7	6/8
comp39027_c0_seq1	199	T	T	G	23/23	8/12
comp14783_c0_seq1	76	T	T	A	8/8	4/4
comp17703_c0_seq1	371	A	G	A	16/16	20/20
comp33443_c0_seq2	1033	A	G	A	45/63	42/63
comp32948_c0_seq3	1370	T	C	T	6/6	12/12
comp33261_c0_seq10	170	A	A	G	57/75	21/30
comp19346_c0_seq1	3	C	C	A	4/6	6/9
comp6320_c0_seq1	29	G	A	G	6/6	6/6
comp32194_c0_seq2	388	A	A	T	11/11	4/6
comp32194_c0_seq2	392	G	G	C	10/10	4/6
comp32809_c0_seq3	25	A	T	A	6/9	16/18
comp32809_c0_seq3	38	T	C	T	9/12	20/22
comp33230_c0_seq2	134	A	C	A	26/26	16/16
comp33230_c0_seq2	1936	C	G	C	12/12	24/24
comp33230_c0_seq2	4566	A	G	A	6/6	9/9
comp33451_c0_seq8	119	G	A	G	30/44	30/30
comp13298_c0_seq1	131	G	G	A	5/7	6/6
comp31711_c0_seq5	55	T	T	C	7/9	2/2
comp31711_c0_seq5	56	A	A	G	7/8	2/2
comp11530_c0_seq1	272	C	C	T	9/9	10/10
comp7929_c0_seq1	251	G	G	C	15/15	6/6
comp32725_c0_seq10	324	G	A	G	12/16	18/21
comp32725_c0_seq10	334	G	C	G	10/15	18/21
comp32725_c0_seq10	344	T	C	T	10/14	20/22
comp32725_c0_seq10	349	T	A	T	9/13	18/18
comp29710_c1_seq2	24	T	C	T	45/68	4/4
comp32797_c0_seq3	55	G	G	C	10/11	4/6
comp32797_c0_seq3	84	A	A	G	12/13	6/8
comp32797_c0_seq3	123	T	C	T	11/11	6/6
comp32797_c0_seq3	126	T	C	T	11/12	8/8
comp32797_c0_seq3	134	A	G	A	10/10	6/8
comp32797_c0_seq3	149	C	T	C	8/12	8/8
comp32797_c0_seq3	269	C	T	C	14/21	8/11
comp32421_c0_seq23	146	C	T	C	8/8	8/11
comp32691_c0_seq2	1	C	C	G	8/8	4/4
comp33051_c0_seq1	336	T	C	T	20/20	28/28
comp33521_c0_seq1	6633	T	C	T	8/11	13/14
comp33521_c0_seq1	6751	T	C	T	12/18	12/18
comp30544_c0_seq1	679	T	T	G	4/6	4/4
comp32018_c0_seq2	338	T	A	T	7/7	23/23
comp32018_c0_seq2	1165	C	C	G	11/12	18/20
comp7492_c0_seq1	126	T	A	T	7/10	6/8
comp33724_c0_seq11	14	A	A	C	16/24	12/16
comp33724_c0_seq11	155	A	A	C	61/85	50/66
comp33724_c0_seq11	247	C	A	C	32/41	40/59
comp32470_c0_seq1	721	A	A	C	11/13	6/6
comp32470_c0_seq1	722	T	T	C	10/13	6/6
comp32235_c0_seq1	534	A	G	A	6/6	20/20
comp14531_c0_seq1	102	C	T	C	6/6	6/6
comp27791_c0_seq1	4	G	C	G	4/6	4/6
comp25257_c0_seq1	159	G	G	A	12/12	10/10
comp30469_c0_seq1	247	A	A	C	25/25	24/24
comp26343_c0_seq1	53	T	G	T	6/7	8/8
comp26343_c0_seq1	57	A	G	A	6/7	8/8
comp26343_c0_seq1	82	C	C	T	7/8	8/10
comp26343_c0_seq1	89	G	G	C	7/8	6/8
comp26343_c0_seq1	91	A	A	G	7/8	6/8
comp26343_c0_seq1	92	T	T	A	7/8	6/8
comp33026_c0_seq2	1037	T	T	C	16/19	4/6
comp33026_c0_seq2	1043	T	T	C	16/19	4/6
comp12618_c0_seq1	308	A	C	A	6/6	11/13
comp22404_c0_seq1	296	A	G	A	7/7	10/12
comp33510_c0_seq3	381	C	C	T	21/26	2/2
comp27417_c0_seq1	420	A	A	C	4/6	4/6
comp27417_c0_seq1	424	C	C	T	4/6	4/6
comp27417_c0_seq1	435	A	A	G	4/6	4/6
comp27392_c0_seq1	88	C	C	T	11/16	2/2
comp27392_c0_seq1	94	C	C	T	10/15	4/4
comp27392_c0_seq1	159	T	T	C	10/14	6/8
comp27392_c0_seq1	160	G	G	A	12/16	6/8
comp27392_c0_seq1	181	T	T	G	8/10	4/6
comp33145_c0_seq15	510	A	G	A	11/15	6/8
comp33145_c0_seq15	544	A	G	A	15/15	6/8
comp33145_c0_seq15	545	G	A	G	12/14	6/8
comp18052_c0_seq1	189	G	G	A	33/33	8/10
comp18052_c0_seq1	216	T	T	A	7/8	2/2
comp33493_c0_seq3	523	C	C	T	6/9	4/6
comp33718_c0_seq14	129	A	T	A	7/10	8/12
comp31215_c0_seq2	1136	T	C	T	7/10	11/13
comp32665_c0_seq2	200	C	C	A	6/6	8/8
comp14692_c0_seq1	122	C	C	T	19/19	12/12
comp14692_c0_seq1	148	G	G	A	34/34	16/16
comp28124_c0_seq1	26	G	C	G	23/25	2/2
comp27295_c0_seq1	593	T	C	T	14/14	24/25
comp33501_c0_seq27	5	G	G	C	5/6	4/6
comp21049_c0_seq1	112	A	A	C	10/12	6/8
comp21049_c0_seq1	116	G	G	A	10/14	6/8
comp21049_c0_seq1	118	G	G	T	12/15	6/8
comp28862_c0_seq1	452	A	G	A	15/22	22/22
comp28862_c0_seq1	470	T	C	T	21/28	24/32
comp147498_c0_seq1	32	C	C	G	6/8	6/6
comp33679_c0_seq4	2440	T	T	G	6/8	6/9
comp33679_c0_seq4	2450	T	C	T	4/6	7/7
comp33107_c0_seq3	149	C	C	T	21/24	8/12
comp27242_c0_seq1	731	T	C	T	4/6	16/16
comp19781_c0_seq1	98	T	T	C	7/8	2/2
comp19781_c0_seq1	105	T	T	A	7/8	2/2
comp19781_c0_seq1	120	A	A	G	8/9	2/2
comp19781_c0_seq1	121	G	G	A	8/9	2/2
comp17479_c0_seq1	197	G	G	T	9/9	4/4
comp78535_c0_seq1	5	T	T	A	7/7	2/2
comp29658_c0_seq1	87	T	T	A	4/6	8/10
comp32184_c0_seq2	563	A	G	A	6/6	14/20
comp12804_c0_seq1	821	G	T	G	7/7	12/12
comp32738_c0_seq11	175	C	C	T	6/9	16/20
comp15773_c0_seq1	105	G	G	T	7/10	2/2
comp15773_c0_seq1	117	C	C	T	10/13	2/2
comp15773_c0_seq1	130	G	G	C	6/9	2/2
comp15773_c0_seq1	160	T	T	G	7/9	2/2
comp31499_c0_seq1	1356	C	A	C	13/13	18/18
comp32767_c0_seq1	409	G	G	C	9/13	4/4
comp33723_c0_seq1	165	A	C	A	8/10	34/40
comp117521_c0_seq1	352	T	C	T	6/8	4/6
comp31266_c0_seq1	314	T	C	T	13/19	26/39
comp31266_c0_seq1	334	C	T	C	13/19	31/44
comp9297_c0_seq1	25	G	G	C	10/10	8/8
comp33521_c0_seq13	1095	T	C	T	6/8	7/9
comp33555_c0_seq55	154	T	C	T	5/7	7/9
comp17686_c0_seq1	17	T	A	T	7/9	2/2
comp33555_c0_seq32	207	A	A	C	6/7	17/25
comp33555_c0_seq32	646	C	C	G	6/6	10/14
comp33596_c0_seq24	2141	T	T	C	10/12	11/16
comp33232_c0_seq3	286	A	A	G	6/6	5/5
comp31609_c0_seq1	244	C	C	G	8/8	4/6
comp32927_c0_seq1	832	C	T	C	7/7	20/20
comp32927_c0_seq1	1066	T	C	T	8/8	32/32
comp33471_c0_seq94	111	T	T	C	20/20	14/18
comp33025_c0_seq7	625	T	A	T	6/9	21/25
comp33025_c0_seq7	631	C	A	C	6/9	19/22
comp33025_c0_seq7	639	G	A	G	6/9	13/16
comp27747_c0_seq1	574	A	A	T	8/9	6/6
comp33594_c0_seq1	1743	G	A	G	6/9	5/5
comp33621_c0_seq1	1270	T	G	T	6/9	19/26
comp33521_c0_seq16	1095	T	C	T	6/8	14/17
comp33521_c0_seq16	1106	T	C	T	6/8	14/15
comp31075_c0_seq1	154	T	T	C	14/21	22/30
comp26865_c0_seq1	429	T	A	T	8/8	18/18
comp119200_c0_seq1	197	A	A	G	9/10	4/6
comp19528_c0_seq1	219	A	A	T	10/10	6/6
comp31724_c0_seq1	401	A	G	A	9/13	18/26
comp33123_c0_seq11	381	G	G	A	11/13	4/6
comp33123_c0_seq11	386	C	C	T	11/13	4/6
comp33123_c0_seq11	392	C	C	T	10/12	4/6
comp33123_c0_seq11	394	G	G	T	9/11	4/6
comp33123_c0_seq11	401	A	A	G	6/7	4/6
comp33123_c0_seq11	403	T	T	C	6/7	4/6
comp32931_c0_seq1	204	T	T	G	41/60	42/53
comp31082_c0_seq1	1629	A	A	T	21/21	14/14
comp32794_c0_seq1	862	C	T	C	6/6	4/6
comp32794_c0_seq1	863	A	C	A	6/6	4/6
comp33327_c0_seq10	173	G	G	A	8/10	8/12
comp30341_c0_seq2	325	C	G	C	10/11	11/11
comp32935_c0_seq2	641	T	T	C	7/7	4/4
comp26235_c0_seq1	163	A	G	A	4/6	12/16
comp33653_c0_seq8	167	C	C	T	9/12	6/9
comp33523_c0_seq2	448	G	G	C	6/8	2/2
comp33523_c0_seq2	457	T	T	A	8/9	2/2
comp33523_c0_seq2	524	C	T	C	14/20	4/6
comp33523_c0_seq2	1157	G	A	G	7/8	8/11
comp33523_c0_seq2	1166	G	T	G	7/8	11/11
comp33523_c0_seq2	1168	A	C	A	7/8	11/11
comp33523_c0_seq2	1169	G	T	G	7/8	11/11
comp33523_c0_seq2	1175	G	A	G	7/7	11/11
comp33523_c0_seq2	1463	A	G	A	5/7	16/24
comp29842_c0_seq3	235	T	T	C	48/48	15/16
comp32985_c0_seq1	1481	T	A	T	6/6	18/18
comp33327_c0_seq8	224	A	A	T	6/9	2/2
comp32403_c0_seq1	970	C	A	C	9/9	23/23
comp33521_c0_seq11	1047	T	C	T	6/7	11/13
comp33521_c0_seq11	1050	T	C	T	6/7	9/11
comp33521_c0_seq11	1095	T	C	T	5/6	5/7
comp33521_c0_seq11	1106	T	C	T	4/6	5/7
comp31991_c0_seq6	405	G	A	G	6/7	4/4
comp32375_c0_seq1	2619	T	C	T	9/13	14/14
comp32660_c0_seq1	374	C	T	C	11/16	36/36
comp33417_c1_seq11	138	G	G	A	10/12	2/2
comp33417_c1_seq11	142	T	T	C	9/11	2/2
comp33417_c1_seq11	144	C	C	T	7/10	2/2
comp33417_c1_seq11	281	T	T	A	11/16	4/6
comp33417_c1_seq11	427	C	C	A	77/82	4/4
comp33417_c1_seq11	456	T	T	C	52/76	2/2
comp31771_c0_seq4	439	G	C	G	6/6	12/12
comp23260_c0_seq1	34	C	C	T	6/7	5/5
comp23260_c0_seq1	38	A	A	T	7/7	4/5
comp29420_c0_seq1	4	A	A	C	6/6	4/4
comp21519_c0_seq1	131	G	G	A	8/8	10/14
comp21519_c0_seq1	133	G	G	T	8/8	10/14
comp21519_c0_seq1	135	T	T	A	8/8	10/14
comp21519_c0_seq1	137	G	G	C	8/8	8/12
comp5733_c0_seq1	102	G	C	G	23/30	38/38
comp25173_c0_seq1	294	A	G	A	8/9	6/8
comp32975_c0_seq1	354	G	A	G	17/22	24/36
comp209670_c0_seq1	102	T	G	T	6/6	4/4
comp29509_c0_seq6	447	T	C	T	5/6	2/2
comp18514_c0_seq1	46	C	T	C	6/9	12/18
comp33315_c0_seq1	1172	C	C	T	7/8	6/6
comp24288_c0_seq1	726	C	C	T	11/11	4/4
comp31341_c0_seq1	608	T	C	T	4/6	30/32
comp31341_c0_seq1	613	G	T	G	5/7	27/35
comp33384_c0_seq6	1340	C	T	C	7/7	15/15
comp32723_c0_seq1	3072	T	T	G	14/14	16/18
comp27722_c0_seq1	45	C	C	G	5/7	2/2
comp27722_c0_seq1	54	A	A	G	5/7	2/2
comp27722_c0_seq1	93	C	C	T	9/11	2/2
comp27722_c0_seq1	96	C	C	G	9/11	2/2
comp27722_c0_seq1	98	T	T	C	8/10	2/2
comp27722_c0_seq1	243	C	G	C	10/14	2/2
comp32421_c0_seq14	320	A	T	A	12/12	6/6
comp33273_c0_seq10	725	A	G	A	4/6	8/8
comp33273_c0_seq10	731	C	T	C	4/6	8/8
comp33273_c0_seq10	732	A	G	A	4/6	8/8
comp26994_c0_seq2	100	A	G	A	6/7	4/4
comp33727_c0_seq16	162	A	A	G	21/28	2/2
comp32911_c0_seq2	257	A	A	G	6/6	7/7
comp31849_c0_seq6	219	T	T	C	5/6	3/4
comp31849_c0_seq6	275	G	G	A	6/9	7/9
comp31849_c0_seq6	732	C	T	C	7/10	6/7
comp31849_c0_seq6	853	A	C	A	4/6	12/16
comp85044_c0_seq1	103	T	T	C	34/34	4/4
comp85044_c0_seq1	118	T	T	C	34/36	4/4
comp85044_c0_seq1	137	T	T	C	55/61	4/4
comp85044_c0_seq1	164	A	A	T	53/59	4/4
comp30257_c0_seq1	1103	T	C	T	17/24	18/22
comp30257_c0_seq1	1139	A	A	T	14/16	16/21
comp30257_c0_seq1	1165	T	G	T	10/14	16/20
comp30257_c0_seq1	1166	G	C	G	9/12	16/22
comp30257_c0_seq1	1174	A	G	A	10/15	20/26
comp41632_c0_seq1	4	A	A	G	6/7	2/2
comp33718_c0_seq2	221	A	G	A	30/45	52/76
comp33718_c0_seq2	829	G	A	G	6/8	16/20
comp33718_c0_seq2	851	G	A	G	5/7	20/24
comp33718_c0_seq2	852	A	G	A	5/7	20/24
comp33718_c0_seq2	885	C	T	C	10/12	28/40
comp32402_c0_seq1	560	G	G	A	7/7	6/6
comp32402_c0_seq1	730	A	C	A	14/14	24/24
comp32402_c0_seq1	751	G	T	G	14/14	26/26
comp32402_c0_seq1	763	T	A	T	14/14	24/24
comp32402_c0_seq1	764	G	A	G	14/14	24/24
comp32631_c0_seq1	917	C	T	C	10/10	57/57
comp113769_c0_seq1	139	C	G	C	4/6	10/10
comp29707_c0_seq1	342	G	A	G	10/10	31/31
comp9414_c0_seq1	820	T	T	C	14/17	4/4
comp23884_c0_seq1	210	C	C	T	8/10	4/6
comp31217_c0_seq3	556	T	T	G	13/13	24/26
comp31217_c0_seq3	599	C	T	C	14/15	31/33
comp110718_c0_seq1	50	C	G	C	7/7	8/8
comp32831_c0_seq7	426	C	T	C	6/9	17/21
comp33566_c0_seq2	327	T	C	T	7/7	21/21
comp33566_c0_seq2	481	T	C	T	23/27	20/29
comp33566_c0_seq2	485	A	T	A	21/25	18/27
comp33566_c0_seq2	486	A	C	A	19/23	19/28
comp33566_c0_seq2	489	G	C	G	18/22	19/25
comp33566_c0_seq2	1742	T	T	C	22/32	30/42
comp26073_c0_seq1	282	C	T	C	9/9	4/4
comp33107_c0_seq2	149	C	T	C	11/16	12/18
comp33700_c0_seq18	178	T	T	C	11/14	25/35
comp32660_c0_seq2	175	G	G	A	6/8	6/9
comp32660_c0_seq2	179	C	C	G	8/10	9/13
comp32660_c0_seq2	190	A	A	G	7/9	9/13
comp32660_c0_seq2	231	G	G	T	7/10	15/22
comp32660_c0_seq2	456	T	G	T	7/8	22/24
comp32660_c0_seq2	471	G	A	G	5/6	22/26
comp25410_c0_seq1	345	G	G	A	5/6	12/18
comp31587_c0_seq1	342	T	C	T	18/18	24/24
comp23387_c0_seq1	394	C	T	C	9/9	34/34
comp10638_c0_seq1	717	C	C	T	14/14	8/8
comp33629_c0_seq19	113	A	A	C	16/20	18/22
comp31238_c1_seq9	43	T	T	G	22/30	2/2
comp33530_c0_seq16	929	C	T	C	6/6	4/4
comp33624_c0_seq1	1036	A	A	G	9/9	4/4
comp406490_c0_seq1	250	C	C	G	4/6	2/2
comp26280_c0_seq1	74	A	G	A	4/6	6/6
comp25835_c0_seq1	260	T	C	T	35/35	94/94
comp26374_c0_seq1	544	C	T	C	5/6	8/9
comp26374_c0_seq1	550	A	T	A	6/7	8/11
comp195082_c0_seq1	76	A	A	G	10/10	4/4
comp22382_c0_seq1	255	A	C	A	14/20	6/6
comp22382_c0_seq1	256	T	C	T	14/20	6/6
comp22382_c0_seq1	280	C	T	C	14/17	4/4
comp22382_c0_seq1	281	T	A	T	13/16	4/4
comp22382_c0_seq1	296	T	C	T	13/17	6/6
comp33142_c0_seq2	370	G	A	G	14/21	17/23
comp33142_c0_seq2	386	T	C	T	11/16	17/21
comp33559_c0_seq1	435	G	A	G	7/9	26/26
comp31104_c0_seq1	2681	A	A	C	15/15	2/2
comp18567_c0_seq1	262	A	A	T	7/7	4/4
comp25536_c0_seq1	174	C	T	C	6/9	16/18
comp25536_c0_seq1	197	T	A	T	9/13	32/36
comp28445_c0_seq1	117	T	T	C	110/161	16/20
comp28445_c0_seq1	129	A	A	G	85/122	12/16
comp31824_c0_seq6	2	A	C	A	4/6	2/2
comp31260_c0_seq1	70	T	T	C	95/119	4/6
comp31260_c0_seq1	84	A	T	A	110/151	4/6
comp31260_c0_seq1	89	C	C	G	119/152	4/6
comp31260_c0_seq1	90	A	A	C	130/145	4/6
comp31260_c0_seq1	237	A	A	C	70/85	8/10
comp31260_c0_seq1	249	C	C	T	60/90	6/8
comp31260_c0_seq1	258	T	T	C	55/82	8/8
comp9779_c0_seq1	393	A	A	T	56/66	10/12
comp9779_c0_seq1	395	T	T	C	55/66	6/8
comp9779_c0_seq1	404	G	G	T	80/88	4/6
comp9779_c0_seq1	408	A	A	T	80/85	4/6
comp9779_c0_seq1	411	A	A	T	80/85	4/6
comp3719_c0_seq1	365	A	A	C	6/9	2/2
comp32151_c0_seq3	778	A	T	A	9/10	8/8
comp30606_c0_seq1	99	C	C	T	299/337	4/4
comp30606_c0_seq1	100	T	T	G	321/355	4/4
comp30606_c0_seq1	196	C	C	T	307/420	4/4
comp30606_c0_seq1	217	G	G	T	293/423	6/8
comp30606_c0_seq1	220	A	A	T	282/395	8/8
comp30606_c0_seq1	225	A	A	G	285/401	12/12
comp30606_c0_seq1	226	T	T	G	287/397	12/12
comp30606_c0_seq1	234	G	G	C	288/402	12/12
comp30606_c0_seq1	235	T	T	C	284/404	12/12
comp30606_c0_seq1	460	A	A	G	79/116	5/5
comp30606_c0_seq1	464	T	T	C	77/112	5/5
comp30606_c0_seq1	481	A	A	T	50/74	5/5
comp3510_c0_seq1	122	G	G	A	6/6	4/4
comp6498_c0_seq1	3	G	T	A	6/6	2/2
comp33026_c0_seq9	366	C	C	T	10/10	3/3
comp33026_c0_seq9	1293	G	G	A	13/13	6/6
comp33026_c0_seq9	1296	G	G	A	11/11	6/6
comp33026_c0_seq9	1302	A	A	T	12/12	6/6
comp33026_c0_seq9	1335	G	G	A	12/12	6/8
comp33026_c0_seq9	1347	T	T	A	11/11	6/8
comp29260_c0_seq2	523	T	A	T	14/14	29/29
comp33555_c0_seq25	639	C	C	A	7/10	10/12
comp33555_c0_seq25	655	T	T	A	4/6	5/7
comp33384_c0_seq1	1366	C	T	C	14/14	16/16
comp127479_c0_seq1	4	C	C	T	4/6	2/2
comp17579_c0_seq1	442	G	G	A	62/65	4/6
comp17579_c0_seq1	443	A	A	G	62/65	4/6
comp17579_c0_seq1	466	A	A	G	58/63	4/6
comp17579_c0_seq1	471	G	G	A	71/77	4/4
comp17579_c0_seq1	494	A	A	C	89/96	4/5
comp17579_c0_seq1	498	T	T	A	94/99	4/6
comp30796_c0_seq1	222	A	G	A	11/14	6/8
comp30796_c0_seq1	242	G	A	G	7/10	8/10
comp30796_c0_seq1	243	T	C	T	7/10	10/10
comp30796_c0_seq1	794	A	A	G	14/14	11/11
comp23751_c0_seq1	201	C	T	C	6/6	38/38
comp11840_c0_seq1	655	G	T	G	7/7	24/34
comp31409_c0_seq4	76	A	A	G	5/6	4/4
comp33694_c0_seq4	119	C	A	C	6/8	4/6
comp33694_c0_seq4	122	A	G	A	6/8	4/6
comp33694_c0_seq4	150	T	T	C	6/8	4/4
comp33694_c0_seq4	151	C	C	T	6/8	4/4
comp10773_c0_seq1	78	G	G	T	12/14	2/2
comp10773_c0_seq1	80	A	A	G	12/15	2/2
comp14422_c0_seq1	65	G	A	G	10/15	4/6
comp14422_c0_seq1	76	T	G	T	10/15	6/8
comp31264_c0_seq3	208	A	A	C	15/20	2/2
comp33573_c0_seq4	775	T	C	T	7/7	16/16
comp29666_c0_seq1	228	T	T	G	6/6	4/6
comp29666_c0_seq1	233	G	G	A	7/7	4/6
comp28567_c0_seq2	134	A	A	G	9/13	4/6
comp28567_c0_seq2	186	A	A	G	14/16	4/4
comp273848_c0_seq1	141	T	T	C	6/6	4/5
comp24903_c0_seq1	86	C	C	T	14/15	4/6
comp117132_c0_seq1	133	C	T	C	6/6	8/8
comp33384_c0_seq5	1366	C	T	C	10/10	12/14
comp17896_c0_seq1	247	A	C	A	20/20	30/30
comp24966_c0_seq1	415	A	T	A	8/10	10/12
comp24966_c0_seq1	426	C	T	C	7/10	8/10
comp31231_c1_seq2	93	A	A	G	12/14	14/14
comp24519_c0_seq1	80	A	T	A	28/28	20/20
comp33596_c0_seq5	195	T	T	C	4/6	8/12
comp33583_c0_seq11	106	C	T	C	8/11	8/10
comp33515_c0_seq1	1764	C	T	C	24/24	52/52
comp33515_c0_seq1	3543	A	A	G	8/8	6/8
comp31238_c0_seq1	1171	A	A	G	161/211	6/6
comp31238_c0_seq1	1253	T	C	T	281/382	8/8
comp31238_c0_seq1	1263	A	G	A	280/372	6/6
comp31238_c0_seq1	1269	C	T	C	281/370	6/6
comp31238_c0_seq1	1281	C	T	C	283/360	6/6
comp31238_c0_seq1	1283	T	C	T	281/354	6/6
comp31238_c0_seq1	1285	G	A	G	282/355	2/2
comp31238_c0_seq1	2105	A	A	T	485/485	4/4
comp28845_c0_seq1	190	T	T	C	7/7	4/4
comp31335_c0_seq1	631	A	G	A	6/6	20/20
comp28905_c0_seq1	33	C	C	T	7/7	4/6
comp32250_c0_seq1	1424	G	G	C	11/16	16/24
comp32250_c0_seq1	1649	T	T	A	7/8	4/6
comp33196_c0_seq1	627	G	G	T	6/7	4/4
comp29655_c0_seq1	1140	C	T	C	14/14	38/38
comp25439_c0_seq1	127	T	T	C	34/51	32/38
comp33248_c0_seq3	7	G	G	A	6/9	10/12
comp33248_c0_seq3	203	T	C	T	9/10	6/8
comp33248_c0_seq3	205	G	A	G	7/8	6/8
comp33248_c0_seq3	215	T	C	T	5/6	6/8
comp32621_c0_seq8	408	A	A	T	9/11	2/2
comp33686_c0_seq30	427	A	G	A	16/20	12/12
comp30614_c0_seq1	91	T	T	C	8/8	9/9
comp30614_c0_seq1	796	G	C	G	11/11	20/20
comp30614_c0_seq1	800	C	A	C	13/14	26/26
comp33142_c0_seq7	10	G	A	G	4/6	4/4
comp33142_c0_seq7	14	G	A	G	4/6	4/4
comp33142_c0_seq7	51	T	T	C	8/10	4/4
comp33142_c0_seq7	67	A	A	G	9/11	4/4
comp33142_c0_seq7	132	G	G	A	16/20	4/6
comp33142_c0_seq7	147	T	T	C	17/22	4/6
comp33142_c0_seq7	168	G	G	A	17/23	12/12
comp33142_c0_seq7	189	A	A	G	16/23	14/14
comp33142_c0_seq7	190	T	T	C	16/22	12/14
comp33652_c0_seq38	187	T	T	C	6/6	7/9
comp33356_c0_seq1	1483	T	C	T	4/6	10/12
comp33695_c0_seq3	404	A	A	C	18/21	12/18
comp33695_c0_seq3	405	A	A	G	21/22	12/18
comp33695_c0_seq3	744	C	C	T	17/24	4/6
comp24051_c0_seq1	249	G	T	G	4/6	26/26
comp24051_c0_seq1	250	A	G	A	4/6	26/26
comp24051_c0_seq1	253	T	G	T	4/6	22/22
comp24051_c0_seq1	254	T	A	T	4/6	22/22
comp27856_c0_seq1	559	T	T	C	7/7	4/4
comp27856_c0_seq1	570	T	T	A	6/8	6/8
comp27856_c0_seq1	580	T	T	C	4/6	8/10
comp27856_c0_seq1	657	A	A	C	17/20	8/10
comp27856_c0_seq1	778	A	A	G	18/21	11/15
comp27856_c0_seq1	785	C	C	A	18/21	13/15
comp27856_c0_seq1	789	T	T	C	15/18	13/15
comp20640_c0_seq1	152	G	G	A	15/18	2/2
comp20640_c0_seq1	153	C	C	T	16/19	2/2
comp29417_c0_seq3	364	C	C	T	7/7	10/10
comp22280_c0_seq1	250	T	A	T	8/11	22/32
comp14022_c0_seq1	96	T	T	A	8/9	2/2
comp14022_c0_seq1	97	C	C	G	8/9	2/2
comp14022_c0_seq1	103	G	G	A	6/7	2/2
comp32401_c0_seq1	67	C	C	G	33/45	18/20
comp30765_c0_seq1	2881	C	G	C	12/18	24/36
comp30968_c0_seq1	3	G	A	G	5/7	2/2
comp33702_c0_seq8	564	T	C	T	7/9	12/12
comp17547_c0_seq1	84	T	T	C	58/66	4/6
comp17547_c0_seq1	87	A	A	G	64/72	4/6
comp17547_c0_seq1	101	G	G	C	73/79	4/6
comp175012_c0_seq1	104	C	T	C	7/7	18/18
comp33285_c0_seq4	1000	G	A	G	7/9	12/16
comp33285_c0_seq4	1008	A	C	A	9/10	12/14
comp33285_c0_seq4	1030	G	C	G	19/20	6/8
comp28410_c0_seq1	1227	A	T	A	12/12	15/15
comp20610_c0_seq1	105	G	A	G	5/6	10/12
comp33175_c0_seq45	361	C	C	T	5/6	2/2
comp31243_c0_seq1	539	G	A	G	9/9	36/38
comp109351_c0_seq1	193	T	G	T	11/11	22/22
comp33052_c0_seq1	596	C	C	G	11/15	8/10
comp33571_c0_seq2	209	T	T	A	12/12	6/6
comp24843_c0_seq1	302	A	A	T	35/35	22/22
comp9037_c0_seq1	326	C	C	T	16/19	6/8
comp9037_c0_seq1	347	C	C	G	13/16	4/6
comp29730_c0_seq1	99	T	A	T	5/7	4/6
comp29730_c0_seq1	101	T	C	T	5/7	4/6
comp29730_c0_seq1	102	T	G	T	5/7	4/4
comp29877_c0_seq1	191	G	A	G	9/9	16/16
comp33466_c0_seq4	17	T	G	T	6/7	2/2
comp33466_c0_seq4	20	A	T	A	5/6	2/2
comp260788_c0_seq1	116	C	T	C	6/6	12/16
comp21531_c0_seq1	72	G	G	T	9/9	4/6
comp33026_c0_seq6	1477	G	G	T	12/13	4/6
comp20883_c0_seq1	48	C	T	C	6/8	2/2
comp20883_c0_seq1	53	G	A	G	6/8	2/2
comp20883_c0_seq1	66	A	G	A	8/11	4/4
comp24659_c0_seq1	78	C	T	C	45/61	2/2
comp24659_c0_seq1	79	C	T	C	45/62	2/2
comp24659_c0_seq1	80	A	C	A	46/63	2/2
comp33571_c0_seq6	209	T	T	A	15/15	20/20
comp33595_c0_seq23	119	T	T	C	6/9	5/7
comp33425_c0_seq1	828	C	G	C	14/21	14/21
comp33425_c0_seq1	949	G	G	A	21/26	29/43
comp33425_c0_seq1	959	C	C	T	20/26	36/53
comp33425_c0_seq1	1651	C	C	G	8/8	24/32
comp33425_c0_seq1	1654	T	T	C	7/7	24/33
comp33425_c0_seq1	1694	G	C	G	7/7	30/40
comp33425_c0_seq1	1700	G	A	G	5/6	30/38
comp33425_c0_seq1	1701	T	A	T	5/6	30/38
comp33425_c0_seq1	1708	G	A	G	5/6	32/40
comp33425_c0_seq1	1713	T	C	T	5/7	32/40
comp33425_c0_seq1	1718	A	C	A	5/7	32/40
comp33425_c0_seq1	1744	T	A	T	6/8	23/33
comp33425_c0_seq1	4419	A	A	T	5/6	12/18
comp3380_c0_seq1	528	A	T	A	4/6	4/4
comp3380_c0_seq1	530	T	A	T	4/6	4/4
comp3380_c0_seq1	531	A	G	A	6/8	4/4
comp19222_c0_seq1	1294	A	T	A	7/7	30/30
comp33332_c0_seq12	957	G	G	A	20/20	16/16
comp21456_c0_seq1	177	G	C	G	9/9	40/40
comp13720_c0_seq1	414	C	C	A	8/8	4/4
comp33530_c0_seq8	651	G	A	G	9/9	1/1
comp32498_c0_seq1	165	A	A	G	9/9	3/3
comp32498_c0_seq1	167	A	A	G	10/10	3/3
comp32498_c0_seq1	183	A	A	G	9/10	5/5
comp32498_c0_seq1	193	A	A	C	10/11	9/11
comp32498_c0_seq1	202	G	G	A	9/10	7/9
comp33415_c0_seq8	355	G	G	A	8/12	8/10
comp18585_c0_seq1	383	A	T	A	13/19	66/76
comp18585_c0_seq1	397	G	T	G	17/24	66/76
comp18585_c0_seq1	407	G	C	G	18/26	64/74
comp32526_c0_seq7	4	T	G	T	6/6	4/6
comp33177_c0_seq3	4574	A	T	A	22/22	19/19
comp17525_c1_seq1	3	T	T	G	6/8	2/3
comp24786_c0_seq1	1495	T	T	A	26/27	10/10
comp33695_c0_seq1	231	C	C	G	21/30	12/18
comp33695_c0_seq1	404	A	A	C	19/24	4/4
comp33695_c0_seq1	405	A	A	G	24/24	4/4
comp33695_c0_seq1	1251	T	T	C	23/27	6/8
comp33695_c0_seq1	1266	A	A	C	23/33	8/10
comp33695_c0_seq1	1669	T	T	C	79/107	22/32
comp6768_c0_seq1	614	T	C	T	16/16	30/30
comp26591_c0_seq1	169	C	T	C	9/9	10/10
comp29417_c0_seq2	343	C	C	T	15/15	11/11
comp167396_c0_seq1	4	T	G	T	4/6	4/4
comp31849_c0_seq8	654	G	G	A	7/7	4/4
comp31849_c0_seq8	682	G	G	C	5/6	2/2
comp31849_c0_seq8	689	A	A	C	6/7	2/2
comp108222_c0_seq1	415	C	C	T	9/9	10/10
comp33521_c0_seq4	5554	T	C	T	10/14	18/20
comp33521_c0_seq4	5557	T	C	T	10/14	15/20
comp33521_c0_seq4	5562	T	C	T	10/14	13/16
comp33521_c0_seq4	5563	T	C	T	12/15	13/14
comp33521_c0_seq4	5611	T	C	T	8/9	4/4
comp28065_c0_seq1	118	A	C	A	13/13	10/10
comp33722_c0_seq9	93	G	G	A	16/24	22/30
comp33722_c0_seq9	99	C	C	A	18/25	18/26
comp31762_c0_seq1	1133	C	G	C	10/14	18/18
comp33413_c0_seq1	2953	A	G	A	9/9	6/6
comp33555_c0_seq28	650	T	G	T	6/9	4/4
comp99130_c0_seq1	59	T	T	A	8/10	2/2
comp99130_c0_seq1	78	A	A	T	12/14	2/2
comp7986_c0_seq1	83	T	T	C	15/19	1/1
comp33686_c0_seq2	4019	T	A	T	7/10	6/8
comp33686_c0_seq2	4020	A	C	A	6/9	6/8
comp33510_c0_seq10	519	G	T	G	160/235	6/6
comp33510_c0_seq10	552	G	C	G	277/375	2/2
comp33510_c0_seq10	559	G	A	G	268/362	2/2
comp33510_c0_seq10	562	T	C	T	274/362	2/2
comp23912_c0_seq1	763	G	G	A	20/22	4/6
comp23912_c0_seq1	802	G	G	A	5/6	2/2
comp23912_c0_seq1	850	C	A	C	6/7	2/2
comp30145_c0_seq2	34	G	G	A	7/7	4/4
comp31914_c0_seq1	659	A	A	G	54/54	34/34
comp31914_c0_seq1	820	T	G	T	11/11	26/26
comp31914_c0_seq1	1082	C	T	C	17/17	64/64
comp31914_c0_seq1	1125	G	T	G	11/11	40/40
comp1927_c0_seq1	182	C	C	A	11/13	2/2
comp1927_c0_seq1	195	C	C	A	15/15	18/24
comp28640_c0_seq1	115	G	A	G	4/6	4/4
comp31003_c0_seq1	1117	C	G	C	5/7	12/12
comp40733_c0_seq1	4	T	C	T	4/6	2/2
comp10405_c0_seq1	446	T	C	T	7/7	16/16
comp30293_c0_seq1	1523	G	G	T	5/7	2/2
comp30293_c0_seq1	1648	T	T	G	21/28	2/2
comp30293_c0_seq1	1652	A	A	C	20/26	2/2
comp30293_c0_seq1	1663	T	T	C	21/28	2/2
comp30293_c0_seq1	1677	T	T	A	18/25	2/2
comp30293_c0_seq1	2163	A	A	G	7/10	2/2
comp30293_c0_seq1	2484	T	T	G	15/22	2/2
comp33550_c0_seq4	348	A	A	C	10/11	8/12
comp30275_c0_seq4	49	A	A	G	18/19	8/12
comp30275_c0_seq4	102	T	G	T	46/63	12/18
comp30275_c0_seq4	146	G	G	A	47/50	6/8
comp118988_c0_seq1	105	C	T	C	4/6	6/8
comp301049_c0_seq1	226	G	G	C	6/6	4/4
comp31779_c0_seq1	911	T	G	T	10/12	4/6
comp30770_c0_seq1	2397	T	C	T	8/8	42/42
comp33138_c0_seq20	134	G	C	G	22/27	38/48
comp33138_c0_seq20	139	A	T	A	15/20	38/47
comp33138_c0_seq20	141	A	T	A	13/18	32/38
comp33138_c0_seq20	148	T	C	T	6/9	32/34
comp33656_c0_seq26	69	A	G	A	4/6	10/10
comp33656_c0_seq26	72	T	C	T	8/8	8/10
comp33496_c0_seq14	263	C	C	T	9/13	4/6
comp7671_c0_seq1	571	A	T	A	8/8	26/26
comp33624_c0_seq3	1036	A	A	G	8/8	10/10
comp30729_c0_seq1	148	G	C	G	8/8	4/4
comp33640_c0_seq57	537	T	T	C	4/6	6/8
comp29899_c0_seq1	272	G	T	G	16/16	24/24
comp12314_c0_seq1	91	A	A	T	4/6	2/2
comp18297_c0_seq1	4	T	T	C	5/6	2/2
comp32646_c0_seq1	529	G	A	G	4/6	28/30
comp205939_c0_seq1	112	G	G	C	11/14	4/4
comp205939_c0_seq1	114	C	C	T	12/15	4/4
comp205939_c0_seq1	150	C	C	T	11/13	4/4
comp205939_c0_seq1	159	T	T	C	11/13	4/4
comp205939_c0_seq1	164	A	A	T	11/13	4/4
comp205939_c0_seq1	179	G	G	A	11/13	4/4
comp22491_c0_seq1	137	G	G	T	4/6	9/13
comp19552_c0_seq1	122	C	C	T	5/6	2/2
comp5618_c0_seq1	325	T	T	A	8/9	8/8
comp20150_c0_seq1	42	G	A	G	9/12	2/2
comp20150_c0_seq1	50	G	T	G	9/13	2/2
comp20150_c0_seq1	91	C	T	C	20/29	2/2
comp20150_c0_seq1	186	G	G	C	24/33	2/2
comp33257_c0_seq1	664	T	G	T	15/15	20/20
comp33257_c0_seq1	3321	G	G	C	19/19	16/19
comp33257_c0_seq1	3529	T	G	T	16/16	34/34
comp4350_c0_seq1	109	C	C	T	6/6	6/6
comp32286_c0_seq1	76	G	A	G	7/7	26/26
comp29106_c0_seq1	503	G	G	A	7/7	4/6
comp29344_c0_seq1	710	G	A	G	9/13	6/9
comp25368_c0_seq1	228	T	C	T	8/11	12/12
comp25368_c0_seq1	251	A	G	A	8/9	8/8
comp31245_c0_seq1	1089	A	T	A	8/9	8/8
comp33700_c0_seq23	187	A	A	T	5/7	10/11
comp226503_c0_seq1	43	A	G	A	6/9	4/4
comp31569_c0_seq15	102	A	A	C	6/7	8/11
comp31569_c0_seq15	108	C	C	T	6/8	8/11
comp31569_c0_seq15	115	C	C	T	6/8	10/11
comp31569_c0_seq15	116	C	C	T	6/8	10/11
comp31569_c0_seq15	133	C	C	G	6/8	10/10
comp274887_c0_seq1	229	C	C	A	11/11	4/4
comp2326_c0_seq1	174	G	G	A	6/6	4/6
comp2326_c0_seq1	176	G	G	A	6/6	4/6
comp31395_c0_seq6	351	T	T	C	6/6	16/16
comp7495_c0_seq1	285	T	T	A	15/15	4/4
comp32052_c0_seq1	1022	A	G	A	9/10	28/28
comp28778_c0_seq3	405	G	C	G	14/14	8/8
comp24574_c0_seq1	100	T	T	C	27/28	8/8
comp24574_c0_seq1	226	C	C	G	24/31	4/6
comp24574_c0_seq1	238	G	G	A	27/36	4/6
comp24574_c0_seq1	346	A	A	G	11/15	2/2
comp32767_c0_seq3	71	T	T	A	7/9	4/6
comp32767_c0_seq3	115	G	G	C	8/10	4/4
comp32767_c0_seq3	152	G	G	C	5/7	4/4
comp33471_c0_seq108	271	C	T	C	62/76	8/12
comp33471_c0_seq108	279	G	A	G	56/68	8/10
comp30120_c0_seq1	933	T	T	C	6/6	4/4
comp27656_c0_seq1	3	C	C	G	8/11	6/8
comp21954_c0_seq1	366	T	T	A	31/31	8/8
comp31663_c0_seq1	449	A	A	G	25/25	6/6
comp6448_c0_seq1	4	A	A	C	6/8	4/6
comp26961_c0_seq1	369	C	C	T	4/6	8/10
comp163692_c0_seq1	106	C	C	T	9/9	8/8
comp33719_c0_seq11	111	C	T	C	4/6	7/9
comp25152_c0_seq1	4	T	A	T	4/6	2/2
comp30572_c0_seq1	245	C	C	T	7/8	8/12
comp30572_c0_seq1	304	A	G	A	8/10	14/16
comp30572_c0_seq1	502	T	C	T	6/6	4/4
comp30572_c0_seq1	698	A	A	G	15/19	20/30
comp27203_c0_seq1	680	G	G	A	7/10	2/2
comp27203_c0_seq1	686	T	T	C	7/10	2/2
comp29233_c0_seq3	104	T	T	C	14/18	2/2
comp29233_c0_seq3	106	A	A	G	13/17	2/2
comp29233_c0_seq3	125	C	C	T	10/14	2/2
comp29233_c0_seq3	143	C	C	G	11/15	2/2
comp28538_c0_seq1	54	G	A	G	6/6	30/30
comp175922_c0_seq1	100	T	A	T	10/12	8/10
comp28190_c0_seq1	210	C	C	T	14/14	4/6
comp29090_c0_seq1	118	A	T	A	4/6	5/5
comp29090_c0_seq1	120	T	C	T	4/6	5/5
comp24693_c0_seq1	829	G	G	T	13/15	16/16
comp27543_c0_seq1	179	A	A	G	5/6	2/2
comp27543_c0_seq1	183	T	T	C	5/6	2/2
comp27543_c0_seq1	186	G	G	A	5/6	2/2
comp25537_c0_seq1	389	G	G	T	23/23	16/16
comp91388_c0_seq1	71	C	C	T	12/16	2/2
comp91388_c0_seq1	277	C	C	T	43/43	6/8
comp91388_c0_seq1	280	A	A	G	44/44	6/8
comp91388_c0_seq1	290	G	G	A	42/42	6/8
comp91388_c0_seq1	293	T	T	A	43/43	6/8
comp91388_c0_seq1	295	C	C	T	42/42	6/8
comp91388_c0_seq1	303	T	T	G	43/45	6/8
comp91388_c0_seq1	329	C	C	G	39/40	4/6
comp91388_c0_seq1	347	G	G	A	24/26	4/6
comp91388_c0_seq1	349	G	G	A	25/26	4/6
comp23515_c0_seq1	170	T	T	C	23/23	16/16
comp33158_c0_seq1	4004	G	G	A	4/6	14/14
comp139342_c0_seq1	356	T	G	T	4/6	12/16
comp139342_c0_seq1	404	G	G	T	9/11	10/14
comp21184_c0_seq1	132	C	T	C	7/7	4/6
comp32470_c0_seq2	163	G	G	A	4/6	7/9
comp32470_c0_seq2	606	G	A	G	12/18	8/11
comp32470_c0_seq2	616	T	G	T	12/18	11/14
comp32470_c0_seq2	647	A	A	G	11/16	9/12
comp52547_c0_seq1	4	A	A	T	6/6	4/6
comp173284_c0_seq1	53	T	C	T	6/6	4/4
comp33626_c0_seq6	369	T	C	T	7/7	4/6
comp33626_c0_seq6	374	A	G	A	7/7	4/6
comp33626_c0_seq6	380	G	A	G	7/7	4/6
comp33295_c0_seq14	760	G	A	G	10/15	2/2
comp18536_c0_seq1	1436	C	T	C	14/14	14/14
comp17620_c0_seq1	37	T	T	C	8/10	2/2
comp208081_c0_seq1	153	C	C	T	6/6	4/6
comp32789_c0_seq1	134	T	T	C	315/382	4/6
comp32789_c0_seq1	147	A	A	T	275/378	4/6
comp32789_c0_seq1	236	T	T	C	293/309	4/6
comp32789_c0_seq1	251	G	G	T	258/365	8/10
comp32789_c0_seq1	259	A	A	G	271/376	10/14
comp132042_c0_seq1	35	G	A	G	7/7	3/3
comp32020_c0_seq1	339	G	A	G	18/19	18/18
comp33025_c0_seq2	1799	C	T	C	6/8	14/14
comp29090_c0_seq4	813	G	G	T	4/6	26/35
comp29090_c0_seq4	816	G	G	A	4/6	24/33
comp29090_c0_seq4	819	G	G	T	4/6	24/35
comp29090_c0_seq4	822	A	A	G	5/7	22/33
comp32157_c0_seq1	89	A	G	A	7/10	3/3
comp27163_c0_seq1	182	T	T	C	18/18	26/26
comp32283_c0_seq3	141	T	C	T	9/9	11/11
comp32283_c0_seq3	856	T	G	T	10/10	14/14
comp33531_c0_seq2	1031	G	C	G	7/7	13/13
comp32283_c0_seq11	141	T	C	T	9/9	20/20
comp33722_c0_seq1	527	T	T	C	33/40	20/30
comp33722_c0_seq1	529	C	C	T	32/41	21/30
comp32313_c0_seq1	34	C	T	C	8/8	24/24
comp32313_c0_seq1	986	A	G	A	12/12	24/24
comp33668_c0_seq2	2267	T	C	T	11/11	8/12
comp33668_c0_seq2	2268	T	C	T	10/10	8/12
comp33668_c0_seq2	2297	G	G	A	11/11	8/12
comp33668_c0_seq2	2301	G	G	A	11/11	8/12
comp33668_c0_seq2	2332	A	A	G	6/6	8/12
comp33668_c0_seq2	2336	A	A	G	6/6	8/12
comp33668_c0_seq2	2339	T	T	C	6/6	10/14
comp33668_c0_seq2	3000	T	C	T	8/8	31/37
comp33668_c0_seq2	3003	T	C	T	8/8	28/34
comp33668_c0_seq2	3116	T	G	T	6/6	4/6
comp33668_c0_seq2	3134	G	A	G	6/6	6/8
comp33668_c0_seq2	3160	A	A	G	6/6	8/12
comp33668_c0_seq2	3188	C	C	A	13/13	8/12
comp33668_c0_seq2	4182	C	C	T	32/32	14/20
comp33668_c0_seq2	4183	T	T	C	32/32	14/20
comp33668_c0_seq2	4213	G	G	A	24/24	12/16
comp33668_c0_seq2	4242	A	G	A	10/10	14/18
comp33668_c0_seq2	4260	T	C	T	8/8	12/14
comp33668_c0_seq2	4306	T	T	C	8/9	8/12
comp33668_c0_seq2	4308	A	A	C	8/9	10/14
comp33668_c0_seq2	4310	G	G	A	8/9	10/14
comp33668_c0_seq2	4355	C	C	T	16/18	16/22
comp33668_c0_seq2	4371	T	T	C	14/16	22/28
comp33668_c0_seq2	4373	G	G	A	14/16	24/30
comp33668_c0_seq2	4392	G	G	A	15/17	30/34
comp33668_c0_seq2	4399	T	T	C	18/20	32/36
comp33668_c0_seq2	4406	A	A	G	17/18	30/32
comp33668_c0_seq2	4413	T	T	C	16/17	30/32
comp33668_c0_seq2	4514	T	T	C	26/26	14/18
comp33668_c0_seq2	4515	G	G	A	26/26	14/18
comp33668_c0_seq2	4518	A	A	G	25/25	14/18
comp33668_c0_seq2	4525	C	C	T	26/26	10/14
comp33668_c0_seq2	4560	G	G	A	11/11	10/12
comp33668_c0_seq2	4577	T	T	C	8/8	12/16
comp33668_c0_seq2	4607	A	A	G	11/11	8/12
comp33668_c0_seq2	4669	C	C	T	18/18	12/16
comp33668_c0_seq2	4691	C	C	T	26/27	16/18
comp33668_c0_seq2	4693	C	C	T	28/29	16/18
comp33668_c0_seq2	4733	T	T	G	29/31	14/16
comp33668_c0_seq2	4769	A	A	G	25/27	12/12
comp33668_c0_seq2	4780	T	T	C	15/18	8/8
comp33668_c0_seq2	4784	C	C	T	14/16	8/8
comp33668_c0_seq2	4787	T	T	C	13/14	8/8
comp33668_c0_seq2	4793	C	C	T	11/13	6/6
comp33668_c0_seq2	4795	A	A	C	10/11	6/6
comp33668_c0_seq2	4806	T	T	C	9/10	10/10
comp33668_c0_seq2	4809	C	C	T	9/10	8/8
comp37658_c0_seq1	205	C	C	T	15/22	10/12
comp37658_c0_seq1	218	T	T	C	26/27	4/6
comp26506_c0_seq1	298	G	G	T	32/32	10/10
comp23282_c0_seq1	118	C	T	C	6/6	12/12
comp32157_c0_seq2	56	T	C	T	5/6	6/7
comp32157_c0_seq2	57	C	T	C	6/8	7/7
comp32157_c0_seq2	61	C	T	C	8/9	6/9
comp32157_c0_seq2	69	C	A	C	8/9	12/12
comp32157_c0_seq2	73	G	T	G	8/11	13/13
comp27833_c0_seq1	826	T	T	C	12/12	18/18
comp30550_c0_seq1	13	C	A	C	12/18	4/6
comp30550_c0_seq1	498	C	G	C	10/13	12/17
comp33571_c0_seq1	209	T	T	A	23/23	6/6
comp25217_c0_seq1	1153	G	A	G	10/11	12/12
comp25217_c0_seq1	1157	A	G	A	7/7	12/12
comp33283_c0_seq4	936	G	T	G	5/7	7/9
comp14720_c0_seq1	100	C	C	A	6/6	3/3
comp24209_c0_seq1	4	G	G	T	4/6	2/2
comp33703_c0_seq4	727	A	A	G	8/9	13/16
comp33728_c0_seq1	306	C	T	C	45/65	99/101
comp33728_c0_seq1	319	C	T	C	43/65	88/90
comp33728_c0_seq1	345	A	G	A	45/66	108/112
comp33728_c0_seq1	384	A	G	A	36/47	112/112
comp33728_c0_seq1	387	C	T	C	36/47	106/106
comp33728_c0_seq1	402	A	T	A	46/46	98/98
comp33728_c0_seq1	429	A	A	G	41/48	73/74
comp33728_c0_seq1	444	G	G	T	59/69	62/62
comp33728_c0_seq1	452	A	A	G	61/68	29/29
comp33728_c0_seq1	453	T	T	C	62/69	33/33
comp33728_c0_seq1	459	A	A	G	64/74	35/35
comp33728_c0_seq1	483	G	G	A	89/105	30/30
comp33728_c0_seq1	516	G	G	A	198/223	33/33
comp33728_c0_seq1	519	C	C	T	233/235	35/35
comp33728_c0_seq1	549	A	A	G	223/244	56/56
comp33728_c0_seq1	564	C	C	T	222/242	60/60
comp33728_c0_seq1	576	G	G	A	225/252	63/64
comp33728_c0_seq1	582	A	A	G	220/255	63/65
comp33728_c0_seq1	602	G	G	A	173/199	70/71
comp33728_c0_seq1	1106	G	A	G	22/24	34/34
comp33728_c0_seq1	1165	C	T	C	81/81	116/116
comp33728_c0_seq1	1449	A	G	A	57/58	74/75
comp33728_c0_seq1	1566	G	A	G	130/130	152/152
comp33728_c0_seq1	1629	A	G	A	46/64	92/92
comp33728_c0_seq1	1641	G	A	G	31/44	96/98
comp33728_c0_seq1	1644	A	G	A	32/45	96/96
comp33728_c0_seq1	1698	G	A	G	48/66	122/122
comp33728_c0_seq1	1706	G	A	G	48/65	122/122
comp33728_c0_seq1	1746	T	C	T	41/61	126/128
comp33728_c0_seq1	1758	G	A	G	50/55	119/119
comp33728_c0_seq1	1761	T	C	T	55/55	120/120
comp33728_c0_seq1	1899	A	T	A	41/42	173/173
comp33728_c0_seq1	1911	C	T	C	49/50	186/186
comp33728_c0_seq1	1950	A	G	A	80/80	192/193
comp33728_c0_seq1	1980	T	C	T	102/103	193/193
comp33728_c0_seq1	2097	T	C	T	157/160	278/283
comp33728_c0_seq1	2183	T	C	T	159/160	256/256
comp33728_c0_seq1	2235	A	G	A	123/170	278/278
comp33728_c0_seq1	2328	T	C	T	139/143	230/231
comp33728_c0_seq1	2379	T	C	T	58/60	118/122
comp33728_c0_seq1	2403	G	A	G	50/50	101/101
comp33728_c0_seq1	2457	A	G	A	33/33	78/78
comp33728_c0_seq1	2480	C	T	C	31/35	78/78
comp33728_c0_seq1	2490	A	G	A	29/37	90/90
comp33728_c0_seq1	2545	T	G	T	20/26	72/72
comp33728_c0_seq1	2607	T	C	T	22/22	102/104
comp33728_c0_seq1	2613	A	G	A	25/25	109/109
comp33728_c0_seq1	2688	T	C	T	56/69	160/160
comp33728_c0_seq1	2742	T	C	T	59/59	132/133
comp33728_c0_seq1	2793	G	A	G	24/35	106/106
comp33728_c0_seq1	2796	G	A	G	22/33	102/102
comp33728_c0_seq1	2811	T	C	T	33/41	103/103
comp33728_c0_seq1	2889	A	G	A	58/79	136/136
comp33728_c0_seq1	2895	G	A	G	62/84	156/156
comp33728_c0_seq1	3096	C	T	C	20/30	136/138
comp33728_c0_seq1	3099	G	A	G	18/27	138/138
comp33728_c0_seq1	3219	C	T	C	60/62	97/99
comp33728_c0_seq1	3282	A	G	A	79/80	108/108
comp33728_c0_seq1	3300	G	A	G	70/70	106/106
comp33728_c0_seq1	3429	G	A	G	15/15	96/97
comp33728_c0_seq1	3440	A	G	A	13/13	104/104
comp33728_c0_seq1	3506	G	A	G	8/8	76/76
comp33728_c0_seq1	3519	G	A	G	6/7	74/74
comp33728_c0_seq1	3552	A	C	A	26/31	68/68
comp33728_c0_seq1	3570	G	A	G	29/39	72/72
comp33728_c0_seq1	3573	T	C	T	28/38	74/76
comp33728_c0_seq1	3576	A	G	A	29/39	74/74
comp33728_c0_seq1	3579	C	A	C	29/39	78/78
comp33728_c0_seq1	3612	G	A	G	34/45	85/86
comp33728_c0_seq1	3624	C	T	C	31/42	90/90
comp33728_c0_seq1	3738	G	A	G	54/55	160/162
comp33728_c0_seq1	3825	T	C	T	51/52	106/106
comp33728_c0_seq1	3879	G	A	G	25/25	66/68
comp33728_c0_seq1	3930	T	C	T	28/34	52/54
comp33728_c0_seq1	3932	T	C	T	34/36	54/54
comp33728_c0_seq1	3963	T	T	C	67/67	60/60
comp33728_c0_seq1	4053	C	C	T	89/131	32/32
comp33728_c0_seq1	4062	A	A	G	144/190	30/30
comp33728_c0_seq1	4071	C	C	T	239/281	32/32
comp33728_c0_seq1	4077	T	T	C	249/287	32/32
comp33728_c0_seq1	4079	T	T	G	252/290	34/34
comp33728_c0_seq1	4080	C	C	T	253/284	30/30
comp33728_c0_seq1	4083	G	G	C	248/276	32/32
comp33728_c0_seq1	4107	A	A	G	301/301	50/52
comp33728_c0_seq1	4143	T	T	C	251/271	108/108
comp33728_c0_seq1	4191	C	T	C	45/46	130/130
comp33728_c0_seq1	4341	G	A	G	10/10	74/74
comp33728_c0_seq1	4362	T	C	T	7/7	90/90
comp33728_c0_seq1	4387	T	A	T	10/13	82/82
comp33728_c0_seq1	4404	C	T	C	21/23	74/76
comp33728_c0_seq1	4486	A	G	A	46/47	120/124
comp33728_c0_seq1	4528	G	A	G	43/43	154/154
comp33728_c0_seq1	4597	C	T	C	43/45	214/214
comp33728_c0_seq1	4605	G	T	G	43/45	212/212
comp33728_c0_seq1	4623	T	C	T	40/40	200/200
comp33728_c0_seq1	4638	G	A	G	34/34	226/226
comp33728_c0_seq1	4652	A	G	A	29/30	198/200
comp33728_c0_seq1	4704	A	G	A	23/23	167/167
comp33728_c0_seq1	4717	G	A	G	20/20	152/152
comp33728_c0_seq1	4762	G	A	G	19/19	75/109
comp33728_c0_seq1	4786	C	T	C	10/14	140/140
comp33728_c0_seq1	4790	C	T	C	9/13	143/143
comp33728_c0_seq1	4798	C	T	C	15/15	148/148
comp33728_c0_seq1	4824	G	A	G	15/15	154/156
comp33728_c0_seq1	4840	A	G	A	17/17	157/157
comp33728_c0_seq1	4876	G	A	G	17/17	90/90
comp33728_c0_seq1	4880	T	C	T	13/17	88/88
comp33728_c0_seq1	4885	A	G	A	19/19	84/84
comp33728_c0_seq1	4896	A	T	A	14/17	62/64
comp33728_c0_seq1	4946	G	T	G	7/7	26/26
comp33728_c0_seq1	4956	A	G	A	7/9	34/34
comp33728_c0_seq1	4971	C	T	C	7/7	44/44
comp33728_c0_seq1	5090	G	T	G	44/51	165/168
comp33728_c0_seq1	5121	G	T	G	65/84	176/176
comp33728_c0_seq1	5160	A	G	A	81/122	176/176
comp33728_c0_seq1	5301	T	A	T	80/121	262/266
comp33728_c0_seq1	5352	T	C	T	61/85	292/292
comp33728_c0_seq1	5364	G	A	G	61/83	284/286
comp33728_c0_seq1	5382	A	T	A	38/57	228/228
comp33728_c0_seq1	5409	A	G	A	53/53	172/178
comp33728_c0_seq1	5454	A	G	A	44/52	122/122
comp33728_c0_seq1	5487	G	A	G	51/74	151/151
comp33728_c0_seq1	5522	A	G	A	72/72	138/138
comp33728_c0_seq1	5610	A	G	A	19/19	108/108
comp33728_c0_seq1	5697	C	T	C	20/20	102/102
comp33728_c0_seq1	5730	A	G	A	19/21	80/82
comp33728_c0_seq1	5775	A	G	A	46/46	80/82
comp33728_c0_seq1	5871	C	T	C	72/72	212/213
comp33728_c0_seq1	5879	G	T	G	57/59	208/210
comp33728_c0_seq1	5898	G	A	G	66/69	190/190
comp33728_c0_seq1	5961	A	G	A	70/72	122/127
comp33728_c0_seq1	6084	T	C	T	38/52	73/73
comp33728_c0_seq1	6111	G	A	G	42/45	89/94
comp33728_c0_seq1	6174	C	T	C	74/74	124/124
comp33728_c0_seq1	6231	A	G	A	56/56	110/111
comp33728_c0_seq1	6234	A	G	A	59/59	101/101
comp33728_c0_seq1	6303	C	A	C	32/32	118/118
comp33728_c0_seq1	6336	C	T	C	23/23	152/153
comp33728_c0_seq1	6342	C	T	C	23/23	159/159
comp33728_c0_seq1	6357	G	A	G	18/18	174/175
comp33728_c0_seq1	6378	A	G	A	17/19	144/144
comp33728_c0_seq1	6561	C	C	T	131/169	53/53
comp33728_c0_seq1	6573	T	T	C	154/188	63/63
comp33728_c0_seq1	6588	T	T	C	306/342	53/53
comp33728_c0_seq1	6674	G	G	A	380/390	28/28
comp33728_c0_seq1	6693	C	C	T	152/166	28/28
comp33728_c0_seq1	6702	A	A	C	112/125	32/34
comp33728_c0_seq1	6707	T	T	C	99/114	38/38
comp33728_c0_seq1	6708	G	G	A	94/109	36/36
comp33728_c0_seq1	6738	T	C	T	50/67	54/54
comp33728_c0_seq1	6747	G	A	G	50/69	64/64
comp33728_c0_seq1	6756	G	A	G	50/72	90/90
comp33728_c0_seq1	6765	A	G	A	70/72	94/94
comp33728_c0_seq1	6807	T	C	T	38/38	118/118
comp33728_c0_seq1	6876	T	C	T	17/24	134/134
comp33728_c0_seq1	6882	A	G	A	19/26	130/130
comp33728_c0_seq1	6891	T	C	T	22/33	142/142
comp33728_c0_seq1	6942	G	A	G	50/50	136/136
comp33728_c0_seq1	6963	A	G	A	59/61	121/122
comp33728_c0_seq1	7008	A	G	A	48/72	156/156
comp33728_c0_seq1	7182	G	A	G	23/33	40/40
comp33728_c0_seq1	7305	T	C	T	41/47	78/78
comp33728_c0_seq1	7308	A	G	A	39/41	63/63
comp33728_c0_seq1	7374	A	G	A	28/30	118/118
comp33728_c0_seq1	7388	A	G	A	31/31	143/143
comp33728_c0_seq1	7403	G	A	G	30/30	144/144
comp33728_c0_seq1	7431	C	T	C	14/14	166/166
comp33728_c0_seq1	7458	A	G	A	14/14	132/132
comp33728_c0_seq1	7463	C	T	C	17/17	140/140
comp33728_c0_seq1	7470	T	A	T	16/20	136/136
comp33728_c0_seq1	7488	G	A	G	18/21	130/130
comp33728_c0_seq1	7530	C	T	C	27/27	100/100
comp33728_c0_seq1	7542	C	T	C	26/26	98/98
comp33728_c0_seq1	7587	G	A	G	25/25	100/100
comp33728_c0_seq1	7593	A	T	A	26/26	100/102
comp33728_c0_seq1	7699	C	T	C	21/21	64/64
comp33728_c0_seq1	7707	T	C	T	21/21	66/68
comp33728_c0_seq1	7709	G	A	G	21/22	72/72
comp33728_c0_seq1	7713	T	C	T	23/23	74/74
comp33728_c0_seq1	7721	G	T	G	21/22	83/84
comp33728_c0_seq1	7734	G	T	G	22/22	94/94
comp33728_c0_seq1	7749	C	T	C	23/25	106/106
comp33728_c0_seq1	7755	C	T	C	22/28	96/96
comp33728_c0_seq1	7758	T	C	T	24/26	90/90
comp33728_c0_seq1	8019	G	C	G	40/59	192/192
comp33728_c0_seq1	8052	G	A	G	37/37	176/178
comp33728_c0_seq1	8112	A	G	A	17/20	97/97
comp33728_c0_seq1	8135	A	G	A	18/27	104/104
comp33728_c0_seq1	8154	T	C	T	25/32	102/104
comp33728_c0_seq1	8466	A	G	A	42/49	78/94
comp33728_c0_seq1	8487	G	A	G	46/46	74/110
comp33728_c0_seq1	8505	T	G	T	31/46	112/112
comp33728_c0_seq1	8514	A	G	A	36/52	134/134
comp33728_c0_seq1	8562	A	G	A	38/38	155/167
comp33728_c0_seq1	8577	T	C	T	46/46	172/172
comp33728_c0_seq1	8634	G	T	G	25/30	128/128
comp33728_c0_seq1	8658	A	G	A	31/36	120/120
comp33728_c0_seq1	8664	G	A	G	36/36	108/108
comp33728_c0_seq1	8941	T	C	T	73/101	164/164
comp33728_c0_seq1	8943	G	A	G	74/100	164/164
comp33728_c0_seq1	8991	T	C	T	41/41	104/106
comp33728_c0_seq1	9014	T	C	T	29/39	72/73
comp33728_c0_seq1	9159	C	T	C	41/44	120/120
comp33728_c0_seq1	9249	T	C	T	62/89	178/178
comp33728_c0_seq1	9303	A	G	A	53/53	111/112
comp33728_c0_seq1	9315	A	G	A	49/49	93/93
comp33728_c0_seq1	9372	C	G	C	65/65	116/116
comp33728_c0_seq1	9450	A	G	A	27/30	90/90
comp33728_c0_seq1	9471	A	G	A	27/28	62/62
comp33728_c0_seq1	9498	T	C	T	33/46	97/97
comp33728_c0_seq1	9567	T	C	T	54/55	118/118
comp33728_c0_seq1	9594	G	A	G	47/48	100/102
comp33728_c0_seq1	9642	T	C	T	35/48	100/100
comp33728_c0_seq1	9658	C	T	C	34/47	92/94
comp33728_c0_seq1	9660	A	G	A	35/48	97/97
comp33728_c0_seq1	9663	A	G	A	36/52	102/103
comp33728_c0_seq1	9845	A	G	A	52/77	68/69
comp33728_c0_seq1	9918	T	C	T	28/29	36/36
comp33728_c0_seq1	10095	G	A	G	17/18	94/94
comp33728_c0_seq1	10107	C	T	C	21/21	90/92
comp33728_c0_seq1	10281	C	T	C	55/83	156/158
comp33728_c0_seq1	10305	G	A	G	49/49	136/136
comp33728_c0_seq1	10350	A	G	A	22/22	102/102
comp33728_c0_seq1	10353	T	C	T	23/23	98/102
comp33728_c0_seq1	10368	C	T	C	25/25	118/120
comp33728_c0_seq1	10464	G	C	G	20/20	104/107
comp33728_c0_seq1	10542	G	A	G	21/21	92/92
comp33728_c0_seq1	10548	A	G	A	20/20	83/83
comp33728_c0_seq1	10566	T	C	T	23/23	62/62
comp33728_c0_seq1	10605	C	C	T	21/29	51/51
comp33728_c0_seq1	10607	C	C	T	22/31	50/51
comp33728_c0_seq1	10665	A	G	A	36/47	62/62
comp33728_c0_seq1	10683	A	G	A	30/40	66/66
comp33728_c0_seq1	10692	A	C	A	30/41	72/72
comp33728_c0_seq1	10695	G	A	G	30/43	68/68
comp33728_c0_seq1	10752	A	A	G	93/93	83/83
comp33728_c0_seq1	10872	A	G	A	29/41	142/142
comp33728_c0_seq1	10881	A	G	A	26/26	98/145
comp33728_c0_seq1	11019	T	C	T	10/10	108/108
comp33728_c0_seq1	11025	T	C	T	10/10	114/114
comp33728_c0_seq1	11085	T	C	T	20/22	156/158
comp33728_c0_seq1	11097	T	C	T	26/26	146/146
comp33728_c0_seq1	11181	T	C	T	27/27	103/103
comp33728_c0_seq1	11268	C	T	C	47/69	98/98
comp33728_c0_seq1	11272	T	C	T	49/71	96/96
comp33728_c0_seq1	11291	C	T	C	48/67	88/88
comp33728_c0_seq1	11772	G	A	G	31/44	122/122
comp33728_c0_seq1	11819	A	G	A	18/22	114/114
comp33728_c0_seq1	11838	T	C	T	16/18	90/90
comp33728_c0_seq1	11862	A	C	A	14/20	98/98
comp33728_c0_seq1	11889	A	G	A	19/25	70/70
comp33728_c0_seq1	11892	C	A	C	19/24	72/72
comp33728_c0_seq1	11910	T	C	T	29/29	56/56
comp33728_c0_seq1	11913	A	G	A	27/30	56/56
comp33728_c0_seq1	11952	G	A	G	23/28	57/57
comp33728_c0_seq1	11991	C	T	C	16/23	48/48
comp33728_c0_seq1	12021	A	T	A	24/24	42/42
comp33728_c0_seq1	12030	A	G	A	25/25	44/45
comp33728_c0_seq1	12099	T	C	T	58/58	94/94
comp33728_c0_seq1	12288	T	C	T	59/59	162/162
comp33728_c0_seq1	12309	T	C	T	40/40	155/155
comp33728_c0_seq1	12443	G	A	G	60/60	114/114
comp33728_c0_seq1	12576	T	C	T	34/36	83/83
comp33728_c0_seq1	12597	G	A	G	48/49	86/86
comp33728_c0_seq1	12615	C	T	C	51/52	106/106
comp33728_c0_seq1	12804	A	G	A	21/24	82/85
comp33728_c0_seq1	12810	T	C	T	28/34	104/104
comp33728_c0_seq1	12861	A	G	A	14/16	86/86
comp33728_c0_seq1	12876	G	C	G	10/12	76/76
comp33728_c0_seq1	12885	A	G	A	9/11	70/70
comp33728_c0_seq1	12888	T	C	T	11/11	70/70
comp33728_c0_seq1	12897	A	G	A	8/10	54/54
comp33715_c1_seq1	3186	A	G	A	16/24	32/40
comp33715_c1_seq1	3246	G	C	G	8/12	32/38
comp33261_c0_seq16	159	A	G	A	9/12	5/7
comp33261_c0_seq16	160	T	C	T	9/12	5/7
comp33261_c0_seq16	164	T	C	T	9/12	5/7
comp32289_c0_seq1	355	G	A	G	11/11	20/20
comp24846_c0_seq1	71	C	C	T	14/21	15/15
comp24846_c0_seq1	72	T	T	G	16/21	15/15
comp24846_c0_seq1	129	T	T	A	26/39	15/15
comp24846_c0_seq1	145	A	A	G	41/53	13/13
comp22031_c0_seq1	66	C	C	T	12/14	2/2
comp25879_c0_seq1	192	T	C	T	5/7	10/14
comp25879_c0_seq1	195	A	G	A	5/7	10/14
comp25879_c0_seq1	240	A	A	T	6/6	6/8
comp6841_c0_seq1	5	A	A	C	11/14	2/2
comp5208_c0_seq1	1480	T	C	T	28/28	32/32
comp31330_c0_seq1	370	A	A	G	7/7	4/6
comp31167_c0_seq2	172	T	C	T	6/9	16/18
comp33679_c0_seq1	2528	T	G	T	4/6	19/25
comp22941_c0_seq1	64	A	A	G	9/9	4/4
comp33033_c0_seq4	37	T	G	T	5/6	12/14
comp33033_c0_seq4	47	C	T	C	7/8	12/14
comp33033_c0_seq4	62	C	A	C	9/12	22/28
comp33033_c0_seq4	64	T	G	T	9/12	22/28
comp23832_c0_seq1	283	C	G	C	10/10	16/16
comp31360_c0_seq4	302	A	A	T	5/6	4/6
comp28923_c0_seq2	316	C	C	T	17/17	28/38
comp33493_c0_seq32	369	A	A	T	6/9	4/4
comp30469_c0_seq2	247	A	A	C	34/34	16/16
comp33584_c0_seq4	1412	T	A	T	4/6	9/13
comp33584_c0_seq4	1416	C	G	C	4/6	9/13
comp33584_c0_seq4	1419	G	T	G	4/6	9/13
comp12638_c0_seq1	56	C	C	T	5/7	4/4
comp12638_c0_seq1	62	T	T	C	5/7	4/4
comp12638_c0_seq1	74	T	T	A	6/8	4/4
comp12638_c0_seq1	84	A	A	G	6/8	4/4
comp30975_c0_seq6	71	C	C	A	9/9	8/12
comp33393_c0_seq4	893	A	A	T	7/8	6/6
comp33393_c0_seq4	899	C	C	A	12/12	6/8
comp184148_c0_seq1	139	C	C	T	8/8	4/4
comp33709_c1_seq1	4246	A	G	A	23/23	32/32
comp33177_c0_seq2	4606	A	T	A	12/12	27/27
comp33700_c0_seq1	1167	A	A	C	6/8	4/6
comp33700_c0_seq1	1168	G	G	T	6/8	4/6
comp33700_c0_seq1	1172	C	C	G	6/8	4/6
comp30930_c0_seq1	2	C	G	T	4/6	6/6
comp30930_c0_seq1	25	C	T	C	7/7	8/8
comp28147_c0_seq1	18	T	A	T	4/6	2/2
comp28951_c0_seq1	195	C	C	T	17/24	2/2
comp33659_c0_seq1	1980	T	T	G	6/9	18/26
comp31028_c0_seq1	46	C	C	T	15/20	2/2
comp31028_c0_seq1	64	C	C	A	20/25	6/6
comp31028_c0_seq1	303	G	G	C	28/41	10/12
comp31028_c0_seq1	304	A	A	G	28/41	10/12
comp31028_c0_seq1	334	C	G	C	21/29	8/8
comp16085_c0_seq1	81	G	A	G	4/6	2/2
comp33656_c0_seq27	84	A	G	A	9/13	8/12
comp33656_c0_seq27	91	C	A	C	12/16	8/12
comp33656_c0_seq27	93	G	A	G	12/16	8/12
comp33514_c0_seq37	296	G	G	A	5/7	4/6
comp15287_c0_seq1	769	G	T	G	6/6	16/18
comp33425_c0_seq11	1668	T	C	T	4/6	8/9
comp33425_c0_seq11	1673	G	T	G	4/6	8/8
comp32429_c0_seq3	339	A	G	A	6/7	6/8
comp32429_c0_seq3	366	A	T	A	6/6	7/7
comp32429_c0_seq3	648	C	T	C	4/6	5/7
comp32534_c0_seq7	358	A	T	A	16/21	11/15
comp33595_c0_seq9	83	T	T	C	13/16	10/14
comp33595_c0_seq9	105	C	C	T	13/17	10/14
comp33595_c0_seq9	141	G	G	A	18/24	20/28
comp7718_c0_seq1	257	T	T	C	20/20	22/22
comp24974_c0_seq2	115	A	G	A	9/9	10/10
comp29446_c0_seq1	585	A	G	A	6/7	20/20
comp32945_c0_seq6	541	A	A	G	9/10	12/18
comp32945_c0_seq6	569	T	A	T	8/9	12/16
comp32945_c0_seq6	574	C	T	C	7/8	15/19
comp32945_c0_seq6	577	T	A	T	7/8	16/21
comp32945_c0_seq6	583	T	C	T	4/6	16/18
comp32945_c0_seq6	584	C	T	C	4/6	16/18
comp32945_c0_seq6	586	A	G	A	4/6	17/17
comp26191_c0_seq1	557	A	T	A	4/6	40/42
comp32421_c0_seq13	320	A	T	A	10/10	6/6
comp28784_c0_seq1	623	A	G	A	6/6	18/18
comp30251_c0_seq3	3	C	C	A	6/6	4/4
comp30251_c0_seq3	4	T	T	A	6/6	4/4
comp52214_c0_seq1	4	A	T	A	6/6	4/4
comp150530_c0_seq1	142	T	C	T	4/6	4/6
comp18868_c0_seq1	1548	A	G	A	7/7	26/26
comp33644_c0_seq5	531	T	T	C	12/13	10/14
comp33644_c0_seq5	538	C	C	T	9/10	12/18
comp33644_c0_seq5	812	T	T	C	8/9	4/6
comp33644_c0_seq5	813	G	G	A	8/9	4/6
comp33644_c0_seq5	820	T	T	C	6/7	4/6
comp33644_c0_seq5	823	C	C	T	6/7	4/6
comp33644_c0_seq5	826	A	A	C	5/6	4/6
comp33644_c0_seq5	839	G	G	A	5/6	4/4
comp26961_c0_seq2	272	A	A	G	6/8	8/8
comp337097_c0_seq1	69	C	T	C	4/6	2/2
comp30447_c0_seq1	376	T	T	C	7/7	4/6
comp32404_c0_seq1	581	A	G	A	10/10	10/10
comp32404_c0_seq1	671	T	C	T	8/8	4/4
comp33175_c0_seq2	764	A	A	G	9/11	2/2
comp32052_c0_seq2	1022	A	G	A	7/10	10/10
comp29320_c0_seq1	4	C	C	T	69/92	2/2
comp20762_c0_seq1	338	T	T	C	6/6	2/2
comp33178_c0_seq5	865	C	T	C	6/8	8/8
comp33178_c0_seq5	868	T	G	T	6/7	6/6
comp33178_c0_seq5	874	T	G	T	7/8	4/4
comp33178_c0_seq5	883	A	T	A	8/11	2/2
comp33178_c0_seq5	919	G	T	G	11/16	6/6
comp33178_c0_seq5	928	A	G	A	11/16	6/6
comp33178_c0_seq5	937	T	C	T	10/15	6/6
comp33712_c0_seq4	86	A	A	G	7/10	19/25
comp27033_c0_seq1	363	A	G	A	11/11	7/7
comp32487_c0_seq2	2	C	C	G	6/6	4/6
comp23674_c0_seq1	958	T	C	T	6/6	16/16
comp33640_c0_seq42	686	T	T	G	6/7	2/2
comp33640_c0_seq42	689	T	T	A	6/7	2/2
comp27453_c0_seq1	104	C	T	C	6/6	4/4
comp11629_c0_seq1	18	C	C	T	5/6	2/2
comp33722_c0_seq6	334	T	C	T	43/61	41/59
comp33722_c0_seq6	394	A	A	G	48/67	32/40
comp33722_c0_seq6	427	T	T	C	36/51	36/36
comp33722_c0_seq6	436	C	C	A	30/39	30/42
comp31918_c0_seq1	543	T	T	C	5/6	8/10
comp30882_c0_seq1	1482	G	T	G	6/7	15/17
comp33596_c0_seq2	2286	T	G	T	5/7	4/4
comp31987_c0_seq1	1677	C	T	C	6/8	14/14
comp25740_c0_seq1	321	C	A	C	4/6	8/8
comp32461_c0_seq1	259	C	C	G	9/12	10/10
comp31415_c0_seq1	381	T	T	A	20/22	4/6
comp31415_c0_seq1	412	G	G	A	14/14	4/4
comp31415_c0_seq1	421	C	C	T	11/11	4/4
comp31415_c0_seq1	693	A	A	G	13/15	2/2
comp31415_c0_seq1	701	C	C	T	13/15	2/2
comp28134_c0_seq2	769	C	T	C	7/8	10/10
comp33418_c0_seq1	35	G	A	G	8/11	4/6
comp33724_c0_seq4	156	G	G	A	20/21	4/4
comp33724_c0_seq4	195	A	G	A	28/39	12/14
comp33609_c0_seq6	295	A	G	A	7/7	12/18
comp33609_c0_seq6	297	T	C	T	6/6	12/18
comp33609_c0_seq6	927	C	C	T	6/6	4/6
comp23160_c0_seq1	1912	T	A	T	23/23	32/32
comp32100_c0_seq1	3084	C	C	A	17/17	10/10
comp19019_c0_seq1	297	G	G	A	29/40	13/19
comp19019_c0_seq1	298	A	A	G	29/39	13/19
comp19019_c0_seq1	340	T	T	C	9/10	6/6
comp25912_c0_seq1	4	T	G	T	6/8	2/2
comp32568_c0_seq1	268	C	T	C	5/6	11/13
comp32568_c0_seq1	280	T	C	T	9/9	11/15
comp31258_c0_seq2	73	C	T	C	4/6	6/6
comp33206_c0_seq36	18	A	A	G	8/11	9/11
comp30928_c0_seq1	459	T	C	T	14/21	30/44
comp17542_c0_seq1	27	A	C	A	4/6	16/24
comp33723_c0_seq4	386	C	T	C	8/12	21/24
comp33723_c0_seq4	466	A	A	G	7/10	17/25
comp33723_c0_seq4	895	G	G	A	16/18	15/18
comp33723_c0_seq4	963	A	C	A	12/17	21/23
comp33723_c0_seq4	1129	A	G	A	8/10	20/26
comp33723_c0_seq4	1191	G	A	G	16/24	30/37
comp31839_c0_seq3	206	T	C	T	5/7	12/18
comp31839_c0_seq3	209	T	C	T	5/7	14/20
comp31839_c0_seq3	211	G	A	G	5/7	14/20
comp31839_c0_seq3	215	T	C	T	5/7	12/16
comp33501_c0_seq1	826	G	C	G	7/7	39/39
comp32665_c0_seq1	235	G	A	G	4/6	2/2
comp32665_c0_seq1	238	A	C	A	4/6	2/2
comp32665_c0_seq1	240	G	A	G	4/6	2/2
comp7891_c0_seq1	239	C	C	T	7/10	2/2
comp7891_c0_seq1	242	T	T	G	7/10	2/2
comp29953_c0_seq5	430	T	A	T	5/7	30/40
comp29953_c0_seq5	453	G	T	G	7/8	22/32
comp25136_c0_seq1	468	G	A	G	4/6	6/6
comp18084_c0_seq1	60	T	C	T	5/6	3/3
comp32874_c0_seq27	1342	T	T	G	6/7	3/3
comp32874_c0_seq27	1343	T	T	G	6/7	3/3
comp32874_c0_seq27	1347	T	T	C	6/7	3/3
comp33699_c0_seq1	237	C	C	G	21/21	10/14
comp23864_c0_seq1	90	T	T	C	5/6	2/2
comp6301_c0_seq1	189	G	G	A	49/49	20/20
comp19590_c0_seq1	219	G	T	G	8/8	14/14
comp47778_c0_seq1	45	A	A	C	26/26	4/4
comp27114_c0_seq2	515	C	T	C	13/14	16/16
comp30977_c0_seq7	56	A	A	T	4/6	4/6
comp30977_c0_seq7	57	A	A	G	4/6	4/6
comp33558_c0_seq1	1373	C	T	C	6/6	12/12
comp32451_c0_seq1	1988	A	A	T	6/6	6/6
comp28247_c0_seq1	236	G	G	A	34/34	26/26
comp26331_c0_seq1	199	T	T	C	74/74	10/10
comp175276_c0_seq1	4	T	T	A	10/10	2/2
comp30875_c0_seq1	4	T	A	T	5/7	6/8
comp38350_c0_seq1	5	T	A	T	9/10	4/4
comp29990_c0_seq2	238	G	A	G	6/7	13/19
comp29990_c0_seq2	250	A	G	A	5/6	16/22
comp29990_c0_seq2	253	A	T	A	5/7	17/25
comp29990_c0_seq2	256	C	A	C	5/7	21/27
comp32612_c0_seq2	932	A	A	T	8/8	7/9
comp32612_c0_seq2	938	C	C	G	7/7	7/9
comp32612_c0_seq2	952	T	T	A	6/6	9/11
comp23684_c0_seq1	157	C	C	T	10/14	2/3
comp23684_c0_seq1	158	A	A	G	10/15	2/2
comp23684_c0_seq1	159	T	T	G	10/15	2/3
comp23684_c0_seq1	175	G	G	A	13/18	2/2
comp21858_c0_seq1	114	A	A	G	12/14	2/2
comp33338_c0_seq9	378	A	A	G	5/7	4/6
comp31023_c0_seq7	866	A	G	A	5/7	4/6
comp26623_c0_seq1	18	G	G	T	7/7	4/6
comp33695_c0_seq8	261	T	C	T	11/11	32/32
comp4717_c0_seq1	137	C	C	A	12/12	4/4
comp31650_c0_seq2	284	C	T	C	8/10	2/2
comp8519_c0_seq1	190	G	T	G	8/8	6/6
comp31930_c0_seq1	566	T	T	C	8/8	10/14
comp31930_c0_seq1	569	C	C	A	9/9	14/18
comp31176_c0_seq1	2432	G	A	G	14/14	18/18
comp33030_c0_seq7	193	G	G	A	19/19	14/16
comp33267_c0_seq1	247	A	C	A	11/15	20/22
comp33267_c0_seq1	248	A	G	A	10/14	20/22
comp32671_c0_seq3	111	C	G	C	13/13	18/22
comp32671_c0_seq3	183	A	C	A	5/7	8/12
comp27452_c0_seq1	76	G	A	G	6/6	6/8
comp301892_c0_seq1	177	C	T	C	6/6	6/6
comp25944_c0_seq6	626	G	C	G	4/6	4/6
comp24416_c0_seq1	30	C	C	T	5/7	2/2
comp32729_c0_seq9	447	A	A	C	6/9	6/9
comp13072_c0_seq1	229	A	T	A	6/6	8/8
comp33206_c0_seq3	448	A	T	A	15/20	35/49
comp17645_c0_seq3	53	T	T	C	10/15	2/2
comp29155_c0_seq1	70	A	A	T	78/111	4/4
comp29155_c0_seq1	169	T	T	C	41/44	4/6
comp29155_c0_seq1	179	C	T	C	26/37	4/4
comp41783_c0_seq1	96	A	A	G	9/13	3/3
comp41783_c0_seq1	98	A	A	T	9/12	3/3
comp32582_c0_seq2	1814	C	C	G	17/17	16/16
comp23770_c0_seq1	5	C	C	T	9/9	2/2
comp59237_c0_seq1	207	A	A	C	10/12	2/2
comp31872_c0_seq1	227	A	A	G	5/6	2/2
comp55272_c0_seq1	184	A	A	G	42/42	18/18
comp27878_c0_seq1	80	T	T	A	6/8	8/10
comp9074_c0_seq1	94	C	G	C	6/9	4/6
comp32811_c0_seq1	192	A	A	G	18/26	12/18
comp32811_c0_seq1	788	A	A	G	35/53	12/18
comp18065_c0_seq1	4	C	C	T	8/10	20/29
comp32934_c0_seq1	982	C	A	C	7/7	34/34
comp33221_c0_seq1	213	A	G	A	4/6	8/8
comp33179_c0_seq1	868	C	T	C	20/29	26/32
comp25549_c0_seq2	534	G	G	A	23/23	18/20
comp33142_c0_seq5	64	A	A	G	6/6	10/10
comp33142_c0_seq5	214	T	G	T	6/6	8/10
comp18824_c0_seq2	1592	C	C	T	31/33	29/41
comp18824_c0_seq2	1607	G	G	T	33/36	25/37
comp13346_c0_seq1	686	A	A	G	7/10	6/6
comp13346_c0_seq1	692	C	C	A	6/9	6/6
comp13346_c0_seq1	693	A	A	G	6/9	6/6
comp13346_c0_seq1	698	T	T	G	6/9	6/6
comp31814_c0_seq1	214	G	A	G	6/6	16/16
comp31814_c0_seq1	413	T	C	T	7/9	8/10
comp28834_c0_seq1	84	C	T	C	5/7	8/10
comp33578_c0_seq1	540	A	A	G	17/21	32/46
comp33578_c0_seq1	2959	G	G	C	17/17	8/8
comp30815_c0_seq1	236	G	G	A	9/9	4/4
comp31711_c0_seq2	244	G	G	T	98/115	4/6
comp31711_c0_seq2	262	C	C	A	48/64	4/6
comp19041_c0_seq1	191	A	G	A	21/31	56/56
comp21036_c0_seq1	121	G	G	A	7/8	6/8
comp21036_c0_seq1	154	G	G	A	8/9	4/4
comp21036_c0_seq1	168	T	T	C	9/10	4/4
comp21036_c0_seq1	180	G	G	C	9/10	4/4
comp32688_c0_seq18	122	G	T	G	9/13	18/25
comp32291_c0_seq1	563	G	A	G	7/7	20/20
comp33501_c0_seq14	1342	T	T	C	6/6	4/6
comp9706_c0_seq1	118	G	A	G	6/6	16/16
comp33332_c0_seq11	1003	G	G	A	10/10	18/18
comp30468_c0_seq4	72	C	C	A	26/30	8/12
comp26655_c0_seq1	248	C	T	C	5/7	18/18
comp28067_c0_seq1	293	C	C	T	12/12	12/18
comp33523_c0_seq3	671	G	A	G	10/11	5/7
comp28650_c0_seq1	264	G	A	G	4/6	4/4
comp28650_c0_seq1	269	G	A	G	4/6	4/4
comp31863_c0_seq2	488	C	C	T	32/34	6/7
comp31863_c0_seq2	528	A	A	G	35/43	6/6
comp31863_c0_seq2	530	T	T	A	35/47	6/6
comp32820_c0_seq3	3620	A	G	A	6/6	8/8
comp155168_c0_seq1	134	G	T	G	8/8	8/8
comp28536_c0_seq1	754	G	C	G	10/10	18/18
comp27835_c0_seq1	109	A	A	G	12/12	12/12
comp76429_c0_seq1	101	C	C	T	22/25	4/4
comp76429_c0_seq1	114	A	A	C	31/34	4/6
comp20837_c0_seq2	198	A	T	A	7/7	7/9
comp20837_c0_seq2	201	C	A	C	6/6	7/7
comp27337_c0_seq1	120	A	G	A	12/15	16/24
comp27337_c0_seq1	121	A	G	A	12/15	16/24
comp288247_c0_seq1	86	C	T	C	7/7	6/6
comp288247_c0_seq1	101	A	G	A	8/8	2/2
comp288247_c0_seq1	102	T	C	T	8/8	2/2
comp29676_c0_seq1	673	G	G	C	4/6	24/36
comp29676_c0_seq1	690	T	T	A	4/6	20/30
comp33727_c0_seq14	132	C	T	C	6/9	4/6
comp33727_c0_seq14	468	G	G	A	8/12	2/2
comp24916_c0_seq5	122	G	A	G	15/16	4/4
comp29363_c0_seq1	1318	C	T	C	10/10	26/26
comp8915_c0_seq1	904	C	T	C	6/7	2/2
comp28338_c0_seq2	401	T	A	T	5/7	6/8
comp32793_c1_seq1	231	G	G	A	5/7	4/4
comp33668_c0_seq1	2332	A	A	G	8/8	6/8
comp33668_c0_seq1	2336	A	A	G	8/8	6/8
comp33668_c0_seq1	2339	T	T	C	8/8	6/8
comp33668_c0_seq1	2351	C	C	T	8/8	10/10
comp33668_c0_seq1	2353	G	G	A	8/8	10/10
comp33668_c0_seq1	2356	C	C	T	8/8	10/10
comp33668_c0_seq1	2365	T	T	A	7/7	10/10
comp33668_c0_seq1	2378	A	A	C	7/7	12/12
comp33668_c0_seq1	2384	T	T	A	7/7	12/12
comp33668_c0_seq1	2470	T	C	T	5/6	22/22
comp33668_c0_seq1	4796	G	C	G	5/6	12/14
comp31142_c0_seq1	550	A	G	A	6/6	17/17
comp26890_c0_seq1	819	G	C	G	6/7	12/14
comp33656_c0_seq20	309	G	A	G	5/7	12/14
comp33656_c0_seq20	312	A	G	A	10/13	18/20
comp31217_c0_seq1	556	T	T	G	17/18	10/12
comp24992_c0_seq1	133	T	C	T	9/9	16/18
comp28778_c0_seq1	405	G	C	G	7/7	21/21
comp32033_c0_seq1	26	G	T	G	4/6	2/2
comp32033_c0_seq1	27	C	G	C	4/6	2/2
comp32033_c0_seq1	29	A	G	A	4/6	4/4
comp28179_c0_seq1	81	A	T	A	6/6	16/16
comp31792_c0_seq1	134	A	A	G	12/12	4/4
comp31792_c0_seq1	146	T	T	C	17/17	4/4
comp19360_c0_seq1	193	A	A	G	23/23	4/4
comp27124_c0_seq3	192	A	A	G	8/11	2/2
comp32316_c0_seq1	353	A	G	A	14/14	28/30
comp26621_c0_seq1	617	C	A	C	4/6	8/10
comp26621_c0_seq1	618	A	G	A	4/6	8/10
comp32088_c0_seq1	471	A	A	C	6/6	10/12
comp31888_c0_seq6	19	A	A	G	7/10	4/6
comp33417_c1_seq2	7465	T	T	C	76/99	2/2
comp33417_c1_seq2	7497	A	A	T	107/155	2/2
comp33417_c1_seq2	7901	A	A	G	92/110	4/4
comp33417_c1_seq2	7942	C	C	T	59/72	4/4
comp12454_c0_seq1	60	G	G	A	7/7	6/6
comp24242_c0_seq1	103	A	G	A	7/10	10/14
comp24242_c0_seq1	104	C	A	C	7/10	10/14
comp15446_c0_seq1	159	C	T	C	14/14	24/24
comp33521_c0_seq15	317	C	C	T	5/6	5/7
comp33521_c0_seq15	2194	T	C	T	12/16	20/23
comp33521_c0_seq15	2202	T	C	T	12/16	12/17
comp33521_c0_seq15	2203	T	C	T	12/16	11/15
comp6811_c0_seq1	75	A	A	G	12/12	6/6
comp6811_c0_seq1	171	A	A	C	55/55	52/53
comp31671_c0_seq1	10	T	C	T	31/38	52/58
comp13739_c0_seq1	128	T	C	T	4/6	4/6
comp30339_c0_seq1	409	T	C	T	4/6	12/13
comp30339_c0_seq1	418	T	C	T	5/7	10/10
comp30339_c0_seq1	442	G	C	G	5/7	16/16
comp41629_c0_seq1	168	A	T	A	29/39	74/74
comp43882_c0_seq1	4	T	T	A	6/9	12/18
comp26782_c0_seq3	209	C	C	T	4/6	4/6
comp17779_c0_seq1	279	C	A	C	15/15	20/20
comp128705_c0_seq1	206	G	G	C	6/6	4/4
comp128705_c0_seq1	207	T	T	G	6/6	4/4
comp128705_c0_seq1	208	T	T	C	6/6	4/4
comp19401_c0_seq1	63	A	G	A	7/7	6/8
comp6972_c0_seq1	66	T	G	T	6/6	14/14
comp18667_c0_seq1	197	T	T	C	28/28	4/4
comp8312_c0_seq1	437	C	T	C	4/6	6/6
comp33521_c0_seq3	6289	T	C	T	7/7	10/13
comp32833_c0_seq1	32	G	C	G	5/6	6/8
comp33644_c0_seq1	220	A	G	A	5/7	10/10
comp33644_c0_seq1	225	C	A	C	6/8	12/12
comp33644_c0_seq1	232	G	A	G	6/7	10/10
comp33644_c0_seq1	235	C	G	C	5/7	6/6
comp33595_c0_seq14	115	T	C	T	6/8	10/14
comp32216_c0_seq4	694	A	A	G	48/53	9/9
comp28942_c0_seq1	45	A	C	A	10/10	2/2
comp33477_c0_seq1	1896	C	T	C	10/10	22/22
comp33477_c0_seq1	2585	T	C	T	8/8	6/6
comp32688_c0_seq13	129	C	A	C	6/6	12/16
comp33492_c1_seq18	473	C	C	T	10/11	8/12
comp33492_c1_seq18	513	T	C	T	15/20	54/70
comp33492_c1_seq18	528	T	C	T	13/19	66/90
comp31985_c0_seq1	16	T	A	T	11/15	2/2
comp22081_c0_seq1	276	A	A	G	12/12	14/18
comp31514_c0_seq1	945	T	G	T	9/11	14/20
comp31514_c0_seq1	954	C	T	C	7/9	18/24
comp31514_c0_seq1	967	G	T	G	6/8	16/20
comp551019_c0_seq1	148	C	C	T	4/6	2/2
comp31524_c0_seq1	3039	T	C	T	6/6	29/29
comp20598_c0_seq1	177	C	C	A	9/9	2/2
comp33722_c0_seq12	101	A	A	G	15/19	6/6
comp33722_c0_seq12	111	A	A	G	15/19	7/9
comp33722_c0_seq12	123	A	A	G	20/24	9/11
comp33722_c0_seq12	177	T	T	C	11/15	21/28
comp33722_c0_seq12	229	G	A	G	5/7	21/21
comp33437_c0_seq1	2095	A	C	A	7/9	34/42
comp33645_c0_seq24	973	T	C	T	14/17	12/17
comp28907_c0_seq1	115	G	G	T	7/10	10/12
comp28907_c0_seq1	122	A	A	G	13/13	12/14
comp28907_c0_seq1	125	G	G	A	13/13	12/14
comp28907_c0_seq1	149	T	T	C	14/15	20/24
comp28907_c0_seq1	152	C	C	T	14/15	18/22
comp28907_c0_seq1	155	A	A	T	15/16	20/24
comp28907_c0_seq1	160	G	G	T	15/16	20/24
comp28907_c0_seq1	173	C	C	G	15/17	18/22
comp28907_c0_seq1	199	C	G	C	13/17	18/22
comp33615_c0_seq11	112	A	G	A	6/6	8/8
comp105630_c0_seq1	25	T	T	C	8/9	6/6
comp31392_c0_seq3	166	A	A	T	7/7	8/10
comp32787_c0_seq1	1277	G	G	A	35/44	37/51
comp32787_c0_seq1	1286	G	G	A	34/43	35/49
comp33417_c1_seq1	7871	T	C	T	13/13	2/2
comp33417_c1_seq1	8297	T	T	C	128/129	2/2
comp33417_c1_seq1	8298	G	G	C	136/136	2/2
comp33417_c1_seq1	8360	A	A	G	82/103	8/8
comp33417_c1_seq1	8381	A	A	T	59/72	6/6
comp33417_c1_seq1	8382	T	T	C	58/72	6/6
comp33417_c1_seq1	8401	C	C	T	45/62	2/2
comp29141_c0_seq1	1066	T	G	T	19/19	24/24
comp31882_c0_seq1	420	T	C	T	7/10	4/6
comp33137_c0_seq1	255	T	T	C	144/198	16/24
comp23563_c0_seq1	4	G	G	T	5/6	2/2
comp25188_c0_seq1	792	C	C	T	8/8	8/8
comp31004_c0_seq1	698	C	G	C	9/9	20/20
comp31711_c0_seq4	199	C	T	C	5/6	2/2
comp31711_c0_seq4	204	A	G	A	5/6	2/2
comp32445_c0_seq7	220	T	C	T	9/11	26/28
comp33652_c0_seq6	1073	T	T	G	17/18	24/24
comp33652_c0_seq6	1853	G	A	G	4/6	10/10
comp32730_c0_seq1	100	C	T	C	8/12	33/38
comp30059_c0_seq1	447	T	T	C	7/8	7/9
comp30059_c0_seq1	465	C	C	T	10/12	7/9
comp30059_c0_seq1	467	T	T	C	10/12	8/10
comp30059_c0_seq1	504	T	T	G	8/9	6/8
comp33727_c0_seq12	487	G	G	A	27/35	4/6
comp33727_c0_seq12	493	C	C	T	23/32	6/6
comp33727_c0_seq12	499	T	T	C	23/32	6/6
comp29129_c0_seq1	125	C	C	G	10/11	2/2
comp29129_c0_seq1	141	A	A	G	8/8	2/2
comp30590_c0_seq1	252	A	A	C	8/12	6/8
comp33566_c0_seq3	327	T	C	T	7/7	12/12
comp33566_c0_seq3	1635	G	T	G	24/36	37/47
comp33566_c0_seq3	1676	T	T	C	27/33	18/24
comp31258_c0_seq1	351	C	T	C	12/15	16/16
comp19639_c0_seq1	143	A	A	C	7/7	4/4
comp22658_c0_seq1	347	C	G	C	9/10	16/18
comp69707_c0_seq1	3	G	G	T	12/15	2/2
comp32294_c1_seq5	1304	T	A	T	7/9	5/5
comp6751_c0_seq1	4	A	A	T	8/8	1/1
comp33371_c0_seq19	65	T	T	C	7/10	4/5
comp32829_c0_seq1	479	G	C	G	11/11	26/26
comp31133_c0_seq1	776	G	G	T	24/24	30/32
comp27170_c0_seq1	44	T	T	C	227/288	12/18
comp33521_c0_seq9	4774	T	C	T	9/12	17/23
comp11413_c0_seq1	112	A	G	A	7/7	12/13
comp30712_c0_seq1	677	A	G	A	7/7	8/8
comp5027_c0_seq1	254	T	C	T	6/6	4/4
comp27341_c1_seq1	754	A	A	G	6/8	2/2
comp27341_c1_seq1	766	A	A	G	6/9	2/2
comp27341_c1_seq1	775	G	G	C	6/9	2/2
comp24336_c0_seq1	266	C	C	T	9/9	12/12
comp168599_c0_seq1	120	T	T	G	4/6	6/8
comp25034_c0_seq1	19	G	C	G	6/6	12/12
comp33696_c0_seq4	546	T	C	T	5/6	13/17
comp125040_c0_seq1	439	C	T	C	4/6	2/2
comp103319_c0_seq1	4	A	A	T	6/7	8/10
comp26991_c0_seq2	324	C	C	A	4/6	4/4
comp26991_c0_seq2	325	A	A	C	5/6	4/4
comp19453_c0_seq1	63	C	T	C	4/6	4/6
comp31581_c0_seq2	190	A	C	A	4/6	4/4
comp15575_c0_seq1	2097	G	A	G	15/15	40/40
comp30405_c0_seq1	331	A	G	A	12/12	30/30
comp31083_c0_seq1	748	T	C	T	5/7	12/16
comp31083_c0_seq1	751	A	T	A	5/7	12/16
comp31083_c0_seq1	853	G	G	A	6/9	16/20
comp31083_c0_seq1	859	A	A	T	7/9	16/20
comp31083_c0_seq1	871	G	G	A	5/7	12/16
comp31083_c0_seq1	876	G	G	A	4/6	12/18
comp31083_c0_seq1	877	C	C	T	4/6	12/18
comp21969_c0_seq1	666	A	A	G	9/9	14/14
comp29417_c0_seq1	364	C	C	T	12/12	10/10
comp31700_c0_seq5	40	T	T	C	16/24	4/6
comp19909_c0_seq1	219	C	T	C	8/10	4/6
comp33644_c0_seq2	322	C	T	C	21/28	21/31
comp33644_c0_seq2	469	A	A	G	9/11	2/2
comp33644_c0_seq2	475	G	G	A	9/11	2/2
comp29732_c0_seq2	1143	C	A	C	17/20	20/26
comp29732_c0_seq2	1152	C	T	C	20/21	20/26
comp29732_c0_seq2	1155	C	T	C	20/21	22/28
comp29732_c0_seq2	1167	A	G	A	20/21	16/24
comp29732_c0_seq2	1176	A	G	A	20/21	16/22
comp29732_c0_seq2	1179	G	A	G	20/21	14/20
comp29732_c0_seq2	1191	A	G	A	20/21	12/18
comp29732_c0_seq2	1194	C	T	C	20/21	12/18
comp28401_c0_seq1	186	A	T	A	7/7	8/8
comp28401_c0_seq1	700	G	A	G	9/9	16/16
comp30727_c0_seq1	383	G	A	G	6/6	48/48
comp32419_c0_seq13	826	A	T	A	17/25	8/8
comp32419_c0_seq13	836	T	T	G	24/24	6/6
comp47419_c0_seq1	49	T	G	T	5/7	8/8
comp47419_c0_seq1	56	T	C	T	6/7	8/8
comp47419_c0_seq1	60	C	A	C	5/7	8/8
comp47419_c0_seq1	71	A	G	A	5/7	8/8
comp47419_c0_seq1	74	G	A	G	5/7	8/8
comp47419_c0_seq1	169	T	C	T	4/6	6/6
comp32430_c0_seq15	63	A	A	G	25/29	16/22
comp29784_c0_seq1	128	T	C	T	14/14	39/39
comp31260_c0_seq2	203	C	C	T	96/134	2/2
comp30183_c0_seq2	84	A	C	A	5/7	4/6
comp30183_c0_seq2	86	C	G	C	4/6	4/6
comp30183_c0_seq2	102	T	C	T	4/6	4/4
comp30183_c0_seq2	105	T	C	T	4/6	4/4
comp27975_c0_seq1	82	A	G	A	13/13	22/22
comp32179_c0_seq2	637	C	C	T	6/8	10/15
comp32179_c0_seq2	1219	C	C	T	29/39	28/28
comp5560_c0_seq1	119	A	G	A	7/10	18/26
comp33384_c0_seq2	1340	C	T	C	16/16	21/21
comp21759_c0_seq1	442	A	A	T	11/11	4/4
comp30805_c0_seq1	508	G	T	G	7/7	24/24
comp32570_c0_seq3	5	G	C	G	4/6	2/2
comp33702_c0_seq4	624	C	C	T	8/10	9/11
comp31222_c0_seq1	494	A	T	A	18/27	31/31
comp26501_c0_seq1	83	A	A	G	7/9	2/2
comp26501_c0_seq1	101	T	T	A	9/10	4/4
comp26501_c0_seq1	143	T	T	C	24/34	4/6
comp26501_c0_seq1	672	T	T	G	52/60	4/6
comp26501_c0_seq1	835	T	T	C	35/47	4/4
comp31030_c0_seq1	1295	A	A	G	10/15	8/10
comp31030_c0_seq1	1298	A	A	G	10/15	6/8
comp29962_c0_seq1	674	G	T	G	11/11	28/28
comp32664_c0_seq4	622	C	C	T	27/27	14/14
comp10346_c0_seq1	78	G	G	C	11/12	4/6
comp10346_c0_seq1	92	A	A	T	12/13	4/6
comp10346_c0_seq1	139	T	T	A	11/14	4/6
comp10346_c0_seq1	142	C	C	G	10/13	4/6
comp10346_c0_seq1	160	G	G	C	8/10	4/6
comp27954_c0_seq2	123	C	C	T	6/6	6/8
comp27954_c0_seq2	126	A	A	T	6/6	6/8
comp33506_c0_seq5	4	G	A	G	4/6	3/4
comp18732_c0_seq1	98	G	G	A	10/13	12/18
comp28410_c0_seq2	1227	A	T	A	10/10	7/7
comp33157_c0_seq1	200	A	G	A	5/7	15/21
comp33478_c0_seq10	140	T	A	T	6/7	10/14
comp33478_c0_seq10	141	G	T	G	6/7	10/14
comp26929_c0_seq1	9	C	T	C	5/6	5/6
comp178986_c0_seq1	12	G	G	C	6/7	2/2
comp28370_c0_seq1	131	C	C	T	12/17	2/2
comp32959_c0_seq2	1473	C	A	C	8/12	35/39
comp29779_c0_seq4	1430	T	T	A	18/18	36/36
comp10270_c0_seq1	111	A	T	A	9/12	22/22
comp32536_c0_seq2	5	C	C	A	10/10	8/10
comp29312_c0_seq1	146	A	C	A	6/6	6/6
comp29312_c0_seq1	499	A	A	G	7/7	4/6
comp31176_c0_seq5	2248	G	A	G	15/15	18/18
comp33727_c0_seq1	272	C	C	A	8/9	2/2
comp33727_c0_seq1	580	A	A	T	8/12	1/1
comp33727_c0_seq1	775	G	G	A	30/37	2/2
comp33727_c0_seq1	968	A	A	G	24/31	2/2
comp33727_c0_seq1	969	A	A	C	26/35	2/2
comp33727_c0_seq1	1360	C	C	T	26/31	2/2
comp33727_c0_seq1	1375	G	G	A	28/33	2/2
comp33727_c0_seq1	2003	C	C	A	31/45	2/2
comp33727_c0_seq1	2005	C	C	T	29/40	2/2
comp33727_c0_seq1	2008	G	G	A	32/42	2/2
comp24565_c0_seq1	117	T	T	G	6/6	4/4
comp18040_c0_seq1	296	T	T	G	6/6	8/12
comp31730_c0_seq3	1272	T	G	T	6/6	112/127
comp31730_c0_seq3	1963	G	T	G	7/9	90/90
comp31730_c0_seq3	1981	G	T	G	10/12	76/80
comp31730_c0_seq3	2008	T	C	T	8/10	86/93
comp31730_c0_seq3	2010	C	A	C	8/10	94/94
comp31730_c0_seq3	2035	T	C	T	5/6	73/78
comp31730_c0_seq3	2038	G	A	G	5/6	71/76
comp31730_c0_seq3	2041	A	G	A	5/6	73/80
comp136931_c0_seq1	205	T	T	G	15/17	2/2
comp19890_c0_seq1	485	T	A	T	7/7	10/10
comp19890_c0_seq1	490	G	T	G	8/8	10/10
comp19890_c0_seq1	492	T	G	T	7/7	8/8
comp19890_c0_seq1	493	A	C	A	8/8	8/8
comp19890_c0_seq1	525	C	C	T	10/10	6/8
comp19890_c0_seq1	528	T	T	C	10/10	4/6
comp19890_c0_seq1	529	G	G	A	10/10	4/6
comp19890_c0_seq1	531	C	C	A	11/11	4/6
comp19890_c0_seq1	534	C	C	T	11/11	6/8
comp19890_c0_seq1	537	C	C	T	11/11	4/6
comp19890_c0_seq1	546	G	G	T	9/9	4/6
comp19890_c0_seq1	549	T	T	C	8/8	4/6
comp9685_c0_seq1	118	A	A	C	72/77	24/24
comp27833_c0_seq2	512	G	C	G	5/6	13/17
comp27833_c0_seq2	515	T	C	T	5/6	15/19
comp27833_c0_seq2	518	T	C	T	5/6	15/19
comp27833_c0_seq2	754	T	T	C	12/12	8/8
comp33502_c0_seq2	2375	G	T	G	18/18	24/24
comp31788_c0_seq1	66	C	G	C	11/16	28/30
comp10424_c0_seq1	169	T	T	C	5/7	5/7
comp5633_c0_seq1	152	C	C	T	9/11	4/6
comp31872_c0_seq4	46	T	T	G	82/83	5/7
comp31872_c0_seq4	62	A	A	C	102/112	5/7
comp31872_c0_seq4	96	C	C	G	142/170	15/22
comp33608_c0_seq5	94	A	G	A	10/13	4/6
comp24449_c1_seq1	1157	T	T	C	18/18	8/8
comp24449_c1_seq1	1262	C	T	C	7/10	12/12
comp24449_c1_seq1	1271	G	A	G	8/12	18/18
comp33051_c0_seq12	336	T	C	T	6/6	20/20
comp32935_c0_seq9	641	T	T	C	12/12	16/16
comp27114_c0_seq1	968	C	T	C	14/15	6/6
comp23290_c0_seq1	903	G	A	G	11/11	1/1
comp32182_c0_seq1	1732	C	G	C	6/6	6/8
comp21878_c0_seq1	67	G	G	T	8/10	4/6
comp23983_c0_seq1	74	G	G	A	28/28	22/22
comp33157_c0_seq2	71	A	G	A	6/7	6/8
comp30713_c0_seq1	611	A	A	T	18/18	12/12
comp56851_c0_seq1	4	G	G	A	11/16	4/4
comp30508_c0_seq1	180	T	T	C	23/29	2/2
comp33068_c0_seq5	3	T	T	G	5/7	4/6
comp33727_c0_seq9	619	A	A	G	8/12	2/3
comp33727_c0_seq9	639	G	G	A	10/14	3/3
comp33727_c0_seq9	923	C	C	T	14/18	2/2
comp33727_c0_seq9	932	G	G	A	12/18	2/2
comp33727_c0_seq9	977	T	T	C	9/12	2/2
comp32831_c0_seq4	1944	C	T	C	5/7	32/48
comp28030_c0_seq1	268	T	A	T	9/9	58/58
comp32820_c0_seq2	3876	G	C	G	7/7	20/20
comp28791_c0_seq1	301	C	C	T	6/9	20/30
comp33501_c0_seq2	826	G	C	G	11/11	25/25
comp31810_c0_seq2	1528	T	C	T	5/6	8/8
comp33426_c0_seq1	475	C	C	A	15/21	30/40
comp33426_c0_seq1	479	G	G	A	16/22	30/38
comp33426_c0_seq1	491	G	G	A	19/25	32/44
comp33426_c0_seq1	509	G	G	C	17/24	34/42
comp33426_c0_seq1	510	C	C	A	17/24	33/43
comp33417_c1_seq14	117	T	T	A	19/22	2/2
comp33417_c1_seq14	127	A	A	C	24/35	4/4
comp33417_c1_seq14	255	C	C	T	61/72	4/4
comp33427_c0_seq26	175	G	G	A	6/7	8/10
comp28742_c0_seq5	1394	A	T	A	8/8	21/21
comp32308_c0_seq1	1750	C	T	C	18/26	56/72
comp26630_c0_seq1	307	C	G	C	29/37	8/10
comp41752_c0_seq1	482	C	C	T	20/20	28/28
comp33415_c0_seq20	91	A	C	A	7/10	2/2
comp12379_c0_seq1	142	A	A	G	5/7	4/4
comp33502_c0_seq1	2400	G	T	G	19/19	26/26
comp31733_c0_seq9	154	A	A	G	8/12	19/28
comp30246_c0_seq1	202	G	G	C	87/113	42/58
comp30246_c0_seq1	253	C	C	T	59/88	37/52
comp33055_c0_seq5	133	C	C	A	31/38	36/50
comp33604_c0_seq2	422	A	G	A	11/12	20/30
comp33604_c0_seq2	471	G	G	A	7/8	12/18
comp33604_c0_seq2	472	G	G	A	7/8	12/18
comp13158_c0_seq1	305	A	T	A	6/6	7/7
comp33555_c0_seq16	452	T	T	C	16/22	17/25
comp33555_c0_seq16	453	G	G	A	16/22	17/23
comp33555_c0_seq16	495	T	T	G	9/9	13/15
comp33555_c0_seq16	501	G	G	A	15/16	9/13
comp33555_c0_seq16	507	G	G	T	13/14	13/15
comp33555_c0_seq16	537	C	C	A	9/13	6/9
comp19930_c0_seq1	173	A	G	A	8/8	12/12
comp31232_c0_seq2	1153	G	A	G	7/8	10/14
comp31232_c0_seq2	1155	C	T	C	7/8	10/14
comp31232_c0_seq2	1160	G	C	G	11/12	10/14
comp31232_c0_seq2	1192	C	C	T	13/13	10/14
comp31232_c0_seq2	1195	A	A	G	13/13	10/14
comp31232_c0_seq2	1224	T	T	C	11/11	8/12
comp31232_c0_seq2	1225	G	G	T	11/11	8/12
comp32089_c0_seq4	284	A	A	G	18/27	2/2
comp17680_c0_seq1	297	A	A	G	48/48	4/6
comp17680_c0_seq1	336	G	G	A	20/26	4/6
comp25563_c0_seq1	460	C	C	T	32/45	38/53
comp25563_c0_seq1	466	A	A	T	34/46	34/51
comp31017_c0_seq4	1943	C	C	T	6/6	4/4
comp33485_c0_seq1	1217	T	T	C	8/9	6/9
comp33485_c0_seq1	1226	G	G	A	10/11	6/9
comp33485_c0_seq1	1232	A	A	T	12/13	6/9
comp33485_c0_seq1	1241	T	T	C	12/13	6/9
comp33485_c0_seq1	1242	G	G	A	12/13	6/9
comp33485_c0_seq1	1243	A	A	G	12/13	6/9
comp33485_c0_seq1	1246	G	G	A	13/14	6/9
comp12098_c0_seq1	112	A	A	G	4/6	4/6
comp32018_c0_seq1	1173	C	C	G	11/12	15/15
comp26767_c0_seq1	310	A	G	A	12/12	14/14
comp29886_c0_seq1	157	A	G	A	10/10	82/90
comp32820_c0_seq15	1785	G	C	G	7/7	21/21
comp27815_c0_seq1	3	G	G	C	8/10	2/2
comp23051_c0_seq1	357	G	T	G	12/16	6/8
comp23051_c0_seq1	385	C	T	C	9/13	6/8
comp23051_c0_seq1	386	C	C	A	9/13	4/6
comp23051_c0_seq1	395	T	C	T	6/6	4/6
comp23484_c0_seq1	387	G	A	G	6/6	48/48
comp33595_c0_seq1	218	T	T	C	8/9	8/10
comp33595_c0_seq1	255	A	G	A	5/7	10/14
comp33595_c0_seq1	259	T	C	T	5/7	12/14
comp33595_c0_seq1	262	C	T	C	5/7	14/16
comp18041_c0_seq1	49	A	A	T	18/19	4/4
comp33360_c0_seq1	399	C	G	C	8/8	24/25
comp15082_c0_seq1	186	T	A	T	6/6	2/2
comp145947_c0_seq1	94	T	T	C	11/12	14/18
comp32363_c0_seq4	275	T	A	T	5/6	13/13
comp32363_c0_seq4	308	G	A	G	6/8	18/20
comp32363_c0_seq4	311	G	A	G	6/8	18/18
comp32363_c0_seq4	313	A	G	A	6/8	18/18
comp32363_c0_seq4	317	C	T	C	6/8	18/18
comp32363_c0_seq4	323	T	C	T	6/8	16/16
comp32363_c0_seq4	326	G	A	G	6/8	16/16
comp32363_c0_seq4	347	T	C	T	6/8	14/14
comp242098_c0_seq1	2	G	T	G	6/6	2/2
comp20674_c0_seq1	198	G	A	G	6/9	10/14
comp28975_c0_seq2	196	T	T	C	17/20	4/4
comp33556_c0_seq25	905	A	A	C	9/10	4/6
comp33556_c0_seq25	923	A	A	G	10/13	4/6
comp33629_c0_seq1	182	G	C	G	4/6	6/9
comp33629_c0_seq1	195	C	G	C	7/9	4/4
comp33629_c0_seq1	200	G	A	G	7/9	2/2
comp33629_c0_seq1	209	A	T	A	7/9	2/2
comp33629_c0_seq1	210	T	C	T	7/9	2/2
comp54461_c0_seq1	4	G	G	T	11/13	14/20
comp32950_c0_seq1	2274	C	C	T	19/21	12/12
comp28596_c0_seq1	557	T	C	T	4/6	18/22
comp311354_c0_seq1	71	C	C	T	5/6	2/2
comp19823_c0_seq1	398	C	T	C	7/7	6/6
comp15502_c0_seq1	91	A	T	A	10/10	14/14
comp31260_c0_seq5	48	T	T	C	155/202	6/8
comp23767_c0_seq1	412	A	T	A	5/6	5/5
comp23767_c0_seq1	415	C	T	C	7/8	5/5
comp23767_c0_seq1	428	G	A	G	5/6	7/7
comp23767_c0_seq1	430	T	G	T	5/6	7/7
comp25594_c0_seq1	958	A	G	A	33/33	34/34
comp96888_c0_seq1	4	G	C	A	4/6	2/2
comp33724_c0_seq3	225	G	G	T	12/16	25/29
comp33724_c0_seq3	231	A	A	G	22/26	25/29
comp33724_c0_seq3	282	A	A	G	85/102	49/62
comp33555_c0_seq38	584	T	T	A	4/6	17/22
comp33555_c0_seq38	762	A	A	T	10/10	4/5
comp29834_c0_seq1	3084	G	G	C	4/6	2/2
comp33710_c0_seq1	5094	T	G	T	14/21	46/69
comp19936_c0_seq1	178	A	G	A	6/8	12/14
comp33719_c0_seq1	131	C	A	C	7/9	47/53
comp29432_c0_seq3	1038	C	C	G	5/7	2/3
comp29432_c0_seq3	1041	T	T	G	4/6	4/5
comp29432_c0_seq3	1050	G	G	T	4/6	4/5
comp29432_c0_seq3	1053	G	G	A	4/6	4/5
comp175643_c0_seq1	147	C	T	C	5/6	8/8
comp26490_c0_seq1	252	T	T	A	11/11	8/12
comp26490_c0_seq1	292	T	C	T	11/11	10/12
comp26490_c0_seq1	297	C	T	C	10/10	10/12
comp26490_c0_seq1	307	C	T	C	10/10	10/12
comp26490_c0_seq1	318	T	G	T	10/10	10/12
comp26490_c0_seq1	334	A	C	A	9/9	10/12
comp26490_c0_seq1	336	G	A	G	9/9	10/10
comp26490_c0_seq1	354	C	A	C	7/7	8/8
comp30833_c0_seq2	1198	T	C	T	8/8	12/12
comp32916_c0_seq2	2029	G	G	A	38/38	35/47
comp5125_c0_seq1	139	T	C	T	9/9	4/4
comp31231_c1_seq1	104	A	A	G	9/12	8/8
comp31231_c1_seq1	113	A	A	T	10/13	8/10
comp32751_c0_seq2	1056	T	T	G	10/13	4/6
comp32751_c0_seq2	1059	G	G	A	10/13	4/5
comp30280_c0_seq2	282	A	G	A	9/9	7/7
comp13801_c0_seq1	640	C	G	C	5/6	2/2
comp13801_c0_seq1	641	T	A	T	5/6	2/2
comp30664_c0_seq2	128	A	A	T	23/28	4/4
comp31925_c0_seq1	662	G	C	G	13/18	42/42
comp33496_c0_seq35	111	A	G	A	4/6	14/14
comp33427_c0_seq1	400	C	C	G	5/6	7/7
comp33555_c0_seq6	355	C	C	A	10/10	7/9
comp33555_c0_seq6	364	T	T	C	5/6	7/9
comp27555_c0_seq1	178	T	T	C	38/56	1/1
comp27555_c0_seq1	189	T	T	G	31/46	1/1
comp10025_c0_seq1	133	T	T	C	14/14	4/4
comp10025_c0_seq1	197	C	C	T	18/20	4/4
comp32283_c0_seq6	128	T	C	T	9/9	35/35
comp32283_c0_seq6	843	T	G	T	9/9	4/5
comp33636_c0_seq5	319	C	C	G	6/7	3/3
comp31423_c0_seq1	1693	G	A	G	10/10	18/18
comp31155_c0_seq1	32	G	C	G	5/7	8/12
comp21995_c0_seq1	175	G	G	A	25/33	2/2
comp21995_c0_seq1	202	A	A	G	21/31	2/2
comp29743_c0_seq1	62	C	C	T	22/28	10/10
comp29743_c0_seq1	79	A	A	C	28/39	10/12
comp29743_c0_seq1	82	A	A	C	35/42	10/12
comp29743_c0_seq1	107	T	T	C	47/58	6/8
comp33543_c0_seq7	74	T	T	C	10/14	14/14
comp29928_c0_seq1	268	T	T	A	8/9	10/14
comp29928_c0_seq1	275	A	A	G	8/9	10/14
comp33088_c0_seq13	533	A	A	G	10/10	13/13
comp32668_c0_seq1	1755	T	A	T	91/131	134/200
comp27776_c0_seq1	114	A	A	C	4/6	6/8
comp27776_c0_seq1	115	C	C	G	4/6	6/8
comp27776_c0_seq1	229	T	C	T	4/6	24/34
comp25162_c0_seq1	125	A	C	A	8/10	12/12
comp25162_c0_seq1	127	C	T	C	8/9	10/12
comp25162_c0_seq1	129	A	G	A	9/10	10/12
comp25162_c0_seq1	149	A	G	A	7/8	8/8
comp25162_c0_seq1	158	G	A	G	6/7	6/6
comp18596_c0_seq1	164	A	A	T	21/21	16/16
comp33396_c1_seq3	34	T	T	A	6/7	4/6
comp33396_c1_seq3	54	A	A	G	7/8	4/6
comp33396_c1_seq3	78	G	G	A	7/8	6/8
comp33396_c1_seq3	81	A	A	T	7/8	6/8
comp33396_c1_seq3	84	T	T	A	8/10	8/12
comp33396_c1_seq3	117	C	C	A	7/8	10/14
comp33396_c1_seq3	126	A	A	G	8/10	10/14
comp33396_c1_seq3	134	A	A	C	4/6	8/12
comp33396_c1_seq3	776	T	G	T	17/24	13/19
comp33396_c1_seq3	781	C	G	C	16/23	13/19
comp33396_c1_seq3	1519	G	G	A	12/17	12/16
comp33396_c1_seq3	1523	A	A	G	12/17	10/14
comp4895_c0_seq1	216	T	T	A	8/8	4/4
comp4895_c0_seq1	217	T	T	G	8/8	4/4
comp36365_c0_seq1	4	A	C	A	4/6	20/28
comp29372_c0_seq1	747	A	A	G	10/10	14/14
comp5527_c0_seq1	4	A	C	A	5/7	9/11
comp33721_c0_seq1	8320	G	G	T	13/19	21/28
comp33178_c0_seq4	1240	A	T	A	5/7	4/6
comp33178_c0_seq4	1294	T	C	T	6/9	6/6
comp20169_c0_seq1	94	T	C	T	10/10	10/10
comp3829_c0_seq1	344	T	C	T	6/8	6/8
comp31909_c0_seq3	1613	C	C	T	4/6	6/8
comp25236_c0_seq1	4	T	T	A	8/9	4/4
comp24142_c0_seq1	214	C	C	T	14/15	16/16
comp32878_c0_seq2	648	G	A	G	6/8	27/27
comp33327_c0_seq3	250	A	A	G	51/75	8/12
comp33327_c0_seq3	305	C	C	T	26/34	6/8
comp33327_c0_seq3	338	G	G	C	7/9	4/6
comp32783_c0_seq8	219	T	C	T	5/7	10/10
comp19103_c0_seq1	32	A	C	A	11/11	12/12
comp31217_c0_seq9	147	C	T	C	7/8	16/16
comp72726_c0_seq1	540	A	A	G	8/8	2/2
comp18249_c0_seq1	262	G	A	G	7/10	14/18
comp20830_c0_seq1	189	C	C	A	11/11	10/10
comp8034_c0_seq1	148	T	T	A	6/6	2/2
comp18193_c0_seq1	182	A	G	A	10/11	18/18
comp30538_c0_seq1	198	T	A	T	8/12	18/20
comp33719_c0_seq15	168	T	C	T	5/7	2/3
comp33719_c0_seq15	170	T	C	T	5/7	2/3
comp32018_c0_seq3	519	A	A	T	5/6	9/13
comp32018_c0_seq3	1152	C	C	G	11/12	6/6
comp21172_c0_seq1	95	G	C	G	6/6	10/14
comp30851_c0_seq1	784	A	A	T	7/7	8/12
comp30851_c0_seq1	789	A	A	G	7/7	8/12
comp30851_c0_seq1	792	T	T	A	7/7	8/12
comp33695_c0_seq5	779	C	C	T	27/37	2/2
comp33177_c0_seq4	4558	A	T	A	14/14	22/22
comp32797_c0_seq11	135	T	T	C	12/16	12/17
comp30204_c0_seq1	243	T	C	T	17/17	30/30
comp31734_c0_seq1	281	A	A	G	8/8	16/18
comp9432_c0_seq1	254	T	A	T	10/10	12/12
comp32935_c0_seq1	641	T	T	C	8/8	6/6
comp33687_c0_seq2	3061	T	T	G	9/13	14/20
comp160838_c0_seq1	25	G	G	C	10/11	1/1
comp32639_c0_seq1	2130	G	T	G	9/9	16/16
comp27729_c0_seq1	455	A	G	A	11/11	6/6
comp27729_c0_seq1	482	T	T	G	9/9	12/12
comp27729_c0_seq1	487	A	A	G	7/7	12/12
comp27729_c0_seq1	494	G	G	A	7/7	14/14
comp33530_c0_seq3	2914	A	T	A	7/10	7/9
comp29903_c0_seq1	367	G	A	G	4/6	12/12
comp29903_c0_seq1	446	C	C	T	9/9	6/6
comp32899_c0_seq4	480	T	T	G	6/8	8/10
comp32899_c0_seq4	492	A	A	T	8/10	8/12
comp31781_c0_seq1	103	A	A	C	7/7	10/10
comp25883_c0_seq2	4	T	A	C	4/6	2/2
comp26715_c0_seq1	4	A	A	T	8/12	4/4
comp30457_c0_seq1	227	G	G	C	22/30	23/23
comp31121_c0_seq1	1727	T	G	T	11/11	26/26
comp33308_c0_seq12	657	A	G	A	5/6	10/10
comp33308_c0_seq12	680	C	T	C	6/7	11/15
comp33308_c0_seq12	696	C	A	C	6/7	12/16
comp29315_c0_seq1	68	G	A	G	6/6	2/2
comp29315_c0_seq1	71	A	G	A	6/6	2/2
comp32889_c0_seq3	806	G	A	G	12/12	46/46
comp23367_c0_seq1	59	A	A	C	8/10	4/6
comp23367_c0_seq1	62	G	G	C	8/10	4/6
comp23367_c0_seq1	69	C	C	T	8/10	4/6
comp23367_c0_seq1	105	T	T	C	23/25	4/6
comp23367_c0_seq1	106	G	G	A	24/26	4/6
comp33546_c0_seq1	741	G	A	G	20/28	21/31
comp24202_c0_seq1	807	T	C	T	15/15	20/20
comp30881_c0_seq2	426	T	C	T	9/9	8/8
comp26597_c0_seq1	491	G	G	C	88/89	16/16
comp33062_c0_seq8	113	T	T	C	47/56	3/3
comp33062_c0_seq8	134	A	A	C	69/85	4/6
comp33062_c0_seq8	146	G	G	A	72/88	6/6
[truncated: 1,595 more rows]
